# Supplementary material for: Deep template-based protein structure prediction
Source: PLoS Comput Biol. 2021 May 3;17(5):e1008954. doi: 10.1371/journal.pcbi.1008954 (PMC8118551; doi:10.1371/journal.pcbi.1008954)
Supplement: S2 File — (XLSX) [file pcbi.1008954.s002.xlsx]

## Sheet: CASP13
			NDThreader			DeepThreader			DRNF			CNFpred
	TMSearch		top1	top5		top1	top5		top1	top5		top1	top5
FM
T0950-D1	0.55312		0.545	0.555		0.357	0.425		0.154	0.305
T0953s1-D1	0.71708		0.386	0.452		0.329	0.329		0.239	0.329
T0953s2-D2	0.68643		0.596	0.67		0.34	0.34		0.313	0.414
T0953s2-D3	0.59861		0.191	0.191		0.135	0.135		0.146	0.195
T0957s1-D1	0.51545		0.252	0.357		0.279	0.383		0.217	0.233
T0957s2-D1	0.6822		0.543	0.602		0.44	0.533		0.481	0.481
T0960-D2	0.70814		0.544	0.557		0.29	0.328		0.244	0.328
T0963-D2	0.67723		0.559	0.58		0.326	0.368		0.278	0.278
T0968s1-D1	0.5207		0.504	0.53		0.289	0.334		0.204	0.255
T0968s2-D1	0.56924		0.576	0.576		0.412	0.461		0.378	0.378
T0969-D1	0.48858		0.538	0.538		0.505	0.505		0.3	0.41
T0975-D1	0.54178		0.534	0.534		0.505	0.505		0.496	0.517
T0980s1-D1	0.52007		0.479	0.498		0.288	0.404		0.314	0.314
T0981-D2	0.68583		0.319	0.328		0.141	0.141		0.205	0.272
T0986s2-D1	0.60535		0.554	0.602		0.41	0.411		0.275	0.275
T0987-D1	0.5816		0.618	0.653		0.549	0.549		0.164	0.277
T0987-D2	0.5735		0.563	0.563		0.467	0.467		0.176	0.216
T0989-D1	0.59026		0.44	0.44		0.096	0.096		0.129	0.213
T0989-D2	0.59123		0.375	0.38		0.232	0.348		0.13	0.288
T0990-D1	0.59226		0.31	0.369		0.295	0.326		0.105	0.262
T0990-D2	0.48801		0.344	0.344		0.268	0.276		0.192	0.206
T0990-D3	0.43717		0.183	0.225		0.229	0.232		0.193	0.248
T0991-D1	0.76603		0.372	0.372		0.2	0.229		0.19	0.221
T0998-D1	0.53586		0.147	0.164		0.118	0.122		0.154	0.163
T1000-D2	0.43873		0.321	0.394		0.331	0.36		0.165	0.171
T1001-D1	0.68965		0.6	0.627		0.605	0.64		0.592	0.592
T1010-D1	0.53621		0.353	0.575		0.209	0.209		0.165	0.222
T1015s1-D1	0.51555		0.303	0.428		0.31	0.31		0.344	0.344
T1017s2-D1	0.51191		0.4	0.43		0.224	0.36		0.284	0.317
T1021s3-D1	0.58131		0.495	0.515		0.586	0.586		0.526	0.557
T1021s3-D2	0.60427		0.459	0.492		0.364	0.485		0.397	0.397
T1022s1-D1	0.5775		0.581	0.581		0.466	0.585		0.175	0.309
FMTBM
T0949-D1	0.71451		0.693	0.693		0.731	0.731		0.614	0.661		0.658	0.667
T0953s2-D1	0.61438		0.11	0.187		0.137	0.148		0.155	0.245		0.115	0.242
T0955-D1	0.71235		0.582	0.671		0.5	0.576		0.576	0.576		0.576	0.576
T0958-D1	0.62579		0.627	0.627		0.594	0.641		0.455	0.531		0.261	0.317
T0970-D1	0.65511		0.619	0.619		0.373	0.621		0.257	0.281		0.248	0.315
T0978-D1	0.6244		0.656	0.656		0.67	0.67		0.629	0.629		0.608	0.608
T0981-D3	0.65547		0.598	0.63		0.593	0.628		0.597	0.597		0.494	0.557
T0986s1-D1	0.65192		0.695	0.695		0.262	0.344		0.223	0.278		0.307	0.307
T0992-D1	0.71819		0.714	0.741		0.478	0.675		0.185	0.286		0.285	0.288
T0997-D1	0.61838		0.594	0.603		0.6	0.6		0.569	0.569		0.549	0.549
T1005-D1	0.69437		0.662	0.68		0.669	0.669		0.672	0.672		0.666	0.666
T1008-D1	0.70415		0.556	0.556		0.3	0.39		0.318	0.349		0.324	0.357
T1019s1-D1	0.49995		0.404	0.497		0.31	0.404		0.328	0.328		0.247	0.331
TBMHard
T0954-D1	0.81351		0.85	0.866		0.791	0.814		0.717	0.817		0.662	0.812
T0957s1-D2	0.78047		0.378	0.511		0.332	0.449		0.335	0.382		0.312	0.368
T0959-D1	0.65542		0.69	0.69		0.697	0.697		0.679	0.679		0.688	0.688
T0960-D3	0.76389		0.699	0.725		0.693	0.693		0.442	0.442		0.223	0.433
T0963-D3	0.78028		0.695	0.695		0.298	0.346		0.139	0.444		0.191	0.379
T0964-D1	0.76164		0.77	0.77		0.769	0.769		0.706	0.763		0.763	0.763
T0965-D1	0.83094		0.809	0.837		0.812	0.826		0.814	0.819		0.809	0.814
T0966-D1	0.84091		0.843	0.843		0.844	0.844		0.84	0.84		0.846	0.846
T0979-D1	0.69261		0.399	0.532		0.416	0.466		0.333	0.453		0.364	0.467
T0981-D1	0.69555		0.67	0.67		0.31	0.332		0.153	0.238		0.217	0.344
T0981-D4	0.64581		0.679	0.679		0.604	0.604		0.633	0.633		0.536	0.536
T0981-D5	0.74124		0.761	0.761		0.503	0.503		0.423	0.423		0.423	0.423
T0982-D2	0.74774		0.698	0.698		0.705	0.705		0.679	0.684		0.686	0.691
T0985-D1	0.83502		0.831	0.831		0.791	0.799		0.808	0.808		0.808	0.808
T0999-D2	0.81605		0.77	0.857		0.757	0.852		0.851	0.851		0.762	0.851
T1009-D1	0.84376		0.866	0.866		0.858	0.858		0.787	0.845		0.863	0.865
T1011-D1	0.84139		0.794	0.833		0.794	0.817		0.83	0.83		0.803	0.812
T1015s2-D1	0.71708		0.705	0.705		0.695	0.695		0.644	0.644		0.643	0.643
T1021s1-D1	0.67631		0.631	0.777		0.624	0.66		0.601	0.611		0.529	0.617
T1021s2-D1	0.85137		0.861	0.861		0.855	0.855		0.838	0.838		0.797	0.797
T1022s1-D2	0.66525		0.609	0.609		0.61	0.61		0.646	0.646		0.627	0.627
T1022s2-D1	0.81207		0.74	0.74		0.62	0.724		0.709	0.709		0.62	0.711
TBMEasy
T0951-D1	0.96534		0.966	0.966		0.956	0.956		0.958	0.958		0.958	0.958
T0960-D5	0.72299		0.693	0.693		0.676	0.676		0.707	0.707		0.254	0.655
T0961-D1	0.95771		0.96	0.96		0.96	0.96		0.957	0.957		0.96	0.96
T0962-D1	0.85959		0.876	0.876		0.872	0.872		0.87	0.87		0.873	0.873
T0963-D5	0.80731		0.807	0.807		0.799	0.799		0.762	0.762		0.712	0.712
T0967-D1	0.83528		0.836	0.836		0.818	0.828		0.828	0.836		0.821	0.828
T0971-D1	0.96391		0.964	0.964		0.964	0.964		0.964	0.964		0.964	0.964
T0973-D1	0.84918		0.871	0.871		0.837	0.857		0.845	0.845		0.837	0.837
T0974s1-D1	0.74788		0.666	0.736		0.671	0.701		0.666	0.685		0.658	0.684
T0976-D1	0.86757		0.871	0.871		0.879	0.879		0.864	0.864		0.803	0.859
T0976-D2	0.84711		0.846	0.846		0.855	0.855		0.849	0.849		0.806	0.849
T0977-D1	0.8811		0.893	0.893		0.89	0.89		0.889	0.889		0.889	0.889
T0977-D2	0.82953		0.843	0.843		0.83	0.83		0.835	0.835		0.828	0.828
T0982-D1	0.84865		0.844	0.844		0.845	0.858		0.844	0.844		0.865	0.865
T0983-D1	0.94485		0.944	0.944		0.945	0.945		0.944	0.944		0.944	0.944
T0984-D1	0.87316		0.878	0.878		0.882	0.882		0.886	0.886		0.874	0.874
T0984-D2	0.81502		0.771	0.773		0.776	0.776		0.776	0.776		0.79	0.79
T0993s1-D1	0.8164		0.823	0.834		0.817	0.824		0.816	0.822		0.821	0.821
T0993s2-D1	0.78874		0.734	0.734		0.736	0.736		0.627	0.738		0.637	0.73
T0995-D1	0.89185		0.902	0.902		0.896	0.896		0.897	0.897		0.895	0.895
T0996-D1	0.77393		0.779	0.779		0.779	0.779		0.779	0.779		0.773	0.773
T0996-D2	0.81966		0.809	0.809		0.814	0.814		0.805	0.805		0.809	0.809
T0996-D3	0.80816		0.597	0.597		0.586	0.586		0.517	0.517		0.421	0.421
T0996-D4	0.79687		0.703	0.703		0.687	0.687		0.68	0.68		0.699	0.699
T0996-D5	0.7503		0.729	0.729		0.73	0.73		0.731	0.731		0.73	0.73
T0996-D6	0.84605		0.586	0.586		0.567	0.686		0.414	0.414		0.408	0.408
T0996-D7	0.74714		0.748	0.748		0.748	0.748		0.755	0.755		0.748	0.748
T0999-D3	0.78087		0.775	0.812		0.793	0.795		0.762	0.801		0.776	0.795
T0999-D4	0.9631		0.966	0.966		0.966	0.966		0.94	0.94		0.933	0.939
T0999-D5	0.87046		0.887	0.887		0.89	0.89		0.842	0.887		0.889	0.889
T1002-D1	0.90028		0.817	0.848		0.832	0.832		0.787	0.841		0.796	0.796
T1002-D2	0.89926		0.809	0.809		0.809	0.809		0.844	0.844		0.811	0.811
T1002-D3	0.79666		0.79	0.79		0.719	0.726		0.771	0.771		0.75	0.75
T1003-D1	0.91896		0.918	0.918		0.924	0.924		0.911	0.917		0.915	0.915
T1004-D1	0.81806		0.814	0.814		0.805	0.805		0.789	0.789		0.761	0.761
T1004-D2	0.75852		0.731	0.731		0.69	0.69		0.585	0.585		0.726	0.726
T1006-D1	0.95922		0.862	0.958		0.867	0.958		0.953	0.958		0.862	0.958
T1013-D1	0.89		0.84	0.881		0.835	0.857		0.799	0.83		0.834	0.836
T1014-D1	0.89784		0.88	0.88		0.88	0.88		0.88	0.88		0.879	0.879
T1014-D2	0.80553		0.704	0.74		0.719	0.758		0.686	0.723		0.72	0.736
T1016-D1	0.87097		0.872	0.873		0.87	0.872		0.838	0.867		0.873	0.876
T1017s1-D1	0.78546		0.789	0.789		0.807	0.807		0.793	0.793		0.722	0.722
T1018-D1	0.92572		0.918	0.918		0.916	0.916		0.888	0.915		0.918	0.918
T1019s2-D1	0.65978		0.689	0.689		0.697	0.697		0.23	0.526		0.518	0.518
T1020-D1	0.84307		0.861	0.861		0.864	0.864		0.853	0.853		0.855	0.855

## Sheet: FM
	NDThreader												DeepThreader
	top1				top5				top50				top1				top5				top50
target	Tmscore	GDT	GHA	TM-GDT	Tmscore	GDT	GHA	TM-GDT	Tmscore	GDT	GHA	TM-GDT	Tmscore	GDT	GHA	TM-GDT	Tmscore	GDT	GHA	TM-GDT	Tmscore	GDT	GHA	TM-GDT
T0950-D1	0.545	0.371	0.223	0.458	0.555	0.373	0.224	0.464	0.555	0.373	0.224	0.464	0.357	0.235	0.146	0.296	0.425	0.279	0.15	0.352	0.443	0.271	0.143	0.357
T0953s1-D1	0.386	0.437	0.287	0.4115	0.452	0.489	0.343	0.471	0.487	0.545	0.381	0.516	0.329	0.351	0.261	0.34	0.329	0.351	0.261	0.34	0.404	0.451	0.325	0.427
T0953s2-D2	0.596	0.53	0.341	0.563	0.67	0.585	0.372	0.627	0.69	0.626	0.431	0.658	0.34	0.307	0.203	0.3235	0.34	0.307	0.203	0.3235	0.49	0.439	0.28	0.465
T0953s2-D3	0.191	0.201	0.117	0.196	0.191	0.201	0.117	0.196	0.219	0.221	0.127	0.22	0.135	0.14	0.11	0.1375	0.135	0.14	0.11	0.1375	0.178	0.211	0.12	0.195
T0957s1-D1	0.252	0.269	0.183	0.2605	0.357	0.35	0.215	0.353	0.401	0.363	0.19	0.382	0.279	0.278	0.19	0.2785	0.383	0.361	0.262	0.372	0.438	0.398	0.248	0.418
T0957s2-D1	0.543	0.447	0.253	0.495	0.602	0.485	0.277	0.543	0.679	0.545	0.318	0.612	0.44	0.398	0.216	0.419	0.533	0.423	0.218	0.478	0.572	0.466	0.256	0.519
T0960-D2	0.544	0.571	0.372	0.5575	0.557	0.592	0.399	0.575	0.557	0.592	0.399	0.575	0.29	0.304	0.208	0.297	0.328	0.33	0.223	0.329	0.431	0.44	0.274	0.435
T0963-D2	0.504	0.46	0.271	0.482	0.58	0.616	0.415	0.598	0.58	0.616	0.415	0.598	0.326	0.335	0.253	0.3305	0.368	0.378	0.287	0.373	0.465	0.485	0.335	0.475
T0968s1-D1	0.576	0.524	0.309	0.55	0.53	0.464	0.275	0.497	0.549	0.511	0.311	0.53	0.289	0.271	0.18	0.28	0.334	0.309	0.189	0.3215	0.519	0.447	0.267	0.483
T0968s2-D1	0.538	0.353	0.209	0.4455	0.576	0.524	0.309	0.55	0.576	0.524	0.309	0.55	0.412	0.404	0.261	0.408	0.461	0.441	0.276	0.451	0.465	0.424	0.28	0.445
T0969-D1	0.559	0.595	0.396	0.577	0.538	0.353	0.209	0.446	0.567	0.382	0.241	0.474	0.505	0.362	0.23	0.4335	0.505	0.362	0.23	0.4335	0.505	0.362	0.23	0.4335
T0975-D1	0.534	0.379	0.233	0.4565	0.534	0.379	0.233	0.457	0.534	0.379	0.233	0.457	0.505	0.362	0.23	0.4335	0.505	0.362	0.23	0.4335	0.505	0.362	0.23	0.433
T0980s1-D1	0.479	0.454	0.26	0.4665	0.498	0.476	0.276	0.487	0.498	0.476	0.276	0.487	0.288	0.284	0.207	0.286	0.404	0.399	0.25	0.4015	0.408	0.401	0.255	0.404
T0981-D2	0.319	0.334	0.175	0.3265	0.328	0.328	0.206	0.328	0.373	0.403	0.278	0.388	0.141	0.153	0.116	0.147	0.141	0.153	0.116	0.147	0.223	0.228	0.138	0.226
T0986s2-D1	0.554	0.455	0.266	0.5045	0.602	0.497	0.292	0.549	0.602	0.497	0.292	0.549	0.41	0.337	0.187	0.3735	0.411	0.345	0.202	0.378	0.456	0.385	0.239	0.42
T0987-D1	0.618	0.458	0.251	0.538	0.653	0.492	0.278	0.573	0.653	0.492	0.278	0.573	0.549	0.408	0.236	0.4785	0.549	0.408	0.236	0.4785	0.549	0.408	0.236	0.479
T0987-D2	0.563	0.431	0.259	0.497	0.563	0.431	0.259	0.497	0.563	0.431	0.259	0.497	0.467	0.332	0.177	0.3995	0.467	0.332	0.177	0.3995	0.498	0.344	0.184	0.421
T0989-D1	0.44	0.373	0.252	0.4065	0.44	0.373	0.252	0.406	0.44	0.373	0.252	0.406	0.096	0.093	0.071	0.0945	0.096	0.093	0.071	0.0945	0.103	0.101	0.069	0.102
T0989-D2	0.375	0.371	0.192	0.373	0.38	0.33	0.194	0.355	0.395	0.373	0.241	0.384	0.232	0.237	0.127	0.2345	0.348	0.339	0.21	0.3435	0.367	0.333	0.201	0.35
T0990-D1	0.31	0.339	0.24	0.3245	0.369	0.378	0.283	0.373	0.381	0.388	0.289	0.385	0.295	0.339	0.24	0.317	0.326	0.362	0.26	0.344	0.375	0.382	0.289	0.379
T0990-D2	0.344	0.226	0.132	0.285	0.344	0.226	0.132	0.285	0.344	0.226	0.132	0.285	0.268	0.172	0.094	0.22	0.276	0.195	0.127	0.2355	0.309	0.199	0.11	0.254
T0990-D3	0.183	0.129	0.083	0.156	0.225	0.136	0.079	0.18	0.253	0.153	0.075	0.203	0.229	0.131	0.073	0.18	0.232	0.127	0.072	0.1795	0.277	0.169	0.085	0.223
T0991-D1	0.372	0.345	0.212	0.3585	0.372	0.345	0.212	0.358	0.404	0.365	0.239	0.385	0.2	0.214	0.142	0.207	0.229	0.223	0.151	0.226	0.257	0.232	0.146	0.244
T0998-D1	0.147	0.098	0.053	0.1225	0.164	0.116	0.06	0.14	0.173	0.123	0.063	0.148	0.118	0.11	0.084	0.114	0.122	0.113	0.08	0.1175	0.126	0.114	0.081	0.12
T1000-D2	0.321	0.207	0.129	0.264	0.394	0.224	0.12	0.309	0.412	0.24	0.122	0.326	0.331	0.2	0.107	0.2655	0.36	0.234	0.139	0.297	0.363	0.2	0.105	0.281
T1001-D1	0.6	0.529	0.322	0.5645	0.627	0.529	0.317	0.578	0.653	0.549	0.324	0.601	0.605	0.518	0.308	0.5615	0.64	0.552	0.331	0.596	0.662	0.567	0.353	0.615
T1010-D1	0.353	0.232	0.123	0.2925	0.575	0.44	0.263	0.507	0.575	0.44	0.263	0.507	0.209	0.163	0.102	0.186	0.209	0.163	0.102	0.186	0.276	0.2	0.11	0.238
T1015s1-D1	0.303	0.31	0.19	0.3065	0.428	0.457	0.29	0.443	0.489	0.497	0.335	0.493	0.31	0.307	0.205	0.3085	0.31	0.312	0.21	0.311	0.379	0.381	0.256	0.38
T1017s2-D1	0.4	0.364	0.238	0.382	0.43	0.372	0.202	0.401	0.453	0.4	0.228	0.426	0.224	0.208	0.14	0.216	0.36	0.326	0.22	0.343	0.4	0.358	0.232	0.379
T1021s3-D1	0.495	0.407	0.232	0.451	0.515	0.44	0.264	0.478	0.515	0.44	0.264	0.478	0.586	0.474	0.285	0.53	0.586	0.474	0.285	0.53	0.586	0.474	0.285	0.53
T1021s3-D2	0.459	0.472	0.26	0.4655	0.492	0.479	0.247	0.485	0.55	0.526	0.309	0.538	0.364	0.358	0.201	0.361	0.485	0.472	0.278	0.4785	0.485	0.472	0.278	0.478
T1022s1-D1	0.581	0.482	0.293	0.5315	0.581	0.482	0.293	0.531	0.581	0.482	0.293	0.531	0.466	0.372	0.213	0.419	0.585	0.474	0.279	0.5295	0.585	0.474	0.279	0.529
Average	0.437	0.379781	0.229875	0.408391	0.472562	0.405062	0.247094	0.43875	0.490656	0.423469	0.262219	0.457062	0.331094	0.286156	0.181344	0.308625	0.368187	0.316844	0.201094	0.342516	0.409344	0.349312	0.216219	0.379297
																												FM	top1					best of top5					best of top50
																													TMscore	GDT	GHA	TM-GDT		TMscore	GDT	GHA	TM-GDT		TMscore	GDT	GHA	TM-GDT
																												NDThreader	0.437	0.38	0.23	0.408		0.473	0.405	0.247	0.439		0.491	0.423	0.262	0.457
																												DeepThreader	0.331	0.286	0.181	0.309		0.368	0.317	0.201	0.343		0.409	0.349	0.216	0.379

## Sheet: FMTBM
	NDThreader												DeepThreader												DRNF												CNFpred
	top1				top5				top50				top1				top5				top50				top1				top5				top50				top1				top5				top50
target	Tmscore	GDT	GHA	TM-GDT	Tmscore	GDT	GHA	TM-GDT	Tmscore	GDT	GHA	TM-GDT	Tmscore	GDT	GHA	TM-GDT	Tmscore	GDT	GHA	TM-GDT	Tmscore	GDT	GHA	TM-GDT	Tmscore	GDT	GHA	TM-GDT	Tmscore	GDT	GHA	TM-GDT	Tmscore	GDT	GHA	TM-GDT	Tmscore	GDT	GHA	TM-GDT	Tmscore	GDT	GHA	TM-GDT	Tmscore	GDT	GHA	TM-GDT
T0949-D1	0.693	0.636	0.465	0.6645	0.693	0.636	0.465	0.664	0.723	0.678	0.506	0.701	0.731	0.692	0.523	0.7115	0.731	0.692	0.523	0.712	0.731	0.692	0.523	0.712	0.614	0.552	0.386	0.583	0.661	0.612	0.434	0.637	0.694	0.653	0.486	0.673	0.658	0.618	0.457	0.638	0.667	0.599	0.417	0.633	0.689	0.63	0.471	0.659
T0953s2-D1	0.11	0.176	0.131	0.143	0.187	0.312	0.182	0.249	0.248	0.347	0.244	0.297	0.137	0.17	0.125	0.1535	0.148	0.193	0.142	0.17	0.155	0.301	0.17	0.228	0.155	0.239	0.153	0.197	0.245	0.358	0.25	0.301	0.258	0.352	0.25	0.305	0.115	0.176	0.131	0.1455	0.242	0.364	0.25	0.303	0.242	0.364	0.25	0.303
T0955-D1	0.582	0.768	0.573	0.675	0.671	0.823	0.622	0.747	0.68	0.829	0.64	0.754	0.5	0.671	0.482	0.5855	0.576	0.689	0.537	0.632	0.597	0.713	0.549	0.655	0.576	0.689	0.537	0.6325	0.576	0.689	0.537	0.632	0.576	0.689	0.537	0.632	0.576	0.689	0.537	0.6325	0.576	0.689	0.537	0.632	0.595	0.762	0.585	0.678
T0958-D1	0.627	0.646	0.435	0.6365	0.627	0.646	0.435	0.637	0.635	0.646	0.429	0.641	0.594	0.63	0.416	0.612	0.641	0.666	0.455	0.653	0.641	0.666	0.455	0.653	0.455	0.516	0.315	0.4855	0.531	0.575	0.383	0.553	0.531	0.575	0.383	0.553	0.261	0.321	0.227	0.291	0.317	0.364	0.256	0.341	0.426	0.503	0.299	0.465
T0970-D1	0.619	0.618	0.435	0.6185	0.619	0.618	0.435	0.619	0.619	0.618	0.435	0.619	0.373	0.388	0.294	0.3805	0.621	0.641	0.447	0.631	0.621	0.641	0.447	0.631	0.257	0.265	0.197	0.261	0.281	0.318	0.2	0.299	0.381	0.385	0.291	0.383	0.248	0.244	0.174	0.246	0.315	0.329	0.218	0.322	0.388	0.397	0.282	0.393
T0978-D1	0.656	0.462	0.295	0.559	0.656	0.462	0.295	0.559	0.656	0.462	0.295	0.559	0.67	0.462	0.288	0.566	0.67	0.462	0.288	0.566	0.67	0.462	0.288	0.566	0.629	0.441	0.279	0.535	0.629	0.441	0.279	0.535	0.629	0.441	0.279	0.535	0.608	0.435	0.275	0.5215	0.608	0.435	0.275	0.521	0.608	0.435	0.275	0.521
T0981-D3	0.598	0.466	0.294	0.532	0.63	0.512	0.339	0.571	0.649	0.505	0.324	0.577	0.593	0.457	0.276	0.525	0.628	0.485	0.31	0.556	0.628	0.485	0.31	0.556	0.597	0.448	0.27	0.5225	0.597	0.448	0.27	0.522	0.597	0.448	0.27	0.522	0.494	0.389	0.255	0.4415	0.557	0.413	0.256	0.485	0.586	0.462	0.302	0.524
T0986s1-D1	0.695	0.658	0.438	0.6765	0.695	0.658	0.438	0.676	0.695	0.658	0.438	0.676	0.262	0.261	0.174	0.2615	0.344	0.359	0.242	0.351	0.638	0.614	0.424	0.626	0.223	0.239	0.179	0.231	0.278	0.296	0.207	0.287	0.512	0.514	0.326	0.513	0.307	0.326	0.22	0.3165	0.307	0.326	0.22	0.317	0.309	0.304	0.188	0.306
T0992-D1	0.714	0.675	0.47	0.6945	0.741	0.701	0.502	0.721	0.741	0.701	0.502	0.721	0.478	0.451	0.273	0.4645	0.675	0.61	0.409	0.643	0.706	0.664	0.465	0.685	0.185	0.18	0.11	0.1825	0.286	0.255	0.14	0.27	0.468	0.442	0.29	0.455	0.285	0.245	0.124	0.265	0.288	0.262	0.143	0.275	0.496	0.465	0.266	0.481
T0997-D1	0.594	0.497	0.336	0.5455	0.603	0.497	0.335	0.55	0.631	0.515	0.335	0.573	0.6	0.461	0.289	0.5305	0.6	0.461	0.289	0.53	0.6	0.461	0.289	0.53	0.569	0.459	0.304	0.514	0.569	0.459	0.304	0.514	0.569	0.459	0.304	0.514	0.549	0.445	0.289	0.497	0.549	0.461	0.309	0.505	0.557	0.474	0.33	0.516
T1005-D1	0.662	0.465	0.285	0.5635	0.68	0.47	0.288	0.575	0.68	0.47	0.288	0.575	0.669	0.476	0.305	0.5725	0.669	0.476	0.305	0.573	0.669	0.476	0.305	0.573	0.672	0.481	0.3	0.5765	0.672	0.481	0.3	0.577	0.672	0.481	0.3	0.577	0.666	0.475	0.303	0.5705	0.666	0.475	0.303	0.571	0.666	0.475	0.303	0.571
T1008-D1	0.556	0.62	0.399	0.588	0.556	0.62	0.399	0.588	0.571	0.617	0.399	0.594	0.3	0.341	0.234	0.3205	0.39	0.451	0.273	0.42	0.491	0.513	0.315	0.502	0.318	0.39	0.237	0.354	0.349	0.351	0.266	0.35	0.353	0.38	0.253	0.366	0.324	0.354	0.244	0.339	0.357	0.37	0.256	0.363	0.391	0.445	0.247	0.418
T1019s1-D1	0.404	0.466	0.319	0.435	0.497	0.595	0.418	0.546	0.497	0.595	0.418	0.546	0.31	0.371	0.263	0.3405	0.404	0.444	0.341	0.424	0.404	0.444	0.341	0.424	0.328	0.401	0.297	0.3645	0.328	0.401	0.297	0.365	0.347	0.401	0.272	0.374	0.247	0.349	0.224	0.298	0.331	0.401	0.289	0.366	0.337	0.379	0.276	0.358
Average	0.577692	0.550231	0.375	0.563962	0.604231	0.580769	0.396385	0.592462	0.617308	0.587769	0.404077	0.602538	0.478231	0.448538	0.303231	0.463385	0.545923	0.509923	0.350846	0.527769	0.580846	0.548615	0.375462	0.564692	0.429077	0.407692	0.274154	0.418385	0.461692	0.437231	0.297462	0.449385	0.506692	0.478462	0.326231	0.492462	0.410615	0.389692	0.266154	0.400154	0.444615	0.422154	0.286846	0.433385	0.483846	0.468846	0.313385	0.476385
											FMTBM	top1					best of top5					best of top50
												TMscore	GDT	GHA	TM-GDT		TMscore	GDT	GHA	TM-GDT		TMscore	GDT	GHA	TM-GDT
											NDThreader	0.578	0.550231	0.375	0.563962		0.604231	0.581	0.396	0.592615		0.617308	0.587769	0.404077	0.602538
											DeepThreader	0.478	0.448538	0.303231	0.463385		0.545923	0.51	0.351	0.527962		0.580846	0.548615	0.375462	0.564692
											DRNF	0.429	0.408	0.274	0.418		0.461692	0.437	0.297462	0.449346		0.506692	0.478462	0.326231	0.492462
											CNFpred	0.411	0.389692	0.266154	0.400154		0.444615	0.422154	0.286846	0.433385		0.483846	0.468846	0.313385	0.476385
																																															FMTBM	top1
																																																TMscore	GDT
																																															NDThreader	0.578	0.55
																																															DeepThreader	0.478	0.449
																																															DRNF	0.429	0.408
																																															CNFpred	0.411	0.39
[truncated: 10 more columns]

## Sheet: TBMHard
	NDThreader												DeepThreader												DRNF												CNFpred
	top1				top5				top50				top1				top5				top50				top1				top5				top50				top1				top5				top50
target	Tmscore	GDT	GHA	TM-GDT	Tmscore	GDT	GHA	TM-GDT	Tmscore	GDT	GHA	TM-GDT	Tmscore	GDT	GHA	TM-GDT	Tmscore	GDT	GHA	TM-GDT	Tmscore	GDT	GHA	TM-GDT	Tmscore	GDT	GHA	TM-GDT	Tmscore	GDT	GHA	TM-GDT	Tmscore	GDT	GHA	TM-GDT	Tmscore	GDT	GHA	TM-GDT	Tmscore	GDT	GHA	TM-GDT	Tmscore	GDT	GHA	TM-GDT
T0954-D1	0.85	0.648	0.429	0.749	0.866	0.671	0.446	0.7685	0.866	0.671	0.446	0.7685	0.791	0.557	0.339	0.674	0.814	0.613	0.389	0.714	0.814	0.613	0.389	0.714	0.717	0.484	0.286	0.6005	0.817	0.603	0.382	0.71	0.852	0.647	0.427	0.75	0.662	0.441	0.246	0.5515	0.812	0.597	0.383	0.705	0.812	0.597	0.383	0.705
T0957s1-D2	0.378	0.537	0.361	0.4575	0.511	0.62	0.449	0.5655	0.596	0.713	0.546	0.6545	0.332	0.403	0.306	0.3675	0.449	0.551	0.417	0.5	0.663	0.736	0.574	0.7	0.335	0.44	0.31	0.3875	0.382	0.431	0.347	0.406	0.41	0.565	0.38	0.487	0.312	0.403	0.301	0.3575	0.368	0.431	0.347	0.399	0.45	0.593	0.403	0.521
T0959-D1	0.69	0.558	0.361	0.624	0.69	0.558	0.361	0.624	0.69	0.558	0.361	0.624	0.697	0.574	0.369	0.6355	0.697	0.574	0.369	0.635	0.697	0.574	0.369	0.635	0.679	0.549	0.356	0.614	0.679	0.549	0.356	0.614	0.679	0.549	0.356	0.614	0.688	0.557	0.361	0.6225	0.688	0.557	0.361	0.623	0.688	0.557	0.361	0.623
T0960-D3	0.699	0.694	0.531	0.6965	0.725	0.713	0.528	0.719	0.725	0.713	0.528	0.719	0.693	0.688	0.525	0.6905	0.693	0.688	0.525	0.69	0.693	0.688	0.525	0.69	0.442	0.447	0.346	0.4445	0.442	0.447	0.346	0.445	0.644	0.624	0.461	0.634	0.223	0.228	0.11	0.2255	0.433	0.447	0.34	0.44	0.433	0.447	0.34	0.44
T0963-D3	0.695	0.68	0.516	0.6875	0.695	0.68	0.516	0.6875	0.695	0.68	0.516	0.6875	0.298	0.304	0.223	0.301	0.346	0.339	0.231	0.343	0.378	0.379	0.277	0.379	0.139	0.151	0.097	0.145	0.444	0.433	0.328	0.439	0.444	0.433	0.328	0.439	0.191	0.215	0.121	0.203	0.379	0.379	0.274	0.379	0.425	0.425	0.325	0.425
T0964-D1	0.77	0.755	0.6	0.7625	0.77	0.755	0.6	0.7625	0.77	0.755	0.6	0.7625	0.769	0.75	0.589	0.7595	0.769	0.75	0.589	0.76	0.769	0.75	0.589	0.76	0.706	0.682	0.516	0.694	0.763	0.75	0.589	0.756	0.763	0.75	0.589	0.756	0.763	0.75	0.589	0.7565	0.763	0.75	0.589	0.756	0.763	0.75	0.589	0.756
T0965-D1	0.809	0.613	0.398	0.711	0.837	0.614	0.386	0.7255	0.837	0.614	0.386	0.7255	0.812	0.621	0.407	0.7165	0.826	0.62	0.404	0.723	0.832	0.648	0.434	0.74	0.814	0.597	0.374	0.7055	0.819	0.638	0.429	0.728	0.829	0.635	0.424	0.732	0.809	0.609	0.389	0.709	0.814	0.622	0.41	0.718	0.832	0.634	0.419	0.733
T0966-D1	0.843	0.561	0.338	0.702	0.843	0.561	0.338	0.702	0.843	0.561	0.338	0.702	0.844	0.571	0.35	0.7075	0.844	0.571	0.35	0.708	0.844	0.571	0.35	0.708	0.84	0.558	0.337	0.699	0.84	0.558	0.337	0.699	0.84	0.558	0.337	0.699	0.846	0.567	0.347	0.7065	0.846	0.567	0.347	0.706	0.846	0.567	0.347	0.706
T0979-D1	0.399	0.476	0.342	0.4375	0.532	0.546	0.389	0.539	0.532	0.546	0.389	0.539	0.416	0.435	0.37	0.4255	0.466	0.497	0.323	0.482	0.483	0.476	0.337	0.479	0.333	0.375	0.255	0.354	0.453	0.47	0.323	0.462	0.531	0.524	0.378	0.528	0.364	0.418	0.323	0.391	0.467	0.484	0.318	0.476	0.467	0.484	0.318	0.476
T0981-D1	0.67	0.672	0.465	0.671	0.67	0.672	0.465	0.671	0.67	0.672	0.465	0.671	0.31	0.314	0.23	0.312	0.332	0.34	0.262	0.336	0.434	0.427	0.279	0.43	0.153	0.166	0.102	0.1595	0.238	0.262	0.154	0.25	0.258	0.256	0.163	0.257	0.217	0.218	0.125	0.2175	0.344	0.358	0.215	0.351	0.344	0.358	0.215	0.351
T0981-D4	0.679	0.637	0.471	0.658	0.679	0.637	0.471	0.658	0.679	0.637	0.471	0.658	0.604	0.577	0.417	0.5905	0.604	0.577	0.417	0.591	0.604	0.577	0.417	0.591	0.633	0.595	0.428	0.614	0.633	0.595	0.428	0.614	0.633	0.595	0.428	0.614	0.536	0.523	0.387	0.5295	0.536	0.523	0.387	0.53	0.536	0.523	0.387	0.53
T0981-D5	0.761	0.701	0.524	0.731	0.761	0.701	0.524	0.731	0.761	0.701	0.524	0.731	0.503	0.474	0.374	0.4885	0.503	0.474	0.374	0.488	0.503	0.474	0.374	0.488	0.423	0.4	0.321	0.4115	0.423	0.4	0.321	0.411	0.423	0.4	0.321	0.411	0.423	0.404	0.327	0.4135	0.423	0.404	0.327	0.413	0.423	0.404	0.327	0.413
T0982-D2	0.698	0.64	0.43	0.669	0.698	0.608	0.39	0.653	0.721	0.64	0.436	0.6805	0.705	0.636	0.436	0.6705	0.705	0.636	0.436	0.67	0.705	0.636	0.436	0.67	0.679	0.61	0.415	0.6445	0.684	0.616	0.422	0.65	0.684	0.616	0.422	0.65	0.686	0.619	0.419	0.6525	0.691	0.629	0.434	0.66	0.691	0.629	0.434	0.66
T0985-D1	0.831	0.523	0.312	0.677	0.831	0.523	0.312	0.677	0.831	0.523	0.312	0.677	0.791	0.494	0.3	0.6425	0.799	0.454	0.25	0.627	0.799	0.454	0.25	0.627	0.808	0.504	0.308	0.656	0.808	0.504	0.308	0.656	0.808	0.504	0.308	0.656	0.808	0.513	0.312	0.6605	0.808	0.513	0.312	0.661	0.808	0.513	0.312	0.661
T0999-D2	0.77	0.549	0.328	0.6595	0.857	0.604	0.381	0.7305	0.857	0.604	0.381	0.7305	0.757	0.536	0.321	0.6465	0.852	0.594	0.373	0.723	0.852	0.594	0.373	0.723	0.851	0.591	0.37	0.721	0.851	0.591	0.37	0.721	0.851	0.591	0.37	0.721	0.762	0.545	0.326	0.6535	0.851	0.591	0.37	0.721	0.851	0.591	0.37	0.721
T1009-D1	0.866	0.648	0.452	0.757	0.866	0.622	0.421	0.744	0.866	0.604	0.392	0.735	0.858	0.642	0.45	0.75	0.858	0.642	0.45	0.75	0.858	0.619	0.422	0.738	0.787	0.547	0.354	0.667	0.845	0.602	0.411	0.724	0.854	0.635	0.439	0.744	0.863	0.644	0.449	0.7535	0.865	0.601	0.392	0.733	0.865	0.601	0.392	0.733
T1011-D1	0.794	0.596	0.376	0.695	0.833	0.66	0.446	0.7465	0.835	0.654	0.438	0.7445	0.794	0.594	0.379	0.694	0.817	0.626	0.409	0.722	0.833	0.653	0.438	0.743	0.83	0.642	0.424	0.736	0.83	0.642	0.424	0.736	0.83	0.642	0.424	0.736	0.803	0.613	0.396	0.708	0.812	0.618	0.403	0.715	0.825	0.651	0.444	0.738
T1015s2-D1	0.705	0.655	0.453	0.68	0.705	0.655	0.453	0.68	0.705	0.655	0.453	0.68	0.695	0.634	0.44	0.6645	0.695	0.634	0.44	0.664	0.695	0.634	0.44	0.664	0.644	0.595	0.405	0.6195	0.644	0.595	0.405	0.619	0.644	0.595	0.405	0.619	0.643	0.587	0.401	0.615	0.643	0.587	0.401	0.615	0.643	0.587	0.401	0.615
T1021s1-D1	0.631	0.539	0.349	0.585	0.777	0.688	0.485	0.7325	0.777	0.688	0.485	0.7325	0.624	0.535	0.354	0.5795	0.66	0.552	0.347	0.606	0.767	0.681	0.482	0.724	0.601	0.527	0.342	0.564	0.611	0.497	0.302	0.554	0.611	0.497	0.302	0.554	0.529	0.45	0.29	0.4895	0.617	0.534	0.356	0.576	0.617	0.534	0.356	0.576
T1021s2-D1	0.861	0.654	0.428	0.7575	0.861	0.654	0.428	0.7575	0.861	0.654	0.428	0.7575	0.855	0.649	0.426	0.752	0.855	0.649	0.426	0.752	0.855	0.649	0.426	0.752	0.838	0.633	0.41	0.7355	0.838	0.633	0.41	0.736	0.838	0.633	0.41	0.736	0.797	0.606	0.4	0.7015	0.797	0.606	0.4	0.702	0.797	0.606	0.4	0.702
T1022s1-D2	0.609	0.642	0.47	0.6255	0.609	0.642	0.47	0.6255	0.609	0.642	0.47	0.6255	0.61	0.646	0.481	0.628	0.61	0.646	0.481	0.628	0.612	0.642	0.474	0.627	0.646	0.672	0.5	0.659	0.646	0.672	0.5	0.659	0.646	0.672	0.5	0.659	0.627	0.66	0.504	0.6435	0.627	0.66	0.504	0.643	0.627	0.66	0.504	0.643
T1022s2-D1	0.74	0.479	0.291	0.6095	0.74	0.479	0.291	0.6095	0.74	0.479	0.291	0.6095	0.62	0.406	0.247	0.513	0.724	0.476	0.295	0.6	0.724	0.476	0.295	0.6	0.709	0.464	0.273	0.5865	0.709	0.464	0.273	0.587	0.709	0.464	0.273	0.587	0.62	0.409	0.251	0.5145	0.711	0.472	0.287	0.591	0.711	0.472	0.287	0.591
Average	0.715818	0.611682	0.419318	0.66375	0.743455	0.630136	0.434091	0.686795	0.748455	0.634727	0.438909	0.691591	0.653545	0.547273	0.378773	0.600409	0.678091	0.568318	0.388955	0.623273	0.700636	0.588682	0.406818	0.644636	0.6185	0.510409	0.342227	0.564455	0.6545	0.543273	0.371136	0.598909	0.671864	0.562955	0.383864	0.617409	0.598727	0.499045	0.335182	0.548886	0.649773	0.542273	0.370773	0.596045	0.657	0.553773	0.377909	0.605409
																						TBMHard	top1					best of top5					best of top50
																							TMscore	GDT	GHA	TM-GDT		TMscore	GDT	GHA	TM-GDT		TMscore	GDT	GHA	TM-GDT
																						NDThreader	0.715818	0.611682	0.419318	0.66375		0.743455	0.630136	0.434091	0.686795		0.748455	0.634727	0.438909	0.691591
																						DeepThreader	0.653545	0.547273	0.378773	0.600409		0.678091	0.568318	0.388955	0.623273		0.700636	0.588682	0.406818	0.644636
																						DRNF	0.6185	0.510409	0.342227	0.564455		0.6545	0.543273	0.371136	0.598909		0.671864	0.562955	0.383864	0.617409
																						CNFpred	0.598727	0.499045	0.335182	0.548886		0.649773	0.542273	0.370773	0.596045		0.657	0.553773	0.377909	0.605409

## Sheet: TBMEasy
	NDThreader												DeepThreader												DRNF												CNFpred
	top1				top5				top50				top1				top5				top50				top1				top5				top50				top1				top5				top50
target	Tmscore	GDT	GHA	TM-GDT	Tmscore	GDT	GHA	TM-GDT	Tmscore	GDT	GHA	TM-GDT	Tmscore	GDT	GHA	TM-GDT	Tmscore	GDT	GHA	TM-GDT	Tmscore	GDT	GHA	TM-GDT	Tmscore	GDT	GHA	TM-GDT	Tmscore	GDT	GHA	TM-GDT	Tmscore	GDT	GHA	TM-GDT	Tmscore	GDT	GHA	TM-GDT	Tmscore	GDT	GHA	TM-GDT	Tmscore	GDT	GHA	TM-GDT
T0951-D1	0.966	0.917	0.743	0.9415	0.966	0.917	0.743	0.9415	0.966	0.917	0.743	0.9415	0.956	0.907	0.738	0.9315	0.956	0.907	0.738	0.931	0.956	0.907	0.738	0.931	0.958	0.907	0.736	0.9325	0.958	0.907	0.736	0.932	0.958	0.907	0.736	0.932	0.958	0.907	0.736	0.9325	0.958	0.907	0.736	0.932	0.958	0.907	0.736	0.932
T0960-D5	0.693	0.686	0.486	0.6895	0.693	0.686	0.486	0.6895	0.693	0.686	0.486	0.6895	0.676	0.676	0.483	0.676	0.676	0.676	0.483	0.676	0.676	0.676	0.483	0.676	0.707	0.688	0.495	0.6975	0.707	0.688	0.495	0.698	0.707	0.688	0.495	0.698	0.254	0.24	0.121	0.247	0.655	0.636	0.467	0.645	0.655	0.636	0.467	0.645
T0961-D1	0.96	0.858	0.671	0.909	0.96	0.858	0.671	0.909	0.96	0.858	0.671	0.909	0.96	0.862	0.676	0.911	0.96	0.862	0.676	0.911	0.96	0.862	0.676	0.911	0.957	0.853	0.667	0.905	0.957	0.853	0.667	0.905	0.957	0.853	0.667	0.905	0.96	0.861	0.676	0.9105	0.96	0.861	0.676	0.91	0.96	0.861	0.676	0.91
T0962-D1	0.876	0.799	0.607	0.8375	0.876	0.799	0.607	0.8375	0.876	0.799	0.607	0.8375	0.872	0.795	0.607	0.8335	0.872	0.795	0.607	0.834	0.872	0.795	0.607	0.834	0.87	0.787	0.596	0.8285	0.87	0.787	0.596	0.829	0.87	0.787	0.596	0.829	0.873	0.799	0.607	0.836	0.873	0.799	0.607	0.836	0.873	0.799	0.607	0.836
T0963-D5	0.807	0.79	0.609	0.7985	0.807	0.79	0.609	0.7985	0.807	0.79	0.609	0.7985	0.799	0.782	0.596	0.7905	0.799	0.782	0.596	0.79	0.799	0.782	0.596	0.79	0.762	0.761	0.58	0.7615	0.762	0.761	0.58	0.762	0.762	0.761	0.58	0.762	0.712	0.715	0.545	0.7135	0.712	0.715	0.545	0.714	0.712	0.715	0.545	0.714
T0967-D1	0.836	0.823	0.627	0.8295	0.836	0.823	0.627	0.8295	0.836	0.823	0.627	0.8295	0.818	0.823	0.62	0.8205	0.828	0.82	0.636	0.824	0.846	0.842	0.655	0.844	0.828	0.82	0.636	0.824	0.836	0.823	0.627	0.829	0.836	0.823	0.627	0.829	0.821	0.813	0.62	0.817	0.828	0.82	0.636	0.824	0.833	0.816	0.623	0.825
T0971-D1	0.964	0.952	0.821	0.958	0.964	0.952	0.821	0.958	0.964	0.952	0.821	0.958	0.964	0.952	0.821	0.958	0.964	0.952	0.821	0.958	0.964	0.952	0.821	0.958	0.964	0.952	0.821	0.958	0.964	0.952	0.821	0.958	0.964	0.952	0.821	0.958	0.964	0.952	0.821	0.958	0.964	0.952	0.821	0.958	0.964	0.952	0.821	0.958
T0973-D1	0.871	0.82	0.629	0.8455	0.871	0.82	0.629	0.8455	0.871	0.82	0.629	0.8455	0.837	0.773	0.578	0.805	0.857	0.82	0.629	0.839	0.857	0.82	0.629	0.839	0.845	0.797	0.607	0.821	0.845	0.797	0.607	0.821	0.847	0.789	0.586	0.818	0.837	0.773	0.578	0.805	0.837	0.773	0.578	0.805	0.837	0.773	0.578	0.805
T0974s1-D1	0.666	0.714	0.507	0.69	0.736	0.801	0.609	0.7685	0.738	0.775	0.58	0.7565	0.671	0.736	0.536	0.7035	0.701	0.739	0.569	0.72	0.738	0.772	0.583	0.755	0.666	0.707	0.54	0.6865	0.685	0.717	0.514	0.701	0.74	0.764	0.562	0.752	0.658	0.743	0.572	0.7005	0.684	0.714	0.529	0.699	0.741	0.779	0.591	0.76
T0976-D1	0.871	0.825	0.644	0.848	0.871	0.825	0.644	0.848	0.871	0.825	0.644	0.848	0.879	0.842	0.658	0.8605	0.879	0.842	0.658	0.861	0.879	0.842	0.658	0.861	0.864	0.829	0.656	0.8465	0.864	0.829	0.656	0.847	0.864	0.829	0.656	0.847	0.803	0.746	0.525	0.7745	0.859	0.827	0.654	0.843	0.859	0.827	0.654	0.843
T0976-D2	0.846	0.808	0.635	0.827	0.846	0.808	0.635	0.827	0.846	0.808	0.635	0.827	0.855	0.821	0.639	0.838	0.855	0.821	0.639	0.838	0.855	0.821	0.639	0.838	0.849	0.819	0.641	0.834	0.849	0.819	0.641	0.834	0.849	0.819	0.641	0.834	0.806	0.746	0.53	0.776	0.849	0.821	0.635	0.835	0.849	0.821	0.635	0.835
T0977-D1	0.893	0.757	0.549	0.825	0.893	0.757	0.549	0.825	0.893	0.757	0.549	0.825	0.89	0.755	0.547	0.8225	0.89	0.755	0.547	0.823	0.89	0.755	0.547	0.823	0.889	0.754	0.548	0.8215	0.889	0.754	0.548	0.822	0.889	0.754	0.548	0.822	0.889	0.754	0.548	0.8215	0.889	0.754	0.548	0.822	0.889	0.754	0.548	0.822
T0977-D2	0.843	0.727	0.526	0.785	0.843	0.727	0.526	0.785	0.843	0.727	0.526	0.785	0.83	0.711	0.505	0.7705	0.83	0.711	0.505	0.77	0.83	0.711	0.505	0.77	0.835	0.717	0.51	0.776	0.835	0.717	0.51	0.776	0.835	0.717	0.51	0.776	0.828	0.707	0.501	0.7675	0.828	0.707	0.501	0.767	0.828	0.707	0.501	0.767
T0982-D1	0.844	0.796	0.602	0.82	0.844	0.796	0.602	0.82	0.854	0.8	0.585	0.827	0.845	0.794	0.594	0.8195	0.858	0.8	0.587	0.829	0.858	0.8	0.587	0.829	0.844	0.796	0.596	0.82	0.844	0.796	0.596	0.82	0.844	0.796	0.596	0.82	0.865	0.811	0.602	0.838	0.865	0.811	0.602	0.838	0.865	0.811	0.602	0.838
T0983-D1	0.944	0.882	0.712	0.913	0.944	0.882	0.712	0.913	0.944	0.882	0.712	0.913	0.945	0.883	0.713	0.914	0.945	0.883	0.713	0.914	0.945	0.883	0.713	0.914	0.944	0.882	0.712	0.913	0.944	0.882	0.712	0.913	0.944	0.882	0.712	0.913	0.944	0.883	0.713	0.9135	0.944	0.883	0.713	0.913	0.944	0.883	0.713	0.913
T0984-D1	0.878	0.641	0.418	0.7595	0.878	0.641	0.418	0.7595	0.878	0.641	0.418	0.7595	0.882	0.651	0.426	0.7665	0.882	0.651	0.426	0.766	0.882	0.651	0.426	0.766	0.886	0.649	0.424	0.7675	0.886	0.649	0.424	0.768	0.886	0.649	0.424	0.768	0.874	0.642	0.419	0.758	0.874	0.642	0.419	0.758	0.874	0.642	0.419	0.758
T0984-D2	0.771	0.715	0.513	0.743	0.773	0.711	0.5	0.742	0.773	0.711	0.5	0.742	0.776	0.72	0.513	0.748	0.776	0.72	0.513	0.748	0.776	0.72	0.513	0.748	0.776	0.716	0.519	0.746	0.776	0.716	0.519	0.746	0.776	0.716	0.519	0.746	0.79	0.731	0.528	0.7605	0.79	0.731	0.528	0.76	0.79	0.731	0.528	0.76
T0993s1-D1	0.823	0.687	0.487	0.755	0.834	0.671	0.463	0.7525	0.834	0.671	0.463	0.7525	0.817	0.667	0.464	0.742	0.824	0.693	0.491	0.758	0.824	0.693	0.491	0.758	0.816	0.665	0.462	0.7405	0.822	0.693	0.491	0.757	0.822	0.693	0.491	0.757	0.821	0.691	0.49	0.756	0.821	0.691	0.49	0.756	0.821	0.691	0.49	0.756
T0993s2-D1	0.734	0.735	0.52	0.7345	0.734	0.735	0.52	0.7345	0.734	0.735	0.52	0.7345	0.736	0.74	0.523	0.738	0.736	0.74	0.523	0.738	0.736	0.74	0.523	0.738	0.627	0.594	0.413	0.6105	0.738	0.742	0.528	0.74	0.738	0.742	0.528	0.74	0.637	0.612	0.401	0.6245	0.73	0.73	0.523	0.73	0.73	0.73	0.523	0.73
T0995-D1	0.902	0.802	0.61	0.852	0.902	0.802	0.61	0.852	0.902	0.802	0.61	0.852	0.896	0.794	0.601	0.845	0.896	0.794	0.601	0.845	0.896	0.794	0.601	0.845	0.897	0.8	0.608	0.8485	0.897	0.8	0.608	0.849	0.897	0.8	0.608	0.849	0.895	0.793	0.601	0.844	0.895	0.793	0.601	0.844	0.895	0.793	0.601	0.844
T0996-D1	0.779	0.745	0.556	0.762	0.779	0.745	0.556	0.762	0.779	0.745	0.556	0.762	0.779	0.743	0.549	0.761	0.779	0.743	0.549	0.761	0.779	0.743	0.549	0.761	0.779	0.745	0.551	0.762	0.779	0.745	0.551	0.762	0.779	0.745	0.551	0.762	0.773	0.738	0.547	0.7555	0.773	0.738	0.547	0.756	0.773	0.738	0.547	0.756
T0996-D2	0.809	0.772	0.6	0.7905	0.809	0.772	0.6	0.7905	0.809	0.772	0.6	0.7905	0.814	0.78	0.606	0.797	0.814	0.78	0.606	0.797	0.814	0.78	0.606	0.797	0.805	0.774	0.604	0.7895	0.805	0.774	0.604	0.79	0.805	0.774	0.604	0.79	0.809	0.774	0.604	0.7915	0.809	0.774	0.604	0.792	0.809	0.774	0.604	0.792
T0996-D3	0.597	0.57	0.388	0.5835	0.597	0.57	0.388	0.5835	0.597	0.57	0.388	0.5835	0.586	0.557	0.388	0.5715	0.586	0.557	0.388	0.572	0.586	0.557	0.388	0.572	0.517	0.497	0.355	0.507	0.517	0.497	0.355	0.507	0.517	0.497	0.355	0.507	0.421	0.403	0.295	0.412	0.421	0.403	0.295	0.412	0.421	0.403	0.295	0.412
T0996-D4	0.703	0.675	0.502	0.689	0.703	0.675	0.502	0.689	0.703	0.675	0.502	0.689	0.687	0.65	0.492	0.6685	0.687	0.65	0.492	0.669	0.687	0.65	0.492	0.669	0.68	0.637	0.477	0.6585	0.68	0.637	0.477	0.659	0.68	0.637	0.477	0.659	0.699	0.662	0.496	0.6805	0.699	0.662	0.496	0.68	0.699	0.662	0.496	0.68
T0996-D5	0.729	0.709	0.521	0.719	0.729	0.709	0.521	0.719	0.729	0.709	0.521	0.719	0.73	0.709	0.519	0.7195	0.73	0.709	0.519	0.72	0.73	0.709	0.519	0.72	0.731	0.705	0.51	0.718	0.731	0.705	0.51	0.718	0.731	0.705	0.51	0.718	0.73	0.707	0.514	0.7185	0.73	0.707	0.514	0.718	0.73	0.707	0.514	0.718
T0996-D6	0.586	0.558	0.387	0.572	0.586	0.558	0.387	0.572	0.586	0.558	0.387	0.572	0.567	0.536	0.368	0.5515	0.686	0.671	0.51	0.679	0.686	0.671	0.51	0.679	0.414	0.401	0.3	0.4075	0.414	0.401	0.3	0.407	0.697	0.688	0.514	0.692	0.408	0.399	0.305	0.4035	0.408	0.399	0.305	0.403	0.408	0.399	0.305	0.403
T0996-D7	0.748	0.693	0.523	0.7205	0.748	0.693	0.523	0.7205	0.748	0.693	0.523	0.7205	0.748	0.693	0.525	0.7205	0.748	0.693	0.525	0.72	0.748	0.693	0.525	0.72	0.755	0.696	0.529	0.7255	0.755	0.696	0.529	0.726	0.755	0.696	0.529	0.726	0.748	0.693	0.523	0.7205	0.748	0.693	0.523	0.72	0.748	0.693	0.523	0.72
T0999-D3	0.775	0.66	0.446	0.7175	0.812	0.71	0.508	0.761	0.812	0.71	0.508	0.761	0.793	0.696	0.49	0.7445	0.795	0.703	0.49	0.749	0.795	0.703	0.49	0.749	0.762	0.654	0.45	0.708	0.801	0.696	0.492	0.748	0.801	0.696	0.492	0.748	0.776	0.676	0.483	0.726	0.795	0.7	0.507	0.748	0.795	0.7	0.507	0.748
T0999-D4	0.966	0.933	0.803	0.9495	0.966	0.933	0.803	0.9495	0.966	0.933	0.803	0.9495	0.966	0.934	0.802	0.95	0.966	0.934	0.802	0.95	0.966	0.934	0.802	0.95	0.94	0.903	0.78	0.9215	0.94	0.903	0.78	0.921	0.94	0.903	0.78	0.921	0.933	0.897	0.773	0.915	0.939	0.876	0.71	0.907	0.939	0.876	0.71	0.907
T0999-D5	0.887	0.72	0.524	0.8035	0.887	0.72	0.524	0.8035	0.887	0.72	0.524	0.8035	0.89	0.726	0.53	0.808	0.89	0.726	0.53	0.808	0.89	0.726	0.53	0.808	0.842	0.678	0.474	0.76	0.887	0.725	0.529	0.806	0.887	0.725	0.529	0.806	0.889	0.728	0.534	0.8085	0.889	0.728	0.534	0.808	0.889	0.728	0.534	0.808
T1002-D1	0.817	0.873	0.703	0.845	0.848	0.894	0.699	0.871	0.848	0.894	0.699	0.871	0.832	0.903	0.75	0.8675	0.832	0.903	0.75	0.867	0.832	0.903	0.75	0.867	0.787	0.843	0.686	0.815	0.841	0.881	0.686	0.861	0.841	0.881	0.686	0.861	0.796	0.852	0.712	0.824	0.796	0.852	0.712	0.824	0.796	0.852	0.712	0.824
T1002-D2	0.809	0.881	0.733	0.845	0.809	0.881	0.733	0.845	0.809	0.881	0.733	0.845	0.809	0.89	0.746	0.8495	0.809	0.89	0.746	0.85	0.812	0.869	0.678	0.841	0.844	0.907	0.763	0.8755	0.844	0.907	0.763	0.875	0.844	0.907	0.763	0.875	0.811	0.881	0.746	0.846	0.811	0.881	0.746	0.846	0.811	0.881	0.746	0.846
T1002-D3	0.79	0.778	0.653	0.784	0.79	0.778	0.653	0.784	0.79	0.778	0.653	0.784	0.719	0.684	0.54	0.7015	0.726	0.689	0.536	0.708	0.76	0.747	0.627	0.754	0.771	0.757	0.627	0.764	0.771	0.757	0.627	0.764	0.771	0.757	0.627	0.764	0.75	0.734	0.62	0.742	0.75	0.734	0.62	0.742	0.75	0.734	0.62	0.742
T1003-D1	0.918	0.845	0.684	0.8815	0.918	0.845	0.684	0.8815	0.918	0.845	0.684	0.8815	0.924	0.849	0.684	0.8865	0.924	0.849	0.684	0.887	0.924	0.849	0.684	0.887	0.911	0.869	0.747	0.89	0.917	0.847	0.685	0.882	0.917	0.847	0.685	0.882	0.915	0.846	0.686	0.8805	0.915	0.846	0.686	0.881	0.915	0.846	0.686	0.881
T1004-D1	0.814	0.817	0.64	0.8155	0.814	0.817	0.64	0.8155	0.814	0.817	0.64	0.8155	0.805	0.811	0.637	0.808	0.805	0.811	0.637	0.808	0.805	0.811	0.637	0.808	0.789	0.799	0.619	0.794	0.789	0.799	0.619	0.794	0.789	0.799	0.619	0.794	0.761	0.773	0.581	0.767	0.761	0.773	0.581	0.767	0.761	0.773	0.581	0.767
T1004-D2	0.731	0.74	0.545	0.7355	0.731	0.74	0.545	0.7355	0.731	0.74	0.545	0.7355	0.69	0.708	0.513	0.699	0.69	0.708	0.513	0.699	0.69	0.708	0.513	0.699	0.585	0.623	0.419	0.604	0.585	0.623	0.419	0.604	0.585	0.623	0.419	0.604	0.726	0.74	0.545	0.733	0.726	0.74	0.545	0.733	0.726	0.74	0.545	0.733
T1006-D1	0.862	0.867	0.701	0.8645	0.958	0.974	0.87	0.966	0.958	0.971	0.857	0.9645	0.867	0.87	0.708	0.8685	0.958	0.971	0.864	0.964	0.958	0.971	0.864	0.964	0.953	0.968	0.834	0.9605	0.958	0.974	0.87	0.966	0.958	0.974	0.87	0.966	0.862	0.867	0.701	0.8645	0.958	0.974	0.87	0.966	0.958	0.974	0.87	0.966
T1013-D1	0.84	0.659	0.441	0.7495	0.881	0.769	0.571	0.825	0.881	0.769	0.571	0.825	0.835	0.667	0.453	0.751	0.857	0.667	0.453	0.762	0.885	0.761	0.564	0.823	0.799	0.602	0.385	0.7005	0.83	0.664	0.448	0.747	0.87	0.751	0.556	0.81	0.834	0.666	0.453	0.75	0.836	0.687	0.477	0.762	0.887	0.762	0.563	0.825
T1014-D1	0.88	0.829	0.641	0.8545	0.88	0.829	0.641	0.8545	0.88	0.829	0.641	0.8545	0.88	0.828	0.641	0.854	0.88	0.828	0.641	0.854	0.88	0.828	0.641	0.854	0.88	0.829	0.641	0.8545	0.88	0.829	0.641	0.855	0.88	0.808	0.624	0.844	0.879	0.825	0.639	0.852	0.879	0.825	0.639	0.852	0.879	0.825	0.639	0.852
T1014-D2	0.704	0.645	0.438	0.6745	0.74	0.69	0.474	0.715	0.74	0.69	0.474	0.715	0.719	0.66	0.451	0.6895	0.758	0.714	0.506	0.736	0.758	0.714	0.506	0.736	0.686	0.624	0.417	0.655	0.723	0.684	0.491	0.704	0.738	0.712	0.521	0.725	0.72	0.669	0.464	0.6945	0.736	0.69	0.491	0.713	0.754	0.707	0.498	0.73
T1016-D1	0.872	0.782	0.605	0.827	0.873	0.783	0.577	0.828	0.873	0.783	0.577	0.828	0.87	0.781	0.573	0.8255	0.872	0.782	0.605	0.827	0.872	0.782	0.605	0.827	0.838	0.722	0.516	0.78	0.867	0.775	0.598	0.821	0.873	0.785	0.58	0.829	0.873	0.782	0.578	0.8275	0.876	0.788	0.61	0.832	0.876	0.788	0.61	0.832
T1017s1-D1	0.789	0.764	0.573	0.7765	0.789	0.764	0.573	0.7765	0.789	0.764	0.573	0.7765	0.807	0.78	0.58	0.7935	0.807	0.78	0.58	0.794	0.807	0.78	0.58	0.794	0.793	0.766	0.57	0.7795	0.793	0.766	0.57	0.78	0.793	0.766	0.57	0.78	0.722	0.711	0.527	0.7165	0.722	0.711	0.527	0.716	0.722	0.711	0.527	0.716
T1018-D1	0.918	0.792	0.591	0.855	0.918	0.792	0.591	0.855	0.918	0.792	0.591	0.855	0.916	0.79	0.59	0.853	0.916	0.79	0.59	0.853	0.916	0.79	0.59	0.853	0.888	0.728	0.528	0.808	0.915	0.793	0.589	0.854	0.915	0.793	0.589	0.854	0.918	0.794	0.596	0.856	0.918	0.794	0.596	0.856	0.918	0.794	0.596	0.856
T1019s2-D1	0.689	0.67	0.46	0.6795	0.689	0.67	0.46	0.6795	0.689	0.67	0.46	0.6795	0.697	0.67	0.46	0.6835	0.697	0.67	0.46	0.683	0.697	0.67	0.46	0.683	0.23	0.241	0.17	0.2355	0.526	0.514	0.349	0.52	0.526	0.514	0.349	0.52	0.518	0.52	0.358	0.519	0.518	0.52	0.358	0.519	0.518	0.52	0.358	0.519
T1020-D1	0.861	0.671	0.455	0.766	0.861	0.671	0.455	0.766	0.861	0.671	0.455	0.766	0.864	0.677	0.46	0.7705	0.864	0.677	0.46	0.77	0.864	0.677	0.46	0.77	0.853	0.655	0.435	0.754	0.853	0.655	0.435	0.754	0.853	0.655	0.435	0.754	0.855	0.669	0.452	0.762	0.855	0.669	0.452	0.762	0.855	0.669	0.452	0.762
Average	0.819133	0.764044	0.578422	0.791589	0.826356	0.772956	0.587978	0.799656	0.826622	0.7724	0.586667	0.799511	0.815511	0.761689	0.5754	0.7886	0.823556	0.770178	0.586533	0.796889	0.826222	0.774311	0.590244	0.800289	0.791467	0.735911	0.558978	0.763689	0.807311	0.753978	0.573178	0.780711	0.816222	0.763533	0.580822	0.789911	0.784778	0.731667	0.552578	0.758222	0.801844	0.749578	0.572311	0.775644	0.804756	0.752978	0.575467	0.7788
																			TBMEasy	top1					best of top5					best of top50
																				TMscore	GDT	GHA	TM-GDT		TMscore	GDT	GHA	TM-GDT		TMscore	GDT	GHA	TM-GDT
																			NDThreader	0.819133	0.764044	0.578422	0.791589		0.826356	0.772956	0.587978	0.799656		0.826622	0.7724	0.586667	0.799511
																			DeepThreader	0.815511	0.761689	0.5754	0.7886		0.823556	0.770178	0.586533	0.796889		0.826222	0.774311	0.590244	0.800289
																			DRNF	0.791467	0.735911	0.558978	0.764		0.807311	0.753978	0.573178	0.780711		0.816222	0.763533	0.580822	0.789911
																			CNFpred	0.784778	0.731667	0.552578	0.758222		0.801844	0.749578	0.572311	0.775644		0.804756	0.752978	0.575467	0.7788

## Sheet: CASP14
	RaptorX					Zhang Server					Baker-rosettaserver
	top1		top5			top1		top5			top1		top5
	TMscore	GDT	TMscore	GDT		TMscore	GDT	TMscore	GDT		TMscore	GDT	TMscore	GDT
TBMEasy
T1024-D1	0.9	79.79	0.9	80.31		0.91	82.12	0.9	82.12		0.93	84.07	0.93	84.07
T1024-D2	0.83	67.17	0.84	68.31		0.83	66.67	0.83	66.67		0.87	73.61	0.87	73.61
T1025-D1	0.91	84.44	0.92	86.09		0.89	81.23	0.89	81.23		0.92	85.8	0.92	85.8
T1028-D1	0.82	73.89	0.86	77.14		0.83	73.72	0.83	73.72		0.85	78.34	0.85	78.68
T1034-D1	0.88	82.37	0.88	82.85		0.89	83.65	0.89	83.65		0.88	83.65	0.88	84.14
T1036s1-D1	0.97	90.22	0.97	90.22		0.97	87.95	0.97	88.25		0.96	84.31	0.97	84.86
T1045s1-D1	0.93	90.58	0.93	90.58		0.95	92.21	0.95	92.21		0.93	90.26	0.94	91.07
T1050-D1	0.81	64.88	0.81	64.88		0.81	64.64	0.84	65.34		0.81	63.24	0.81	63.24						TBM-Easy		TBM-Hard
T1050-D2	0.92	79.11	0.92	79.11		0.92	79.91	0.92	79.91		0.93	82.59	0.93	83.31						TMscore	GDT	TMscore	GDT
T1050-D3	0.89	86.52	0.9	87.11		0.87	81.06	0.87	81.06		0.86	80.66	0.86	80.66				RaptorX		0.860/0.864	79.44/80.30	0.697/0.732	62.23/65.35
T1052-D1	0.96	87.66	0.96	87.66		0.92	75.79	0.94	77.09		0.9	75.6	0.9	76.53				Zhang-Server		0.854/0.859	77.92/78.50	0.696/0.722	61.69/64.07
T1052-D2	0.83	73.94	0.84	75.35		0.75	61.97	0.76	63.97		0.86	78.05	0.86	78.05				BAKER-SERVER		0.837/0.846	77.32/78.30	0.716/0.725	63.49/64.75
T1057-D1	0.9	82.72	0.91	83.44		0.88	78.76	0.89	80.28		0.92	84.76	0.92	84.86
T1061-D3	0.73	76.21	0.74	78.4		0.71	73.54	0.71	73.54		0.7	71.12	0.7	71.6
T1070-D2	0.9	88.86	0.9	88.86		0.89	88.12	0.89	88.12		0.84	82.18	0.85	83.66
T1070-D4	0.74	77.57	0.74	77.57		0.84	86.4	0.85	87.5		0.63	67.28	0.67	72.79
T1073-D1	0.76	83.47	0.76	83.9		0.78	84.75	0.8	86.44		0.76	84.32	0.76	84.32
T1076-D1	0.96	86.39	0.97	87.45		0.96	82.59	0.97	84.72		0.96	86.62	0.96	86.94
T1086-D1	0.86	75.52	0.86	75.52		0.83	70.08	0.85	71.24		0.86	74.74	0.86	74.74
T1089-D1	0.82	65.32	0.82	66.38		0.82	67.11	0.82	67.11		0.84	71.48	0.85	71.82
T1091-D1	0.78	69.25	0.78	70.68		0.8	72.84	0.8	72.84		0.82	76.08	0.84	77.16
T1091-D2	0.76	72.66	0.76	74.3		0.77	75.7	0.77	75.7		0.81	77.34	0.81	78.27
T1091-D3	0.82	78.3	0.81	79.72		0.83	80.66	0.83	80.66		0.67	65.8	0.71	69.34
T1091-D4	0.93	92.63	0.93	92.63		0.89	85.05	0.89	86.16		0.44	43.97	0.53	49.55
T1092-D2	0.86	73.76	0.87	75.69		0.81	70.17	0.81	70.17		0.89	76.66	0.89	78.18
T1101-D1	0.9	92.17	0.9	92.17		0.9	91.27	0.9	91.27		0.93	94.28	0.93	94.58
T1101-D2	0.84	69.51	0.86	71.85		0.81	65.77	0.83	68.58		0.84	70.91	0.84	71.96
Average	0.85963	79.4411	0.864444	80.3026		0.854074	77.9159	0.859259	78.5019		0.837407	77.323	0.845926	78.2885
TBMHard
T1026-D1	0.54	48.12	0.74	68.49		0.78	67.47	0.78	67.47		0.77	68.84	0.79	71.4
T1030-D1	0.68	65.1	0.77	68.83		0.27	23.54	0.36	31.17		0.47	43.83	0.48	44.32
T1030-D2	0.32	33.4	0.48	45.59		0.4	40.97	0.42	41.81		0.47	47.48	0.47	47.69
T1032-D1	0.61	52.21	0.63	56.32		0.65	55.73	0.65	55.73		0.66	58.82	0.66	59.85
T1045s2-D1	0.77	67.17	0.8	72.14		0.78	70.03	0.8	71.69		0.79	70.93	0.79	71.54
T1046s2-D1	0.65	56.74	0.83	76.42		0.82	76.06	0.82	76.06		0.83	75.18	0.82	75.53
T1047s2-D2	0.86	88.25	0.86	88.86		0.84	86.14	0.84	86.14		0.87	88.55	0.87	90.66
T1054-D1	0.53	56.29	0.6	59.44		0.59	58.22	0.64	62.24		0.84	78.85	0.84	78.85
T1056-D1	0.55	50.3	0.59	53.11		0.61	54.59	0.63	55.92		0.66	59.17	0.66	59.17
T1058-D2	0.73	63.2	0.73	63.51		0.79	72.05	0.79	72.05		0.84	75.93	0.85	77.02
T1060s2-D1	0.76	58.42	0.76	58.42		0.77	57.91	0.77	57.91		0.74	54.63	0.75	55.13
T1060s3-D1	0.75	68.9	0.75	69.72		0.72	64.63	0.73	65.65		0.74	67.48	0.74	67.68
T1065s1-D1	0.91	88.44	0.91	88.44		0.9	85.92	0.9	85.92		0.75	73.11	0.82	74.16
T1067-D1	0.55	44.12	0.57	47.62		0.46	36.88	0.55	45.25		0.56	46.04	0.57	46.61
T1068-D1	0.62	55.73	0.62	55.73		0.63	52.93	0.63	52.93		0.65	57.12	0.65	58.1
T1070-D3	0.64	67.43	0.64	67.43		0.74	76.64	0.75	78.95		0.61	61.51	0.61	64.8
T1078-D1	0.83	77.33	0.83	77.33		0.85	79.26	0.85	79.65		0.78	73.45	0.8	74.61
T1079-D1	0.84	61.7	0.86	62.69		0.79	55.49	0.86	61.25		0.91	72.12	0.91	72.12
T1083-D1	0.85	87.77	0.85	87.77		0.81	83.15	0.82	84.24		0.78	79.62	0.79	81.52
T1084-D1	0.87	90.84	0.87	90.84		0.85	88.38	0.85	89.44		0.89	92.96	0.89	92.96
T1085-D1	0.58	53.59	0.58	53.59		0.55	51.41	0.65	56.88		0.55	52.66	0.6	57.19
T1085-D3	0.76	82.89	0.76	82.89		0.75	81.14	0.8	86.84		0.77	82.89	0.8	86.4
T1086-D2	0.67	56.91	0.71	59.44		0.67	53.86	0.83	69.95		0.79	66.22	0.84	70.75
T1087-D1	0.82	86.02	0.82	86.02		0.75	76.34	0.75	76.34		0.78	80.11	0.76	81.45
T1092-D1	0.79	63.88	0.79	63.88		0.73	56.84	0.73	56.84		0.38	26.02	0.39	26.33
T1093-D2	0.56	34.49	0.63	40.38		0.74	50.13	0.74	50.13		0.7	45.16	0.71	46.2
T1094-D1	0.64	45.94	0.7	49.46		0.64	47.02	0.66	48.28		0.65	47.65	0.66	49.19
T1095-D1	0.78	40.62	0.79	43.06		0.76	45.72	0.76	45.72		0.83	36.65	0.83	40.74
T1099-D1	0.64	54.21	0.69	57.3		0.51	43.12	0.5	43.4		0.54	46.63	0.54	46.63
T1100-D1	0.77	69.08	0.79	71.3		0.73	60.95	0.73	60.95		0.81	70.71	0.81	70.71
T1100-D2	0.73	59.87	0.73	59.87		0.71	59.87	0.8	69.27		0.78	67.83	0.78	67.83
Average	0.696774	62.2245	0.731613	65.3513		0.696452	61.69	0.722258	64.0668		0.715806	63.4887	0.725161	64.7465

## Sheet: top-Server
	RaptorX-TBM							RaptorX-DeepModeller							Zhang-Server							QUARK							CEThreader							FALCON-TBM
	top1			top5				top1			top5				top1			top5				top1			top5				top1			top5
	Tmscore	GDT_TS	GDT_HA	Tmscore	GDT_TS	GDT_HA		Tmscore	GDT_TS	GDT_HA	Tmscore	GDT_TS	GDT_HA		Tmscore	GDT_TS	GDT_HA	Tmscore	GDT_TS	GDT_HA		Tmscore	GDT_TS	GDT_HA	Tmscore	GDT_TS	GDT_HA		Tmscore	GDT_TS	GDT_HA	Tmscore	GDT_TS	GDT_HA		Tmscore	GDT_TS	GDT_HA	Tmscore	GDT_TS	GDT_HA
FM
T0950-D1	0.44	28.14	14.77	0.44	28.14	14.77		0.56	36.84	20.91	0.59	38.52	22.44		0.44	27.19	14.4	0.44	27.19	14.4		0.44	27.41	14.77	0.51	33.55	20.03		0.42	27.7	15.13	0.42	27.7	15.13		0.19	13.89	9.36	0.36	25.66	14.77
T0953s1-D1	0.37	41.05	27.24	0.37	41.05	27.24		0.28	34.7	20.52	0.31	36.57	20.89		0.4	44.78	29.85	0.43	47.76	31.34		0.4	45.9	30.6	0.43	47.76	35.45		0.27	31.34	17.91	0.38	41.79	30.97		0.31	35.45	23.51	0.32	35.82	23.88
T0953s2-D2	0.51	46.62	30.18	0.51	46.62	30.18		0.69	63.96	42.12	0.69	63.96	42.12		0.59	55.63	33.33	0.59	55.63	33.33		0.48	44.37	22.3	0.51	47.52	25.23		0.47	43.24	26.13	0.47	43.69	26.35		0.23	21.4	13.06	0.47	43.92	26.13
T0953s2-D3	0.18	17.74	9.68	0.18	17.74	9.68		0.29	27.69	13.98	0.3	28.76	14.52		0.35	34.95	16.13	0.35	34.95	16.13		0.35	35.75	16.13	0.35	35.75	16.13		0.19	18.55	9.95	0.21	19.89	10.48		0.18	18.01	9.68	0.18	18.01	9.68
T0957s1-D1	0.28	28.24	18.98	0.36	32.64	18.52		0.37	34.72	21.76	0.37	34.72	21.76		0.38	36.11	21.3	0.46	43.52	29.4		0.4	38.43	23.61	0.46	44.21	31.48		0.27	26.16	15.04	0.28	26.85	15.74		0.23	24.07	14.81	0.29	27.08	16.2
T0957s2-D1	0.5	41.77	21.61	0.55	43.87	22.91		0.65	53.55	32.74	0.65	53.55	32.74		0.53	47.9	28.07	0.57	46.94	26.29		0.53	50.16	30.8	0.63	52.9	30.64		0.49	41.77	25.48	0.53	45.81	28.39		0.24	20.97	14.68	0.53	42.42	21.45
T0960-D2	0.49	51.49	35.42	0.49	51.49	35.42		0.49	51.19	31.25	0.49	51.19	31.25		0.39	41.96	25.3	0.45	48.81	28.87		0.44	46.13	26.49	0.44	46.13	26.49		0.23	22.92	13.1	0.24	24.7	14.29		0.18	18.45	10.71	0.22	22.92	12.5
T0963-D2	0.49	50.91	34.76	0.49	50.91	34.76		0.48	50.3	29.88	0.54	53.35	31.71		0.48	53.35	32.62	0.48	53.35	32.62		0.46	48.17	26.52	0.46	48.17	26.52		0.27	27.74	15.24	0.29	29.57	15.86		0.22	24.7	12.81	0.23	21.34	13.11
T0968s1-D1	0.46	40.47	23.09	0.48	42.16	25.64		0.62	56.14	37.08	0.62	57.41	37.08		0.56	49.79	29.66	0.57	51.27	31.57		0.56	50	30.3	0.57	51.27	33.26		0.32	28.81	19.28	0.44	39.2	23.73		0.28	28.18	16.74	0.34	31.57	18.43
T0968s2-D1	0.44	41.96	25.22	0.52	47.17	29.57		0.59	54.56	31.96	0.67	60.22	37.83		0.62	58.26	35.65	0.62	58.26	35.65		0.65	59.78	37.17	0.65	59.78	37.17		0.41	38.91	23.48	0.42	42.61	26.74		0.22	18.48	9.13	0.3	26.09	15.44
T0969-D1	0.55	35.8	22.74	0.55	35.8	22.74		0.65	45.34	28.6	0.66	46.05	29.17		0.68	48.3	31.28	0.68	48.3	31.28		0.64	46.68	30.08	0.64	46.68	30.08		0.41	23.38	13.49	0.47	27.68	15.68		0.26	12.43	7.34	0.28	13.21	6.64			Top1	RaptorX-TBM			RaptorX-DeepModeller
T0975-D1	0.49	33.81	19.22	0.53	37.46	23.22		0.58	44.31	29.8	0.58	44.31	29.8		0.67	47.69	27.94	0.75	55.25	33.36		0.67	47.24	27.49	0.74	54.36	32.38		0.41	26.51	15.21	0.46	28.38	15.21		0.41	28.11	16.73	0.41	28.11	16.73				TM-score	GDT_TS	GDT_HA	TM-score	GDT_TS
T0980s1-D1	0.47	45.67	27.41	0.47	45.67	27.41		0.37	35.1	23.56	0.48	46.39	26.2		0.29	29.81	18.99	0.51	51.2	34.61		0.54	54.57	35.34	0.54	54.57	35.34		0.38	37.98	23.08	0.45	43.75	27.64		0.26	26.68	19.23	0.26	26.68	19.23			FM	0.405	35.1169	21.3144	0.473125	41.2422
T0981-D2	0.22	26.88	14.06	0.29	33.12	17.81		0.22	27.19	14.06	0.3	33.75	17.81		0.26	29.38	14.38	0.3	33.75	19.38		0.25	30.31	15.94	0.28	33.44	16.88		0.29	30	19.06	0.29	30	19.06		0.2	23.44	13.75	0.24	25.94	15.31			FMTBM	0.55	53.2792	36.5954	0.583077	56.4915
T0986s2-D1	0.38	29.68	15.48	0.47	38.55	22.74		0.55	44.35	24.52	0.6	48.23	28.87		0.59	46.13	26.13	0.59	46.13	26.13		0.6	47.9	28.55	0.6	47.9	28.55		0.39	32.1	17.26	0.41	31.77	17.9		0.29	22.1	12.9	0.35	27.9	16.61			TBMHard	0.687727	58.9555	41.2577	0.684091	58.985
T0987-D1	0.56	41.62	23.51	0.56	41.62	23.51		0.61	47.3	26.48	0.63	47.57	27.16		0.62	47.84	26.89	0.62	47.84	26.89		0.58	42.16	21.48	0.58	42.97	21.75		0.31	20.27	8.52	0.42	28.24	12.97		0.25	18.92	11.08	0.26	17.7	9.19			TBMEasy	0.819556	77.0104	58.9784	0.830889	78.1193
T0987-D2	0.49	35.84	19.26	0.49	35.84	19.26		0.54	39.8	22.45	0.56	41.71	25		0.38	27.17	15.05	0.54	40.94	24.87		0.44	31.38	16.32	0.44	31.38	16.32		0.33	20.41	8.93	0.39	27.81	15.3		0.35	25.89	14.16	0.42	28.7	15.56
T0989-D1	0.53	48.13	29.66	0.53	48.13	29.66		0.32	25.93	15.11	0.34	27.61	17.16		0.55	47.76	31.16	0.55	47.76	31.16		0.48	40.67	24.07	0.53	44.03	26.68		0.24	19.4	10.26	0.24	19.4	10.26		0.21	16.42	8.39	0.21	16.42	8.39
T0989-D2	0.21	20.09	12.72	0.21	20.09	12.72		0.35	34.6	17.64	0.38	38.17	20.54		0.34	32.14	17.41	0.37	34.6	20.31		0.31	31.03	17.19	0.33	31.7	17.63		0.14	13.17	7.59	0.2	16.52	8.93		0.19	16.52	8.93	0.21	17.86	9.15			Top5	RaptorX-TBM			RaptorX-DeepModeller
T0990-D1	0.33	37.17	25.66	0.33	37.17	25.66		0.4	45.72	30.27	0.4	45.72	30.27		0.57	61.18	41.77	0.62	65.79	44.41		0.58	61.18	41.12	0.65	66.12	45.73		0.34	35.85	25.66	0.34	35.85	25.66		0.22	26.32	17.1	0.28	31.58	23.03				TM-score	GDT_TS	GDT_HA	TM-score	GDT_TS
T0990-D2	0.27	17.32	8.98	0.29	19.26	11.37		0.35	24.89	14.94	0.35	24.89	14.94		0.38	27.06	15.91	0.38	27.06	15.91		0.37	27.16	16.13	0.37	27.16	16.13		0.25	17.1	9.63	0.28	18.61	10.5		0.22	12.99	8.34	0.22	12.99	8.34			FM	0.422813	36.4494	22.2047	0.504375	43.8644
T0990-D3	0.23	13.38	7.28	0.23	14.09	7.98		0.22	13.62	8.1	0.34	20.89	9.39		0.21	16.2	9.39	0.29	19.25	10.68		0.22	16.2	9.15	0.27	17.25	10.1		0.27	16.67	9.04	0.27	16.67	9.04		0.21	12.32	7.28	0.24	14.32	7.98			FMTBM	0.562308	54.3015	36.9962	0.604615	58.5715
T0991-D1	0.21	23.42	15.09	0.25	25	16.22		0.26	24.55	16.67	0.26	24.55	16.67		0.22	22.52	15.77	0.28	27.93	17.34		0.27	27.25	17.57	0.28	28.38	16.89		0.22	22.3	13.06	0.27	27.03	17.79		0.22	19.82	12.16	0.29	28.6	16.22			TBMHard	0.705455	60.705	42.4841	0.694091	59.9214
T0998-D1	0.18	14.46	8.43	0.24	18.37	10.69		0.18	14.46	8.43	0.24	18.37	10.69		0.21	15.36	9.64	0.27	20.48	11.6		0.2	15.66	9.19	0.23	17.92	11.45		0.15	9.94	6.17	0.22	17.77	10.24		0.2	16.27	10.7	0.2	16.27	10.7			TBMEasy	0.821111	77.2167	59.2767	0.841556	79.1793
T1000-D2	0.39	24.59	15.22	0.39	24.59	15.22		0.67	48.44	31.73	0.68	49.59	32.61		0.81	60.33	39.2	0.81	60.33	39.2		0.85	64.88	43.75	0.85	64.88	43.75		0.22	11.41	6.59	0.35	17.8	9.58		0.19	7.2	3.94	0.2	12.09	7.67
T1001-D1	0.65	57.73	36.33	0.67	58.27	35.79		0.69	58.63	37.05	0.76	65.47	43.34		0.63	55.22	33.45	0.63	55.22	33.45		0.61	54.68	32.73	0.61	54.68	32.73		0.62	53.24	31.84	0.63	52.16	30.58		0.57	49.64	30.39	0.57	49.64	30.39
T1010-D1	0.32	20.83	10.71	0.32	20.83	10.71		0.3	19.05	9.17	0.35	22.62	10.71		0.56	39.17	20.71	0.56	39.17	20.71		0.51	34.88	17.02	0.51	34.88	17.02		0.41	26.79	12.74	0.41	28.33	13.93		0.17	10.36	5.95	0.2	11.43	5.95
T1015s1-D1	0.33	32.67	22.16	0.33	32.67	22.16		0.47	53.12	32.1	0.47	53.12	32.1		0.47	46.31	32.39	0.51	55.4	35.51		0.52	55.68	37.22	0.52	55.68	37.22		0.28	30.4	19.61	0.32	31.82	21.31		0.2	21.88	14.77	0.22	22.44	13.35
T1017s2-D1	0.39	33.6	22.6	0.39	35.4	22.4		0.56	49.2	29.8	0.67	59.4	38.4		0.7	63.8	43	0.7	63.8	43		0.77	67.6	46	0.77	67.6	46		0.33	32	18.6	0.33	32	18.6		0.34	31.6	17.4	0.34	31.6	17.4
T1021s3-D1	0.59	48.04	28.46	0.59	48.04	28.46		0.66	54.37	33.88	0.67	57.83	37.95		0.63	50.6	30.87	0.64	53.01	33.44		0.64	51.51	31.93	0.64	51.51	31.93		0.48	38.7	25.75	0.54	42.62	23.65		0.23	17.77	9.34	0.23	17.77	9.34
T1021s3-D2	0.44	45.1	25.52	0.44	45.1	25.52		0.59	57.73	35.57	0.59	57.73	35.57		0.44	45.1	27.58	0.53	52.06	31.18		0.45	46.65	29.12	0.45	46.65	29.12		0.27	30.16	18.3	0.39	41.24	21.65		0.25	26.8	16.24	0.3	34.28	19.33				FM		FMTBM		TBMHard
T1022s1-D1	0.57	49.52	30.61	0.57	49.52	30.61		0.58	48.4	31.57	0.6	51.44	33.98		0.69	59.94	40.55	0.69	59.94	40.55		0.55	45.99	30.13	0.66	57.37	37.34		0.47	35.9	17.63	0.6	49.04	29.49		0.23	18.27	10.58	0.23	18.27	10.58				TM-score	GDT	TM-score	GDT	TM-score
																																												CEThreader	0.33/0.37	27.84/31.45	0.51/0.53	49.74/51.53	0.6/0.63
FMTBM																																												RaptorX-TBM	0.41/0.42	35.12/36.45	0.55/0.56	53.28/54.3	0.69/0.71
T0949-D1	0.68	64.53	49.03	0.68	64.53	49.03		0.69	62.98	45.93	0.71	65.31	48.65		0.67	60.08	42.63	0.69	61.63	43.8		0.67	61.82	45.35	0.69	62.02	44.38		0.67	59.5	42.83	0.67	62.21	45.54		0.62	56.98	39.34	0.62	56.98	39.34			RaptorX-DeepModeller	0.47/0.5	41.24/43.86	0.58/0.6	56.49/58.57	0.68/0.69
T0953s2-D1	0.16	27.27	15.34	0.16	27.27	15.34		0.18	30.11	17.05	0.24	37.5	22.73		0.36	48.86	33.52	0.42	60.8	42.04		0.36	50	34.66	0.46	63.07	45.45		0.23	31.82	22.73	0.23	31.82	22.73		0.16	24.43	17.05	0.16	26.14	15.91			NDT	0.44/0.47	37.98/40.51	0.58/0.6	55.02/58.08	0.72/0.74
T0955-D1	0.69	84.76	67.69	0.69	84.76	67.69		0.59	71.34	55.49	0.59	71.95	56.1		0.76	88.42	70.12	0.76	88.42	70.12		0.73	85.98	68.29	0.82	92.07	79.88		0.54	76.83	58.54	0.54	76.83	58.54		0.44	64.63	45.73	0.57	69.51	55.49			DNF			0.43/0.46	40.77/43.7	0.61/0.65
T0958-D1	0.61	64.94	43.18	0.61	64.94	43.18		0.66	69.48	48.7	0.67	70.45	50.33		0.55	60.06	41.23	0.55	60.06	41.23		0.55	61.36	41.23	0.55	61.36	41.23		0.61	63.64	44.8	0.61	63.64	44.8		0.38	41.56	29.55	0.44	53.25	32.79			Zhang-Server	0.49/0.52	42.78/46.03	0.6/0.64	57.68/61.5	0.72/0.75
T0970-D1	0.46	49.12	30.59	0.48	52.35	32.65		0.54	55	34.12	0.54	55	34.12		0.58	57.94	38.53	0.58	57.94	38.53		0.51	52.35	34.7	0.58	57.06	36.47		0.38	40.88	27.35	0.41	41.77	28.53		0.27	28.53	20.3	0.32	34.41	23.24			QUARK	0.49/0.52	43.36/45.13	0.59/0.66	58.03/63.03	0.71/0.75
T0978-D1	0.68	47.88	30.27	0.69	46.55	28.69		0.7	50.91	33.35	0.7	50.91	33.35		0.53	36.86	24.4	0.66	45.88	29.05		0.53	37.29	24.94	0.65	43.95	27.48		0.51	35.23	23.25	0.51	35.23	23.25		0.49	34.32	23.61	0.6	40.74	25.79
T0981-D3	0.64	49.75	32.02	0.64	49.75	32.02		0.65	49.38	30.54	0.66	51.97	33.38		0.68	52.46	31.77	0.68	52.46	31.77		0.67	51.11	30.3	0.67	51.11	30.3		0.57	43.35	26.35	0.59	45.44	28.32		0.16	9.61	5.42	0.17	10.84	5.67
T0986s1-D1	0.65	61.96	42.12	0.65	61.96	42.12		0.69	67.66	46.2	0.69	67.66	46.2		0.65	62.5	42.12	0.65	63.86	42.12		0.69	67.39	47.01	0.69	68.21	48.37		0.56	56.25	36.41	0.57	57.34	38.04		0.32	32.34	19.84	0.53	54.62	36.96
T0992-D1	0.71	67.06	47.66	0.72	67.52	48.59		0.75	69.39	49.53	0.75	69.86	50		0.72	67.06	46.96	0.72	67.06	46.96		0.73	70.33	48.6	0.75	70.09	49.77		0.68	63.78	43.69	0.68	63.78	43.69		0.39	37.38	22.89	0.39	38.32	21.27
T0997-D1	0.58	48.24	32.7	0.61	51.62	35		0.77	64.32	41.76	0.79	68.38	47.02		0.61	53.92	34.87	0.7	60.95	38.78		0.61	55	36.22	0.69	61.35	39.05		0.42	30.68	18.65	0.53	42.7	27.03		0.51	42.16	28.25	0.51	42.16	28.25
T1005-D1	0.68	49.39	32.13	0.68	49.39	32.13		0.7	53.37	35.51	0.72	54.76	36.12		0.7	50.69	32.44	0.7	50.69	32.44		0.7	51	32.59	0.71	50.08	31.06		0.68	49	30.6	0.68	49	30.6		0.67	48.39	31.82	0.67	48.39	31.82
T1008-D1	0.28	35.06	23.7	0.31	35.71	23.05		0.28	34.42	22.73	0.31	37.34	25.32		0.36	41.56	26.95	0.56	60.39	38.64		0.35	40.91	26.3	0.66	69.16	48.05		0.53	59.42	37.34	0.6	60.06	38.31		0.35	38.31	25.32	0.35	38.31	25.32
T1019s1-D1	0.33	42.67	29.31	0.39	49.57	31.46		0.38	56.03	35.78	0.49	60.34	38.36		0.6	69.4	49.14	0.6	69.4	49.14		0.6	69.83	50	0.6	69.83	50		0.28	36.21	22.84	0.32	40.09	27.59		0.32	40.09	26.3	0.32	40.09	26.29
TBMHard
T0954-D1	0.82	61.46	40.18	0.82	61.46	40.18		0.82	61.46	40.18	0.82	61.46	40.18		0.81	60.19	39.28	0.81	60.19	39.28		0.81	59.67	38.69	0.81	59.67	38.69		0.63	43.38	26.49	0.65	45.83	29.84		0.8	60.27	39.06	0.81	60.27	38.91
T0957s1-D2	0.35	41.2	31.02	0.35	41.2	31.02		0.35	43.52	32.87	0.35	43.52	31.48		0.5	62.5	44.91	0.5	62.5	44.91		0.38	49.07	33.8	0.64	72.22	55.09		0.33	45.83	30.09	0.33	45.83	30.09		0.21	31.94	21.76	0.36	50.46	33.8
T0959-D1	0.72	60.28	40.14	0.72	60.28	40.14		0.72	60.28	40.14	0.72	60.28	40.14		0.72	61.11	39.86	0.72	61.11	39.86		0.71	58.61	37.36	0.71	59.17	38.61		0.68	58.61	39.03	0.7	58.06	37.92		0.68	55.69	36.39	0.68	55.69	36.39
T0960-D3	0.72	71.91	53.65	0.72	71.91	53.65		0.69	68.26	51.41	0.71	70.79	52.81		0.76	76.97	57.87	0.78	76.97	58.71		0.77	76.69	57.87	0.79	78.93	62.08		0.26	26.68	16.29	0.27	26.97	16.29		0.25	25.84	13.77	0.25	25.84	13.77
T0963-D3	0.68	67.74	52.96	0.68	67.74	52.96		0.65	65.05	47.31	0.68	66.67	49.19		0.76	73.39	54.57	0.76	73.39	54.57		0.77	76.61	59.14	0.77	76.61	59.14		0.22	21.77	12.63	0.22	22.58	13.71		0.23	25	14.52	0.31	30.38	15.86
T0964-D1	0.77	76.84	60.26	0.77	76.84	60.26		0.77	76.84	60.26	0.77	76.84	60.26		0.69	67.37	49.21	0.75	75.53	59.48		0.77	75.53	59.48	0.77	75.53	59.48		0.32	30.53	16.05	0.34	36.32	19.48		0.28	28.68	14.74	0.38	36.84	22.63
T0965-D1	0.82	63.98	43.13	0.82	63.98	43.13		0.82	63.98	43.13	0.85	66.29	45.05		0.83	62.7	40.58	0.84	65.18	43.93		0.82	62.3	40.41	0.83	63.34	41.77		0.83	64.94	44.01	0.83	64.94	44.01		0.82	62.46	41.21	0.82	62.46	41.21
T0966-D1	0.84	56.66	33.89	0.84	56.66	33.89		0.84	56.66	33.89	0.84	56.66	33.89		0.84	56.71	34.25	0.86	58.69	35.37		0.84	57.01	34.6	0.87	60.26	37.3		0.83	56.1	34.5	0.86	58.33	35.67		0.84	56	34.2	0.84	56	34.2
T0979-D1	0.33	37.5	29.62	0.56	57.06	38.31		0.42	44.02	36.95	0.42	44.02	36.95		0.44	48.37	32.88	0.45	49.73	32.61		0.5	52.99	36.14	0.5	52.99	36.14		0.58	59.51	41.85	0.58	59.51	41.85		0.33	33.42	26.9	0.34	36.96	27.18
T0981-D1	0.6	61.05	40.12	0.6	61.34	39.24		0.6	61.05	40.12	0.6	61.34	39.24		0.63	64.83	44.19	0.64	65.41	43.9		0.54	53.2	33.43	0.56	58.43	36.63		0.29	29.36	15.12	0.44	45.35	29.65		0.24	25	12.79	0.24	25	12.79
T0981-D4	0.61	59.46	44.82	0.61	59.46	44.82		0.61	59.46	44.82	0.61	59.46	44.82		0.59	56.53	40.54	0.61	57.88	39.87		0.59	54.95	38.97	0.61	57.66	39.19		0.55	53.83	37.16	0.56	54.51	37.61		0.19	17.12	10.59	0.27	24.55	14.87
T0981-D5	0.51	48.03	38.19	0.51	48.03	38.19		0.51	48.03	38.19	0.51	48.03	38.19		0.66	59.84	40.35	0.66	59.84	40.35		0.64	57.68	38.59	0.67	60.04	38.19		0.67	60.83	42.32	0.68	61.02	42.32		0.15	12.21	7.08	0.44	41.14	31.5
T0982-D2	0.72	67.8	49.62	0.72	67.8	49.62		0.74	68.75	49.81	0.74	68.94	49.43		0.63	55.3	35.8	0.76	67.99	46.59		0.59	50.95	31.63	0.68	62.69	41.29		0.61	52.65	32.38	0.63	54.73	35.23		0.38	31.44	18.37	0.38	31.44	18.37
T0985-D1	0.82	51.66	31.38	0.83	54.13	34.15		0.82	51.66	31.38	0.83	54.13	34.15		0.85	55.76	35.48	0.85	55.76	35.48		0.81	50.33	30.88	0.86	56.8	36.16		0.78	45.81	26.52	0.84	54.34	34.74		0.79	48.22	29.48	0.79	48.22	29.48
T0999-D2	0.78	55.13	33.22	0.78	55.13	33.22		0.78	55.13	33.22	0.78	55.13	33.22		0.8	57.17	35.04	0.9	67.88	45.37		0.77	54.91	33.28	0.87	63.52	41.72		0.74	51.71	31.07	0.75	52.21	30.57		0.77	54.69	32.95	0.77	54.69	32.95
T1009-D1	0.87	65.67	45.82	0.88	65.46	45.2		0.88	66.64	46.45	0.89	66.09	45.34		0.88	64.52	44.6	0.88	64.52	44.6		0.88	64.1	44.08	0.88	64.1	44.08		0.88	65.46	45.23	0.88	65.46	45.23		0.84	61.84	42.79	0.87	63.23	43.45
T1011-D1	0.8	63.04	42.77	0.82	65.8	44.2		0.82	64.55	43.84	0.85	67.32	45.54		0.81	62.59	41.16	0.82	66.07	45.45		0.79	60.54	39.29	0.85	68.57	46.79		0.78	60.54	39.73	0.78	60.54	39.73		0.79	60.71	39.2	0.79	60.71	39.2
T1015s2-D1	0.69	62.98	43.99	0.69	62.98	43.99		0.67	62.02	40.89	0.69	63.37	42.83		0.72	67.25	46.7	0.72	68.02	46.9		0.71	67.44	46.9	0.71	67.44	46.9		0.69	63.76	43.6	0.69	63.76	43.6		0.7	65.12	44.77	0.7	65.12	44.77
T1021s1-D1	0.68	57.89	37.25	0.79	71.31	52.69		0.58	52.35	35.91	0.64	58.39	41.95		0.82	73.66	53.36	0.82	73.66	53.36		0.83	75.67	55.7	0.83	75.67	55.7		0.7	62.25	42.95	0.72	62.25	41.95		0.54	47.48	29.53	0.54	47.48	29.53
T1021s2-D1	0.84	63.97	42.55	0.84	63.97	42.55		0.79	60.89	40.12	0.8	61.1	40.4		0.8	62.39	42.41	0.87	67.91	45.63		0.8	63.18	43.05	0.86	67.69	45.2		0.72	51.15	31.59	0.76	55.01	33.81		0.79	58.17	37.17	0.79	58.17	37.17
T1022s1-D2	0.62	65.67	49.63	0.62	65.67	49.63		0.62	66.79	50.38	0.62	67.91	51.49		0.63	67.91	52.61	0.63	67.91	52.61		0.63	67.91	52.98	0.63	67.91	52.98		0.56	61.19	42.91	0.64	68.66	50.75		0.24	27.61	17.91	0.61	66.05	48.88
T1022s2-D1	0.54	37.1	23.46	0.55	37.3	23.61		0.55	40.28	26.44	0.55	40.53	26.89		0.77	52.33	32.79	0.78	52.98	32.64		0.77	51.79	32.34	0.78	52.83	32.59		0.57	31.3	16.52	0.75	52.83	34.27		0.77	53.82	33.88	0.77	53.82	33.88
TBMEasy
T0951-D1	0.97	92.76	77.72	0.97	92.76	77.72		0.97	92.76	77.72	0.97	92.76	77.72		0.97	93.05	77.07	0.97	93.23	76.78		0.97	92.48	75.66	0.97	93.14	76.79		0.87	68.8	46.62	0.97	93.33	79.61		0.97	93.7	77.92	0.97	93.7	77.92
T0960-D5	0.7	69.76	50.48	0.7	69.76	50.48		0.76	74.29	54.28	0.76	75	55.48		0.71	71.19	51.43	0.71	71.91	52.38		0.71	70.48	49.05	0.71	70.48	49.05		0.64	61.19	40.95	0.66	63.57	43.81		0.23	21.91	10.71	0.27	25	13.81
T0961-D1	0.96	88.12	69.53	0.96	88.12	69.53		0.96	88.12	69.53	0.96	88.12	69.53		0.96	87.47	69.93	0.97	88.17	69.19		0.96	87.23	69.19	0.97	88.17	70.33		0.96	85.49	67.15	0.96	85.49	67.15		0.96	85.69	67.05	0.96	85.69	67.05
T0962-D1	0.85	77.83	59.32	0.85	77.83	59.32		0.85	77.83	59.32	0.85	77.83	59.32		0.87	77.83	59.04	0.87	78.81	59.6		0.84	76.27	57.34	0.84	76.98	58.62		0.81	74.15	56.78	0.83	76.13	58.48		0.82	72.74	54.24	0.84	76.69	59.75
T0963-D5	0.78	78.99	60.9	0.78	78.99	60.9		0.78	78.99	60.9	0.78	78.99	60.64		0.78	78.99	59.58	0.78	78.99	59.58		0.79	79.25	61.44	0.79	79.25	61.44		0.77	77.66	59.31	0.77	77.66	59.31		0.16	17.02	10.38	0.29	31.12	14.89
T0967-D1	0.84	83.54	63.29	0.84	83.54	63.29		0.84	83.54	63.29	0.86	86.08	66.46		0.83	82.91	64.56	0.85	86.71	67.72		0.82	81.96	63.61	0.84	84.18	64.56		0.62	64.56	44.3	0.65	65.82	45.25		0.86	86.71	68.35	0.86	86.71	68.35
T0971-D1	0.96	95.19	81.92	0.96	95.19	81.92		0.96	95.19	81.92	0.96	95.19	81.92		0.92	86.73	66.73	0.94	89.81	70.77		0.92	87.89	68.27	0.95	94.04	77.88		0.83	76.73	56.35	0.83	76.73	56.35		0.96	94.61	81.34	0.96	94.61	81.34
T0973-D1	0.73	69.53	50	0.73	69.53	50		0.73	69.53	50	0.73	69.53	50		0.62	55.27	38.67	0.81	74.02	53.52		0.68	61.52	44.73	0.83	77.34	56.84		0.75	68.16	47.85	0.8	72.46	50.98		0.27	22.85	14.26	0.87	83.59	65.82
T0974s1-D1	0.72	75.72	57.61	0.72	75.72	57.61		0.75	81.52	62.68	0.77	82.25	61.96		0.72	78.62	59.42	0.8	83.7	66.3		0.74	79.71	63.77	0.78	81.16	64.49		0.69	74.28	55.8	0.71	77.54	57.97		0.72	77.9	60.51	0.72	77.9	60.51
T0976-D1	0.84	78.96	59.16	0.9	85.62	68.54		0.84	78.33	57.5	0.87	81.04	62.71		0.83	78.75	58.12	0.87	83.96	64.58		0.84	78.96	59.59	0.87	82.5	64.38		0.73	68.33	48.54	0.75	70.62	52.71		0.9	86.25	68.96	0.9	86.25	68.96
T0976-D2	0.82	77.22	58.06	0.83	79.84	62.1		0.85	80.64	61.69	0.86	80.85	62.1		0.83	79.03	59.27	0.85	82.26	64.31		0.83	80.04	60.28	0.86	82.46	64.11		0.79	74.8	54.23	0.79	74.8	54.23		0.86	83.06	64.92	0.86	83.06	64.92
T0977-D1	0.9	76.33	54.73	0.9	76.33	54.73		0.9	76.33	54.73	0.9	76.33	54.73		0.9	76.08	54.9	0.9	76.25	55.4		0.9	76.16	55.15	0.9	77.49	56.65		0.88	72.67	51	0.9	76.08	54.98		0.87	72.42	51.5	0.9	76	54.98
T0977-D2	0.84	71.57	51.47	0.84	71.57	51.47		0.84	71.57	51.47	0.84	71.57	51.47		0.76	61.15	40.2	0.8	67.89	47.79		0.78	62.99	42.16	0.8	67.89	47.3		0.8	67.53	46.44	0.81	68.38	48.65		0.8	67.03	46.32	0.81	68.02	47.55
T0982-D1	0.86	81.85	62.78	0.86	81.85	62.78		0.87	81.67	63.33	0.88	82.96	64.81		0.89	83.15	62.96	0.89	83.52	63.7		0.87	81.11	62.03	0.87	83.33	64.08		0.81	77.41	59.81	0.81	77.41	59.81		0.85	80.56	61.66	0.85	80.56	61.66
T0983-D1	0.94	87.08	71.82	0.94	87.08	71.82		0.94	87.08	71.82	0.94	87.08	71.82		0.95	88.98	73.09	0.95	88.98	73.09		0.95	88.14	72.25	0.95	88.14	72.25		0.94	88.03	71.19	0.95	88.24	71.4		0.95	88.67	71.61	0.95	88.67	71.51
T0984-D1	0.87	64.21	42.05	0.87	64.21	42.05		0.87	64.21	42.05	0.89	64.11	41.48		0.87	64.47	42.37	0.87	64.47	42.37		0.88	63.9	42.05	0.88	63.9	42.05		0.81	61.53	41.79	0.82	60.74	39.9		0.77	53.16	33.21	0.77	53.16	33.21
T0984-D2	0.74	67.16	47.76	0.74	67.16	47.76		0.74	67.16	47.76	0.84	77.05	56.72		0.78	72.76	53.17	0.78	72.76	53.17		0.79	74.63	55.23	0.79	74.63	55.23		0.76	71.83	52.61	0.81	73.51	53.73		0.73	66.23	45.52	0.81	75.19	55.97
T0993s1-D1	0.84	72.53	52.85	0.84	72.53	52.85		0.84	72.53	52.85	0.86	74.72	55.89		0.84	73.48	54.66	0.84	73.48	54.66		0.85	73.67	55.23	0.85	73.67	55.23		0.81	63.88	43.73	0.83	70.06	49.81		0.84	73.48	53.99	0.84	73.48	53.99
T0993s2-D1	0.71	68.37	47.45	0.71	68.37	47.45		0.7	67.35	45.66	0.7	68.11	47.19		0.7	69.13	48.21	0.72	69.9	49.23		0.7	68.62	47.45	0.71	69.39	48.47		0.68	67.35	46.94	0.71	69.13	48.47		0.72	70.15	48.98	0.74	75	55.1
T0995-D1	0.9	80.95	63.01	0.9	80.95	63.01		0.9	80.95	63.01	0.91	82.06	63.52		0.9	82.31	64.28	0.93	84.01	64.71		0.9	81.8	63.95	0.92	83.08	63.18		0.9	79	58.93	0.92	81.21	61.48		0.9	81.21	63.44	0.9	81.21	63.44
T0996-D1	0.79	76.87	59.11	0.79	76.87	59.11		0.79	76.87	59.11	0.8	78.27	59.35		0.78	75.23	56.08	0.79	76.17	56.78		0.78	75.7	57.01	0.8	77.8	60.05		0.78	75.23	56.31	0.78	75.23	56.54		0.78	75.7	56.78	0.78	75.7	56.78
T0996-D2	0.81	77.95	62.2	0.81	77.95	62.2		0.81	77.95	62.2	0.82	78.54	62.41		0.81	78.15	60.43	0.81	78.15	60.43		0.82	78.35	61.02	0.82	79.53	62.2		0.8	77.17	60.83	0.8	77.17	60.83		0.81	78.15	61.41	0.81	78.15	61.41
T0996-D3	0.59	58	37.5	0.59	58	37.5		0.59	57.5	37.75	0.71	69.25	50		0.82	80.75	60.5	0.83	82	62.25		0.82	80.25	59.5	0.83	81.75	61.5		0.7	68.75	47.5	0.7	68.75	47.5		0.64	62	41.75	0.64	62	41.75
T0996-D4	0.72	68.23	51.69	0.72	68.23	51.69		0.74	70.3	52.63	0.74	70.3	52.63		0.75	72.18	55.45	0.76	72.37	54.33		0.75	71.43	54.13	0.76	72.56	55.08		0.66	61.09	46.99	0.66	61.09	46.43		0.09	9.4	7.14	0.18	14.66	7.9
T0996-D5	0.75	72.73	55.37	0.75	72.73	55.37		0.75	73.55	55.99	0.75	73.55	55.99		0.74	71.49	53.1	0.74	71.9	53.92		0.74	71.69	54.34	0.74	71.69	54.34		0.67	65.7	46.28	0.67	66.53	47.31		0.1	9.71	8.06	0.16	13.43	7.64
T0996-D6	0.63	61.06	43.03	0.63	61.06	43.03		0.65	63.22	45.43	0.66	64.66	45.43		0.88	86.78	67.79	0.88	86.78	67.79		0.86	85.1	66.11	0.86	85.1	66.11		0.69	65.62	45.91	0.69	66.35	46.4		0.12	12.26	9.13	0.14	12.5	7.45
T0996-D7	0.75	71.07	54.65	0.75	71.07	54.65		0.75	71.07	54.65	0.77	73.75	58.03		0.75	70.18	53.75	0.75	70.89	53.93		0.75	71.43	55.35	0.75	71.43	55.35		0.36	31.79	21.79	0.37	31.61	21.61		0.09	8.57	6.43	0.16	14.29	8.75
T0999-D3	0.81	71.11	50.83	0.81	71.11	50.83		0.86	75.14	54.44	0.86	75.14	54.44		0.79	71.67	51.39	0.81	71.67	51.67		0.79	71.25	50.84	0.79	71.53	50.97		0.77	68.19	48.61	0.78	64.44	42.22		0.71	62.92	43.33	0.71	63.61	44.72
T0999-D4	0.97	93.34	79.92	0.97	93.34	79.92		0.97	93.34	80.02	0.97	93.34	80.02		0.96	91.91	76.23	0.97	92.21	75.82		0.96	91.8	75.82	0.96	91.8	75.82		0.8	65.68	45.8	0.94	85.86	66.39		0.96	89.86	73.36	0.96	89.86	73.36
T0999-D5	0.89	72.74	53.3	0.89	72.74	53.3		0.89	72.74	53.3	0.9	74.39	54.77		0.89	72.48	52.43	0.89	72.48	52.43		0.89	72.22	52.78	0.89	72.22	52.78		0.77	61.72	43.05	0.85	67.01	46.09		0.88	71.7	52.34	0.89	72.57	52.95
T1002-D1	0.81	87.71	72.46	0.81	87.71	72.46		0.85	90.68	74.58	0.85	90.68	75		0.79	85.17	66.95	0.82	88.56	72.88		0.78	83.47	63.98	0.82	88.14	72.03		0.62	70.34	50	0.8	86.44	71.61		0.19	27.97	16.1	0.79	86.44	71.19
T1002-D2	0.82	88.56	74.15	0.82	88.56	74.15		0.82	87.71	72.46	0.82	88.56	74.15		0.8	86.44	72.03	0.85	91.53	78.81		0.8	85.59	68.22	0.84	88.56	75.42		0.69	77.54	60.17	0.81	88.14	74.58		0.23	30.09	19.07	0.82	87.71	75.42
T1002-D3	0.8	77.43	65.45	0.8	77.43	65.45		0.8	77.26	65.45	0.81	77.43	65.62		0.79	76.56	63.02	0.79	76.56	63.02		0.78	74.83	60.59	0.78	74.83	60.59		0.17	14.06	9.03	0.71	68.58	55.38		0.69	65.62	51.91	0.79	75.52	62.5
T1003-D1	0.93	88.83	75.64	0.93	88.83	75.64		0.93	88.83	75.64	0.93	88.83	75.64		0.93	88.59	73.67	0.94	89.4	75.23		0.94	89.52	74.66	0.94	89.52	74.66		0.93	87.73	73.56	0.93	87.73	73.56		0.9	81.28	63.53	0.9	85.25	71.43
T1004-D1	0.79	80.52	64.24	0.79	80.52	64.24		0.82	83.43	67.44	0.82	83.43	67.44		0.78	78.2	60.76	0.81	81.98	64.83		0.79	81.11	61.63	0.8	80.52	64.53		0.3	33.72	18.32	0.35	36.34	19.77		0.24	26.74	14.24	0.28	28.2	16.57
T1004-D2	0.68	70.13	51.62	0.68	70.13	51.62		0.77	78.57	60.39	0.78	79.22	60.71		0.71	72.08	50.65	0.75	73.7	52.92		0.67	69.48	48.38	0.74	73.7	52.27		0.25	27.6	15.58	0.39	42.21	24.68		0.22	25.65	15.26	0.28	29.55	17.21
T1006-D1	0.96	97.4	86.69	0.96	97.4	86.69		0.96	97.4	86.69	0.96	97.4	86.69		0.95	96.75	84.09	0.96	97.73	86.69		0.96	97.4	85.39	0.96	97.4	85.39		0.88	87.66	70.78	0.96	97.08	86.04		0.96	97.73	87.34	0.96	98.38	88.31
T1013-D1	0.86	68.92	46.79	0.86	68.92	46.79		0.86	68.92	46.79	0.86	68.92	46.79		0.93	83.07	63.63	0.93	84.38	65.45		0.93	84.11	65.37	0.93	84.11	65.37		0.83	64.93	43.05	0.91	77.78	56.86		0.05	3.82	2.6	0.05	3.99	2.86
T1014-D1	0.88	84.44	66.39	0.88	84.44	66.39		0.88	84.44	66.56	0.88	84.44	66.39		0.89	83.28	64.4	0.9	84.11	64.73		0.9	83.61	65.4	0.9	83.61	65.4		0.84	76.49	54.97	0.88	80.8	60.43		0.91	87.09	70.03	0.91	87.09	70.03
T1014-D2	0.76	71.37	50.43	0.76	71.37	50.43		0.73	68.59	47.86	0.75	70.73	51.28		0.8	76.28	58.33	0.81	77.78	58.55		0.8	76.07	55.98	0.8	76.07	55.98		0.73	67.09	46.16	0.74	68.16	48.08		0.09	8.97	6.62	0.1	10.04	7.05
T1016-D1	0.88	80.57	62.38	0.88	80.57	62.38		0.89	80.32	62	0.89	80.45	62.13		0.88	81.06	61.63	0.89	77.97	57.3		0.88	79.95	60.52	0.88	80.32	61.02		0.87	77.72	57.05	0.87	78.09	59.41		0.87	78.47	57.8	0.89	79.33	60.4
T1017s1-D1	0.77	74.55	55.45	0.77	74.55	55.45		0.79	74.77	53.86	0.79	75.45	54.77		0.76	73.64	54.55	0.78	72.95	52.95		0.77	74.77	55.91	0.79	74.09	53.86		0.75	72.95	52.5	0.77	74.32	55.68		0.79	75.45	56.37	0.79	75.45	56.37
T1018-D1	0.92	79.72	61.23	0.92	79.72	61.23		0.92	79.72	61.23	0.92	79.72	61.23		0.94	81.21	61.45	0.94	82.64	64.82		0.94	80.99	61.45	0.94	82.19	63.17		0.94	81.51	61.23	0.94	82.11	62.5		0.95	83.98	66.09	0.95	83.98	66.09
T1019s2-D1	0.68	65.62	44.32	0.68	65.62	44.32		0.77	76.14	55.11	0.79	77.27	56.82		0.77	76.99	56.25	0.78	76.42	56.53		0.7	70.17	49.72	0.81	81.82	62.5		0.57	57.39	36.37	0.62	61.93	41.48		0.62	61.93	41.48	0.62	61.93	41.48
T1020-D1	0.86	68.93	47.28	0.86	68.93	47.28		0.91	77.32	57.19	0.91	77.72	57.03		0.88	68.77	46.41	0.88	68.77	46.41		0.88	68.85	46.65	0.88	68.85	46.65		0.86	67.81	45.85	0.86	67.89	45.93		0.86	68.45	46.8	0.86	68.45	46.8
																				T0950-D1	0.36	25.66	14.77
																				T0953s1-D1	0.32	35.82	23.88
																				T0953s2-D2	0.47	43.92	26.13
																				T0953s2-D3	0.18	18.01	9.68
																				T0957s1-D1	0.29	27.08	16.2
																				T0957s2-D1	0.53	42.42	21.45
																				T0960-D2	0.22	22.92	12.5
																				T0963-D2	0.23	21.34	13.11
																				T0968s1-D1	0.34	31.57	18.43
																				T0968s2-D1	0.3	26.09	15.44
																				T0969-D1	0.28	13.21	6.64
																				T0975-D1	0.41	28.11	16.73
																				T0980s1-D1	0.26	26.68	19.23
																				T0981-D2	0.24	25.94	15.31
																				T0986s2-D1	0.35	27.9	16.61
																				T0987-D1	0.26	17.7	9.19
																				T0987-D2	0.42	28.7	15.56
																				T0989-D1	0.21	16.42	8.39
																				T0989-D2	0.21	17.86	9.15
																				T0990-D1	0.28	31.58	23.03
																				T0990-D2	0.22	12.99	8.34
																				T0990-D3	0.24	14.32	7.98
																				T0991-D1	0.29	28.6	16.22
																				T0998-D1	0.2	16.27	10.7
																				T1000-D2	0.2	12.09	7.67
																				T1001-D1	0.57	49.64	30.39
																				T1010-D1	0.2	11.43	5.95
																				T1015s1-D1	0.22	22.44	13.35
																				T1017s2-D1	0.34	31.6	17.4
																				T1021s3-D1	0.23	17.77	9.34
																				T1021s3-D2	0.3	34.28	19.33
																				T1022s1-D1	0.23	18.27	10.58
																				FMTBM
																				T0949-D1	0.62	56.98	39.34
																				T0953s2-D1	0.16	26.14	15.91
																				T0955-D1	0.57	69.51	55.49
																				T0958-D1	0.44	53.25	32.79
																				T0970-D1	0.32	34.41	23.24
																				T0978-D1	0.6	40.74	25.79
																				T0981-D3	0.17	10.84	5.67
																				T0986s1-D1	0.53	54.62	36.96
																				T0992-D1	0.39	38.32	21.27
																				T0997-D1	0.51	42.16	28.25
																				T1005-D1	0.67	48.39	31.82
																				T1008-D1	0.35	38.31	25.32
																				T1019s1-D1	0.32	40.09	26.29
																				TBMHard
																				T0954-D1	0.81	60.27	38.91
																				T0957s1-D2	0.36	50.46	33.8
																				T0959-D1	0.68	55.69	36.39
																				T0960-D3	0.25	25.84	13.77
																				T0963-D3	0.31	30.38	15.86
																				T0964-D1	0.38	36.84	22.63
																				T0965-D1	0.82	62.46	41.21
																				T0966-D1	0.84	56	34.2
																				T0979-D1	0.34	36.96	27.18
																				T0981-D1	0.24	25	12.79
																				T0981-D4	0.27	24.55	14.87
																				T0981-D5	0.44	41.14	31.5
																				T0982-D2	0.38	31.44	18.37
																				T0985-D1	0.79	48.22	29.48
																				T0999-D2	0.77	54.69	32.95
																				T1009-D1	0.87	63.23	43.45
																				T1011-D1	0.79	60.71	39.2
																				T1015s2-D1	0.7	65.12	44.77
																				T1021s1-D1	0.54	47.48	29.53
																				T1021s2-D1	0.79	58.17	37.17
																				T1022s1-D2	0.61	66.05	48.88
																				T1022s2-D1	0.77	53.82	33.88
																				TBMEasy
																				T0951-D1	0.97	93.7	77.92
																				T0960-D5	0.27	25	13.81
																				T0961-D1	0.96	85.69	67.05
																				T0962-D1	0.84	76.69	59.75
																				T0963-D5	0.29	31.12	14.89
																				T0967-D1	0.86	86.71	68.35
																				T0971-D1	0.96	94.61	81.34
																				T0973-D1	0.87	83.59	65.82
																				T0974s1-D1	0.72	77.9	60.51
																				T0976-D1	0.9	86.25	68.96
																				T0976-D2	0.86	83.06	64.92
																				T0977-D1	0.9	76	54.98
																				T0977-D2	0.81	68.02	47.55
																				T0982-D1	0.85	80.56	61.66
																				T0983-D1	0.95	88.67	71.51
																				T0984-D1	0.77	53.16	33.21
																				T0984-D2	0.81	75.19	55.97
																				T0993s1-D1	0.84	73.48	53.99
																				T0993s2-D1	0.74	75	55.1
																				T0995-D1	0.9	81.21	63.44
																				T0996-D1	0.78	75.7	56.78
																				T0996-D2	0.81	78.15	61.41
																				T0996-D3	0.64	62	41.75
																				T0996-D4	0.18	14.66	7.9
																				T0996-D5	0.16	13.43	7.64
																				T0996-D6	0.14	12.5	7.45
																				T0996-D7	0.16	14.29	8.75
																				T0999-D3	0.71	63.61	44.72
																				T0999-D4	0.96	89.86	73.36
																				T0999-D5	0.89	72.57	52.95
																				T1002-D1	0.79	86.44	71.19
																				T1002-D2	0.82	87.71	75.42
																				T1002-D3	0.79	75.52	62.5
																				T1003-D1	0.9	85.25	71.43
																				T1004-D1	0.28	28.2	16.57
																				T1004-D2	0.28	29.55	17.21
																				T1006-D1	0.96	98.38	88.31
																				T1013-D1	0.05	3.99	2.86
																				T1014-D1	0.91	87.09	70.03
																				T1014-D2	0.1	10.04	7.05
																				T1016-D1	0.89	79.33	60.4
																				T1017s1-D1	0.79	75.45	56.37
																				T1018-D1	0.95	83.98	66.09
																				T1019s2-D1	0.62	61.93	41.48
																				T1020-D1	0.86	68.45	46.8
																				T1020-D1	0.88	68.85	46.65
									FM
									T0950-D1
									T0953s1-D1
									T0953s2-D2
									T0953s2-D3
									T0957s1-D1
									T0957s2-D1
									T0960-D2
									T0963-D2
									T0968s1-D1
									T0968s2-D1
									T0969-D1
									T0975-D1
									T0980s1-D1
									T0981-D2
									T0986s2-D1
									T0987-D1
									T0987-D2
									T0989-D1
									T0989-D2
									T0990-D1
									T0990-D2
									T0990-D3
									T0991-D1
									T0998-D1
									T1000-D2
									T1001-D1
									T1010-D1
									T1015s1-D1
									T1017s2-D1
									T1021s3-D1
									T1021s3-D2
									T1022s1-D1
									FMTBM
									T0949-D1
									T0953s2-D1
									T0955-D1
									T0958-D1
									T0970-D1
									T0978-D1
									T0981-D3
									T0986s1-D1
									T0992-D1
									T0997-D1
									T1005-D1
									T1008-D1
									T1019s1-D1
									TBMHard
									T0954-D1
									T0957s1-D2
									T0959-D1
									T0960-D3
									T0963-D3
									T0964-D1
									T0965-D1
									T0966-D1
									T0979-D1
									T0981-D1
									T0981-D4
									T0981-D5
									T0982-D2
									T0985-D1
									T0999-D2
									T1009-D1
									T1011-D1
									T1015s2-D1
									T1021s1-D1
									T1021s2-D1
									T1022s1-D2
									T1022s2-D1
									TBMEasy
									T0951-D1
									T0960-D5
									T0961-D1
									T0962-D1
									T0963-D5
									T0967-D1
									T0971-D1
									T0973-D1
									T0974s1-D1
									T0976-D1
									T0976-D2
									T0977-D1
									T0977-D2
									T0982-D1
									T0983-D1
									T0984-D1
									T0984-D2
									T0993s1-D1
									T0993s2-D1
									T0995-D1
									T0996-D1
									T0996-D2
									T0996-D3
									T0996-D4
									T0996-D5
									T0996-D6
									T0996-D7
									T0999-D3
									T0999-D4
									T0999-D5
									T1002-D1
									T1002-D2
									T1002-D3
									T1003-D1
									T1004-D1
									T1004-D2
									T1006-D1
									T1013-D1
									T1014-D1
									T1014-D2
									T1016-D1
									T1017s1-D1
									T1018-D1
									T1019s2-D1
									T1020-D1
[truncated: 19 more columns]
