# Supplementary material for: Deep template-based protein structure prediction
Source: PLoS Comput Biol. 2021 May 3;17(5):e1008954. doi: 10.1371/journal.pcbi.1008954 (PMC8118551; doi:10.1371/journal.pcbi.1008954)
Supplement: S3 File — (XLSX) [file pcbi.1008954.s003.xlsx]

## Sheet: CASP14
	RaptorX					Zhang Server					Baker-rosettaserver
	top1		top5			top1		top5			top1		top5
	TMscore	GDT	TMscore	GDT		TMscore	GDT	TMscore	GDT		TMscore	GDT	TMscore	GDT
TBMEasy
T1024-D1	0.9	79.79	0.9	80.31		0.91	82.12	0.9	82.12		0.93	84.07	0.93	84.07
T1024-D2	0.83	67.17	0.84	68.31		0.83	66.67	0.83	66.67		0.87	73.61	0.87	73.61
T1025-D1	0.91	84.44	0.92	86.09		0.89	81.23	0.89	81.23		0.92	85.8	0.92	85.8
T1028-D1	0.82	73.89	0.86	77.14		0.83	73.72	0.83	73.72		0.85	78.34	0.85	78.68
T1034-D1	0.88	82.37	0.88	82.85		0.89	83.65	0.89	83.65		0.88	83.65	0.88	84.14
T1036s1-D1	0.97	90.22	0.97	90.22		0.97	87.95	0.97	88.25		0.96	84.31	0.97	84.86
T1045s1-D1	0.93	90.58	0.93	90.58		0.95	92.21	0.95	92.21		0.93	90.26	0.94	91.07
T1050-D1	0.81	64.88	0.81	64.88		0.81	64.64	0.84	65.34		0.81	63.24	0.81	63.24						TBM-Easy		TBM-Hard
T1050-D2	0.92	79.11	0.92	79.11		0.92	79.91	0.92	79.91		0.93	82.59	0.93	83.31						TMscore	GDT	TMscore	GDT
T1050-D3	0.89	86.52	0.9	87.11		0.87	81.06	0.87	81.06		0.86	80.66	0.86	80.66				RaptorX		0.860/0.864	79.44/80.30	0.697/0.732	62.23/65.35
T1052-D1	0.96	87.66	0.96	87.66		0.92	75.79	0.94	77.09		0.9	75.6	0.9	76.53				Zhang-Server		0.854/0.859	77.92/78.50	0.696/0.722	61.69/64.07
T1052-D2	0.83	73.94	0.84	75.35		0.75	61.97	0.76	63.97		0.86	78.05	0.86	78.05				BAKER-SERVER		0.837/0.846	77.32/78.30	0.716/0.725	63.49/64.75
T1057-D1	0.9	82.72	0.91	83.44		0.88	78.76	0.89	80.28		0.92	84.76	0.92	84.86
T1061-D3	0.73	76.21	0.74	78.4		0.71	73.54	0.71	73.54		0.7	71.12	0.7	71.6
T1070-D2	0.9	88.86	0.9	88.86		0.89	88.12	0.89	88.12		0.84	82.18	0.85	83.66
T1070-D4	0.74	77.57	0.74	77.57		0.84	86.4	0.85	87.5		0.63	67.28	0.67	72.79
T1073-D1	0.76	83.47	0.76	83.9		0.78	84.75	0.8	86.44		0.76	84.32	0.76	84.32
T1076-D1	0.96	86.39	0.97	87.45		0.96	82.59	0.97	84.72		0.96	86.62	0.96	86.94
T1086-D1	0.86	75.52	0.86	75.52		0.83	70.08	0.85	71.24		0.86	74.74	0.86	74.74
T1089-D1	0.82	65.32	0.82	66.38		0.82	67.11	0.82	67.11		0.84	71.48	0.85	71.82
T1091-D1	0.78	69.25	0.78	70.68		0.8	72.84	0.8	72.84		0.82	76.08	0.84	77.16
T1091-D2	0.76	72.66	0.76	74.3		0.77	75.7	0.77	75.7		0.81	77.34	0.81	78.27
T1091-D3	0.82	78.3	0.81	79.72		0.83	80.66	0.83	80.66		0.67	65.8	0.71	69.34
T1091-D4	0.93	92.63	0.93	92.63		0.89	85.05	0.89	86.16		0.44	43.97	0.53	49.55
T1092-D2	0.86	73.76	0.87	75.69		0.81	70.17	0.81	70.17		0.89	76.66	0.89	78.18
T1101-D1	0.9	92.17	0.9	92.17		0.9	91.27	0.9	91.27		0.93	94.28	0.93	94.58
T1101-D2	0.84	69.51	0.86	71.85		0.81	65.77	0.83	68.58		0.84	70.91	0.84	71.96
Average	0.85963	79.4411	0.864444	80.3026		0.854074	77.9159	0.859259	78.5019		0.837407	77.323	0.845926	78.2885
TBMHard
T1026-D1	0.54	48.12	0.74	68.49		0.78	67.47	0.78	67.47		0.77	68.84	0.79	71.4
T1030-D1	0.68	65.1	0.77	68.83		0.27	23.54	0.36	31.17		0.47	43.83	0.48	44.32
T1030-D2	0.32	33.4	0.48	45.59		0.4	40.97	0.42	41.81		0.47	47.48	0.47	47.69
T1032-D1	0.61	52.21	0.63	56.32		0.65	55.73	0.65	55.73		0.66	58.82	0.66	59.85
T1045s2-D1	0.77	67.17	0.8	72.14		0.78	70.03	0.8	71.69		0.79	70.93	0.79	71.54
T1046s2-D1	0.65	56.74	0.83	76.42		0.82	76.06	0.82	76.06		0.83	75.18	0.82	75.53
T1047s2-D2	0.86	88.25	0.86	88.86		0.84	86.14	0.84	86.14		0.87	88.55	0.87	90.66
T1054-D1	0.53	56.29	0.6	59.44		0.59	58.22	0.64	62.24		0.84	78.85	0.84	78.85
T1056-D1	0.55	50.3	0.59	53.11		0.61	54.59	0.63	55.92		0.66	59.17	0.66	59.17
T1058-D2	0.73	63.2	0.73	63.51		0.79	72.05	0.79	72.05		0.84	75.93	0.85	77.02
T1060s2-D1	0.76	58.42	0.76	58.42		0.77	57.91	0.77	57.91		0.74	54.63	0.75	55.13
T1060s3-D1	0.75	68.9	0.75	69.72		0.72	64.63	0.73	65.65		0.74	67.48	0.74	67.68
T1065s1-D1	0.91	88.44	0.91	88.44		0.9	85.92	0.9	85.92		0.75	73.11	0.82	74.16
T1067-D1	0.55	44.12	0.57	47.62		0.46	36.88	0.55	45.25		0.56	46.04	0.57	46.61
T1068-D1	0.62	55.73	0.62	55.73		0.63	52.93	0.63	52.93		0.65	57.12	0.65	58.1
T1070-D3	0.64	67.43	0.64	67.43		0.74	76.64	0.75	78.95		0.61	61.51	0.61	64.8
T1078-D1	0.83	77.33	0.83	77.33		0.85	79.26	0.85	79.65		0.78	73.45	0.8	74.61
T1079-D1	0.84	61.7	0.86	62.69		0.79	55.49	0.86	61.25		0.91	72.12	0.91	72.12
T1083-D1	0.85	87.77	0.85	87.77		0.81	83.15	0.82	84.24		0.78	79.62	0.79	81.52
T1084-D1	0.87	90.84	0.87	90.84		0.85	88.38	0.85	89.44		0.89	92.96	0.89	92.96
T1085-D1	0.58	53.59	0.58	53.59		0.55	51.41	0.65	56.88		0.55	52.66	0.6	57.19
T1085-D3	0.76	82.89	0.76	82.89		0.75	81.14	0.8	86.84		0.77	82.89	0.8	86.4
T1086-D2	0.67	56.91	0.71	59.44		0.67	53.86	0.83	69.95		0.79	66.22	0.84	70.75
T1087-D1	0.82	86.02	0.82	86.02		0.75	76.34	0.75	76.34		0.78	80.11	0.76	81.45
T1092-D1	0.79	63.88	0.79	63.88		0.73	56.84	0.73	56.84		0.38	26.02	0.39	26.33
T1093-D2	0.56	34.49	0.63	40.38		0.74	50.13	0.74	50.13		0.7	45.16	0.71	46.2
T1094-D1	0.64	45.94	0.7	49.46		0.64	47.02	0.66	48.28		0.65	47.65	0.66	49.19
T1095-D1	0.78	40.62	0.79	43.06		0.76	45.72	0.76	45.72		0.83	36.65	0.83	40.74
T1099-D1	0.64	54.21	0.69	57.3		0.51	43.12	0.5	43.4		0.54	46.63	0.54	46.63
T1100-D1	0.77	69.08	0.79	71.3		0.73	60.95	0.73	60.95		0.81	70.71	0.81	70.71
T1100-D2	0.73	59.87	0.73	59.87		0.71	59.87	0.8	69.27		0.78	67.83	0.78	67.83
Average	0.696774	62.2245	0.731613	65.3513		0.696452	61.69	0.722258	64.0668		0.715806	63.4887	0.725161	64.7465
