# Supplementary material for: Deep template-based protein structure prediction
Source: PLoS Comput Biol. 2021 May 3;17(5):e1008954. doi: 10.1371/journal.pcbi.1008954 (PMC8118551; doi:10.1371/journal.pcbi.1008954)
Supplement: S4 File — (ZIP) [file pcbi.1008954.s004.zip]

Archive with 4 entries (4 files):
- testProteinPairs.list
- trainProteinPairs.list
- validProteinPairs.list
- README.txt
