# Supplementary material for: Deep template-based protein structure prediction
Source: PLoS Comput Biol. 2021 May 3;17(5):e1008954. doi: 10.1371/journal.pcbi.1008954 (PMC8118551; doi:10.1371/journal.pcbi.1008954)
Supplement: S4 File — (ZIP) [file pcbi.1008954.s004.zip › testProteinPairs.list]

4cv5B-1elwA
3cbjA-3pw3A
2hzpA-3ffrA
2o4eA-1zoxA
2fmlA-4hfqA
1f8fA-4ilkA
4i96A-4ionA
4db6A-3ebbA
4p48A-1cl7I
1q1uA-3winC
3aniA-1n4pB
1ayyB-3fxjA
3slaA-1sz9A
2rjnA-3mn8A
2vkjA-1qqeA
1ttzA-1pqnA
2rr3A-2f68X
4jqtA-1o4zA
5cqsA-1tjcA
4ufcA-2zirB
4pv4A-1kp0A
1v6zA-2yy8A
2afaA-1wzzA
2lu7A-1zoxA
3tnxA-3d6sA
2fm1A-1c7nA
2gz6A-1g6iA
1iwmA-2w7qA
4piwA-3hqtA
2rstA-4jp0A
3citA-2veaA
2q7fA-3c2gA
2k88A-1gk4A
3o8sA-4jzsA
3l3fX-1na3A
2okvA-3knfA
4yvoA-2lniA
3opbA-1occE
4owjA-3winC
3ltqA-3winC
4bg8A-3qdkA
4ymrA-4yvoA
4xhcA-3draB
2qziA-1lrzA
1e3hA-3b4tA
1rw9A-1hm2A
4dzgA-1wckA
1di2A-2ltrA
3pmmA-3draB
2ffuA-2xmeA
1cemA-2z07A
4kunA-1h75A
2azwA-3o8sA
4rc1A-2bdqA
4wjwB-1iygA
3iv4A-2f9sA
4dzsA-1x5bA
4ilkA-1f8fA
2q6qA-1jogA
3d9iA-3oc3A
3wmuA-4zotA
2i5rA-2owqA
2w3pA-3peaA
1qq1A-2vjiA
2dreA-2lieA
1xezA-3hbwA
1f3yA-3h95A
1hnfA-1wwaX
3sz7A-2qfcA
1dkiA-2btwA
2cw3A-4f2nA
1cemA-3a0oA
3foqA-1vm8A
3gt5A-1r76A
1z2cB-1xqrA
1ihgA-1na3A
1h12A-3oxuA
3jvnA-2ae6A
1x5eA-3kcmA
4nsqA-1y9wA
3brkX-3zlkA
3renA-1fo2A
3kskA-1ni0A
3nwrA-1bwvA
1flgA-3s25A
2zyzA-1ob8A
1f3yA-4hvyA
4cryB-3n7zA
2bo4A-1zcuA
1w27A-2ohyA
1gxmA-1w6jA
3gycA-1uuqA
1q1uA-2iwtB
1icfA-4cdfB
3nzpA-1knwA
1cb5A-3d6sA
3gn4A-1jthB
3qmlC-1na0A
1viuA-3f6aA
4h7xA-2pl2A
3qreA-2w3pA
4rc1A-1wkyA
4rbnA-1y6fA
4x28C-1u8vA
2w83C-1gk6A
3wtsA-2e7lC
2kl6A-1cwvA
2vbeA-2j8kA
2y9wC-4jq0A
1m32A-3rq1A
3c99A-1bpoA
4lk5A-4nnqA
1wd3A-4jq0A
3rg0A-1dypA
3qtmA-2qfcA
4gs4A-3blnA
2w3pA-2gtrA
2a6tA-2pqvA
3hp7A-2cqjA
1ayyB-3ujgB
2mqsA-2ymsC
5bp8A-1dceB
3beeA-1xnfA
2jbrA-2ix6A
3kgkA-1faaA
2f46A-2oc3A
3c2gA-1upkA
3ly7A-1elrA
1ef7A-3d6sA
3eurA-1t4yA
1q2zA-1qbqA
3uotA-3ounA
3f9uA-3j7yk
3ebbA-2i9cA
1jovA-1z45A
2qbvA-1fjgT
1j0mA-3vsmA
3ihpA-3k8uA
3eesA-4dywA
2iccA-2h32A
1xmtA-1vkcA
3j2iB-2jerA
3i9sA-2p6eA
1upsA-4izeA
4qt9A-2zirB
1c8nA-2zzqA
3shpA-2g0bA
4jx4A-1vkfA
1omxA-4cvhA
3iklA-1serA
1v8iA-3gz5A
2y9wC-4jp0A
1of5B-4wp5B
4jcsA-4b3hA
4ionA-4i96A
4gazA-3kv5A
2ltrA-1di2A
3c2gA-1occE
4gs4A-1qsmA
3vwdA-1rxtA
2wv3A-1xauA
1r26A-3kp8A
2gscA-1mftA
5ce7A-3q73A
3o10A-1a91A
3ly1A-2gmsA
1tzfA-4cj8A
3k7xA-5cd2A
4c1sA-1g87A
1jphA-3gycA
1upkA-2ifuA
3k25A-1n9eA
1t2kD-1fjgT
2etcA-3zngA
3kpfA-4ia5A
4wy4D-1nknA
2fkbA-3fk9A
4hbdA-1wy6A
1f3yA-2fmlA
4kkiA-2bb6A
2i6hA-3fflA
4m00A-2qbxA
1wwaX-1zoxA
4jqtA-2w68A
2l69A-4iojA
1xg6A-4zotA
2yu1A-3itqA
2vn4A-1n4pB
3k8uA-1x9yA
4v1rA-1g6iA
2p61A-1debA
2cwlA-4r42A
4l9pA-1na3A
4pw2A-3k7xA
2cryA-1xiwA
4atgA-1jcqA
1f8fA-4cpdA
4oelA-4ci7A
2vsoE-3rk6A
4gzcA-4cv5B
2etcA-1ycsB
1wuuA-1mg7A
4um2A-3asdA
4qt9A-1cemA
2diwA-1jplA
4xpmB-3ronA
4x8qA-2b6cA
2g6zA-1ohcA
3r03A-4ktbA
4furA-1e9yA
4i6xA-3kp8A
4cguA-1y8mA
3r1kA-2aj6A
2a9uA-1gk4A
2cwlA-4a25A
3k25A-1v7vA
2wghA-2ha9A
3hzhA-3l8cA
3mh9A-4mxtA
1t3mB-2isnA
3w6uA-3fr7A
1jrkA-1viqA
3p8cE-1gk4A
3gyzA-1hxiA
1koaA-1g1cA
2k8sA-1faaA
3t9kA-1ympA
1ru4A-2x3hA
3vm5A-2z1kA
3h7lA-2zirB
4ehiA-1b93A
4ci7A-1deuA
3rrvA-4nnqA
1ayyB-3d8kA
3j8bE-1na0A
4bk8A-1i85A
3kkfA-3a15A
1vfhA-1knwA
1r8nA-2lieA
1wryA-3l4nA
4r77A-4orkA
1pwaA-2qn4A
3kv5A-3itqA
4dxzA-1c8nA
1gl2C-1ei3A
2i8tA-3hhjA
1y6fA-1kjnA
3er7A-2a15A
4ia5A-3kpfA
2q7fA-2xevA
3gzrA-2rgqA
4lrsB-2qr3A
3u4tA-3zn3A
1qwjA-4mndA
4aq0A-2rdyA
2i9cA-1wy6A
4wp5B-1of5B
3s8wA-1zoxA
4nsqA-1m44A
2fvvA-3q93A
5cd2A-3a0oA
2y69E-1m5nS
3beeA-2fbnA
2qn4A-4ionA
3l2oB-4basA
1rz4A-1tjcA
1b93A-3r3pA
2lndA-3io1A
3si5A-3odrA
2dsbA-3qsjA
3sr2A-1ik9A
3qlbA-1a0sP
4d10B-4aifA
3e8lC-2vxrA
4hfqA-3fcmA
3e8vA-1pkoA
4ot9A-1k3zD
4lksA-4oyuA
3d9iA-1x5bA
3riqA-1rmgA
2w91A-1ueyA
3rhbA-1z7pA
4dzsA-1upkA
2v33A-1pkoA
1kjnA-3rg8A
3c5wA-1occE
1b93A-2lciA
1dmlA-3pgeB
1pkoA-2v33A
3hl3A-1yp2A
1onfA-1mo9A
3rbgA-1wwaX
4u13A-2rgqA
4cdfB-3tnxA
1b77A-3pgeB
3khtA-3qi7A
2l7uA-1cdbA
3kezA-3fflA
1q2zA-2ooeA
2diyA-3kcmA
4k2nA-4b3hA
1k12A-3seeA
2qjoA-3i9xA
3o44A-2x2sA
2lqoA-1pqnA
4q88A-3ez8A
1x51A-3dupA
1sj6A-3kp8A
2qjoA-3qsjA
1fo2A-2p0vA
4aifA-4cr2R
3nsyA-2cxkA
1ihkA-3h6rA
4r4gA-1wfmA
4malA-2fbnA
3khbA-3gjaA
2uveA-2xc1A
1upkA-3c2gA
1fv2A-3winC
2btwA-1qxpA
3eesA-3sonA
3i7uA-4hfqA
2i8tA-4v14A
1mppA-1e5oE
4hbdA-3utmA
3jskA-3ihgA
2xyrA-2rjnA
4yvoA-2kc7A
4cguA-3qkyA
4ionA-1knlA
2kc7A-1a17A
4o1oA-1wy6A
4bfeA-1wwaX
2b06A-2qjoA
1sz9A-2qnaA
1x8yA-3thfA
3u64A-2avpA
1zczA-1vmdA
5cd2A-1fo2A
3qtmA-2avpA
1dqgA-3f1rA
2npbA-3d6iA
2q5tA-1g86A
2f2fA-4zotA
3r9vA-2p7nA
2k8sA-3d6iA
4ohbA-2plnA
3kowA-3n39C
4xi0A-3asdA
3r2wA-2c0nA
2ixrA-3zqbA
3ctdA-2r9gA
1sezA-2jaeA
1xzzA-4jq0A
2wcwA-4fz2A
3e8lC-3pubA
2ju5A-3iosA
3e0kA-2fl4A
1vhgA-3h95A
1elwA-1upkA
2p8jA-3iv6A
2vjiA-1dbgA
3rkvA-1hxiA
2e6qA-1i85A
4ktbA-2yvmA
2yb7A-2a5zA
1wy6A-2i9cA
2vxrA-3jrrA
3fynA-2p6eA
2vouA-4uirA
4xczA-1n0qA
3tt9A-3o4xA
2npsC-1jthB
4bryB-1gk6A
3f1yA-4fixA
3pr7A-2xqhA
4rc1A-1jndA
3l8kA-2jk6A
4qvtA-2q04A
2i5eA-3oh0A
1ifkA-1oedB
4orkA-3dxqA
3oc9A-4mybA
2yugA-4owjA
2fdbM-4ihzA
3bt5A-4pgiA
3q41A-1ykgA
2fgxA-1iloA
2x2sA-3o44A
2jzrA-3j7yk
3keaA-3zngA
1w61A-3g7kA
2kc7A-3lvgA
1ibjA-3op7A
4hjmA-3ic4A
4uf7A-4mc7A
4dvlA-1sglA
3ldzA-3oc3A
2fvvA-3gwyA
3ck7A-3rkvA
2d4oA-3pp9A
4hqsA-3ic4A
3unwA-4u3tA
4pjqA-4d10B
4qjkA-3ne9A
3igqA-3uq4A
3gjuA-3dodA
1zhcA-1gk6A
4xa6A-1ci6A
2b06A-2o1cA
3gq2A-4cruB
2iccA-1u4fA
1r54A-2x7mA
1m2eA-1xrsB
4o47A-1ayyB
1hxiA-4hnwA
3dnlB-4r4hA
1g9rA-3cu0A
4abnA-1iygA
4h05A-3c5iA
4bl6A-1ifkA
3perA-3wnwA
1wjkA-1iloA
4gmlA-2i2oA
4dvgB-1zu2A
4wbtA-3ndnA
2jakA-3c2gA
3s6kA-1xebA
4cv5B-1oyzA
1mk1A-3fjyA
2l6bA-4rlyA
4hfqA-3gz8A
2aynA-4q8hA
4l7mA-2ru4A
3ip1A-4idaA
2dukA-5bonA
3cihA-1hzfA
4mgrA-3ke3A
4ufrA-3rfeA
2g2qA-1h75A
3pspA-1xqrA
4jzuA-3smdA
3gnjA-4kunA
3upvA-1upkA
4fnvA-4e1yA
2odrC-1b70A
4w7yA-1ifkA
2vlcA-2lieA
3ma5A-1hxiA
3eurA-3j7yk
1kafA-3aovA
1z5yE-3j7yk
1r8oB-4d0tA
5cd2A-1g6iA
1w3aA-3snvA
4nsqA-1wk4A
4jw3C-2b6cA
3upvA-1elrA
3swkA-1fe6A
5a5b8-2gfoA
3samA-1w8xA
2hjmA-1buyA
2g0bA-4nsqA
3hhjA-3gz8A
1rrqA-4ktbA
3f1yA-2px7A
2lndA-2csuA
1vfhA-3n29A
2ru4B-4d0pA
1j0mA-3draB
2mdtA-1y8qA
3htxA-5ahwA
3of6D-1i8lA
1vhgA-4ktbA
4piwA-3ke3A
3p2aA-1iloA
2e6qA-1cl7I
2qv0A-3qi7A
1tvmA-2qr3A
2b0oE-1ympA
1tjcA-3o48A
1g87A-1n4pB
1deuA-4ci7A
4d10A-1elwA
4nbxB-1pkoA
3rg8A-1kjnA
4dxzA-1opoA
4r77A-3f7wA
3kifA-1tl2A
1v98A-3iv4A
3beeA-2e2eA
2k8sA-1r26A
3oq0A-3n0wA
3km3A-2r9qA
2iblA-1gk6A
3s6fA-2fl4A
3islA-3nraA
1x9yA-3k8uA
1ntlA-2xtjE
4r77A-3jr1A
4q8gA-3b79A
3t8kA-3utmA
4cvhA-4evwA
3ll0A-3r50A
2c0nA-2px7A
2kc7A-1kt0A
4jzuA-4dywA
3cngA-4v14A
3rzuA-4nqlA
2rjnA-2afrA
1fc4A-3islA
2dreA-3vsfA
2rrkA-4ilqA
2fgxA-1f37A
3c9iA-2d3eA
2ilaA-3pg0A
3om0A-3gbvA
2pa4A-4cvhA
4fxgA-2v33A
4dh2A-3is1X
4jzlA-2b9cA
3otgA-2dstA
4jx4A-1vliA
1et9A-1aw7A
3dnsA-1lrzA
1apyB-1t3mB
3gz5A-2yvmA
1owwA-1wisA
3fk8A-1pqnA
3x17A-1nc5A
3tcmA-1b9hA
3vfiA-1iloA
2pptA-3l4nA
3n29A-1vfhA
2i8tA-3fcmA
4a5xA-1jogA
2c44A-3i5tA
2b5vA-4idaA
4evmA-3ic4A
1vhgA-3q91A
4xgyA-4jrbA
1xauA-2wv3A
3v5nA-1rljA
2jlpA-1iknC
1qolA-3b79A
2ffsA-1t27A
4l7mA-1x5bA
2xevA-1elwA
2f2fC-4zotA
2x5dA-4jevA
1uloA-1fv2A
4zleA-4c1oA
4ldpA-2ielA
5bs6A-3f6aA
2g0tA-1m2eA
4cguA-1upkA
3hymB-1iygA
4ydhA-1wy6A
2ggfA-2db0A
4cdfB-1a6rA
2d4gA-2vfkA
1ohcA-2g6zA
1et9A-3km9X
1v8iA-3q91A
1ywkA-1nlqA
1na0A-3fflA
3ue8A-2ogaA
2pqvA-3e57A
3malA-4jkqA
4uwxA-3msvA
1jrkA-3r03A
1sjyA-4ilqA
3kgkA-2djkA
1z2cB-1elkA
1pqnA-3gnjA
2jvbA-4jzsA
3opbA-4cv5B
4m1jC-2ntkA
4evwA-2c0nA
1tviA-1oz9A
3hzzA-4gi2A
3s25A-1flgA
1viuA-3h95A
4c9bB-1occE
3n39C-3fnbA
2dstA-3mn8A
4lubA-1fwpA
3l3fX-3c2gA
4ldpA-2lciA
3f62B-4jp0A
4efdA-2fl4A
4e51A-3iklA
3f1rA-3akfA
3ddlA-3ug9A
4m00A-1j1tA
3wy7A-1c7nA
4apoA-1elrA
3soaA-4wnkA
1z45A-1jovA
1ihkA-4owjA
3fflA-1z2cB
1deuA-1a6rA
3o48A-1a17A
2km4A-4d0pA
3vocA-1uuqA
2idcA-1cl7I
3riqA-3gq7A
2b0vA-3sonA
3o48A-1w3bA
3iv4A-4ekzA
1w6jA-3draB
4dzgA-1c8nA
2w3pA-4q1gA
5c3iA-2chdA
3aovA-3ri6A
3lwaA-2f9sA
3khtA-3fr7A
1wkyA-1vkfA
4db6A-3msvA
3swfA-1fjgT
2vkjA-2i2oA
2pkqO-1vkoA
4uqvA-1lk9A
3vw5A-1h54A
2q04A-2aj6A
2pqvA-4jzsA
3urzA-1iygA
1bgtA-1eiwA
1gskA-2quoA
4cymD-3ljnA
2ru4B-2i2oA
1sfcA-1t2kD
2xc1A-2uveA
2px7A-4mndA
4lo0C-2p39A
3gk0A-1piiA
3u0rA-1b89A
1vhgA-3kvhA
3grnA-5bonA
4nsqA-2fl4A
2v5yA-1pmhX
3cbjA-3hwnA
2lu7A-1cl7I
3j5pA-2rfaA
3vldA-1z5sC
4qt9A-1hzfA
1pl6A-4cpdA
1elwA-2y4tA
1q27A-2pnyA
1vmdA-1zczA
2b06A-4kyxA
3d9iA-1xqrA
2pm6A-2avpA
3s6fA-3r1kA
3woeA-3tbiB
3lb8A-1f8wA
3l9bA-4ihbA
3oxuA-3e7jA
2bo4A-4ddzA
1dzfA-2pmzH
4malA-4nq0A
1ayyB-2imhA
1hx3A-3fjyA
4tr0A-1iloA
3d6sA-1cb5A
1fv2A-1uloA
1vgzA-3cu0A
2lqoA-3kp8A
4ritA-3ndnA
2w4eA-5bonA
3n0xA-2rjnA
1xzzA-3pubA
2qkxA-2c0nA
2dleA-2vo8A
2f59A-3ij3A
1viqA-4ktbA
3iklA-3ugqA
3n59A-4y9tA
2ymsB-1qhuA
2w4eA-4v14A
1mkfA-1cl7I
2l6bA-1wdyA
1ayxA-1nc5A
4d4zA-2ru4B
1ynuA-4jevA
1of5B-3soaA
2ajaA-1wg0A
2r17C-2i9cA
2lieA-3winA
2qjoA-3h95A
4uz8A-2jjsC
3si5A-1upkA
3cxgA-2f51A
2e6qA-1owwA
2imjA-1zo2A
3hl3A-4cvhA
2fkbA-2fvvA
2dxpA-4bubA
3frmA-2d4oA
1wd3A-2p23A
2f2fA-3wmuA
4kunA-2pptA
1x9yA-3hwnA
3ogaA-3fjyA
3kzwA-4okoA
2p6eA-2ge3A
1m5nS-4ffbC
2avpA-1hxiA
3e8lC-4i96A
4cvbA-3p1lA
4c1sA-1kktA
4ziuA-1dceB
2w4eA-3gz8A
2rf5A-2x5yA
2x5yA-2rf5A
4jqtA-1r1zA
4xamC-2gz6A
1lk9A-3i5tA
3grnA-4hfqA
1q16B-2vpwB
4pw2A-1cemA
3o44A-1sr4C
2y9wC-3vsfA
3d8kA-1ayyB
2yugA-4i96A
2rjnA-1fiuA
2rjnA-3eleA
4oveA-1w9sA
2gezB-4o47A
2yugA-3wmuA
1bf2A-3lrkA
4lurA-4c2cA
2fl4A-2ae6A
3tcmA-3i5tA
2gz6A-1w6jA
1rljA-2l69A
2ju5A-1pqnA
3zheB-2lniA
5cd2A-2gz6A
4xczA-2l6bA
2ls6A-1gqpA
2rr3A-1ce6B
3rgaA-1buqA
3snxA-4aifA
2ic9A-1vf7A
2fkbA-3gz5A
2p0vA-1hzfA
4iltA-1eo2B
2c7fA-2htmA
2w61A-1vkfA
1u6tA-3kp8A
4db8A-1x5bA
2ru4B-3qg9A
4frxA-2hdfA
3e6uA-1dceB
3cihA-1fp3A
3zqbA-2ixrA
1q2zA-1w9cA
2b6cA-3bvsA
2lieA-3f62B
5ahwA-3htxA
2dreA-3h6rA
3wocA-1c3kA
4qegA-1fhgA
2i6hA-3i4gA
4dzgA-1stmA
1vm8A-4cj8A
3kv5A-3h8oA
3pltA-1gk6A
2gk2A-1ueyA
1qwjA-4cj8A
4npoA-4zosA
3hxkA-1rljA
2ltkA-1iloA
3t7uA-1sz9A
3nqpA-4aifA
2ymsC-2mqsA
3of6D-4i2xE
4ce7A-2gz6A
3oisA-1icfA
1jphA-3obkA
2dxqA-2q04A
3omeA-4b3hA
1tvdA-1xauA
3zijA-3kp8A
3c19A-1fwpA
1fv2A-3ltqA
3kgrA-1ntlA
3ronA-1vcyA
1pzsA-1z9nA
1vhgA-3i9xA
3wmuA-3a21A
4zbgA-2p6eA
4j2wA-3fpzA
2dreA-4owjA
3ihtA-1u2zA
1zoxA-2jjsC
4cekA-1occE
2b06A-4hfqA
1jrkA-3u53A
3dorA-1rjmA
4evwA-4mndA
1tzfA-2bo4A
1qbqA-2avpA
3zijA-3l4nA
1sr4C-4i96A
1hvxA-1sznA
2w3pA-3qreA
3atqA-4ia5A
5bonA-4v14A
3upvA-1b89A
2y9wC-2rstA
3eesA-3smdA
3phzA-4owjA
3nokA-4hdjA
2p23A-4d0tA
2v42A-1iwmA
3qkyA-3fflA
4ydhA-1na3A
3llhA-2db2A
1gl2C-1ztmA
2vkjA-2hr2A
3hzzA-3meqA
2pkdA-1owwA
2o1cA-3fjyA
1mx0A-1pvgA
4wnkA-3soaA
3khtA-2csuA
4qb1A-1gwkA
4moaA-3apaA
3rkvA-3beeA
4grdA-3au8A
1xfdA-2ymsA
1iygA-2jlbA
3qmlC-1hxiA
1qxpA-2btwA
4nq0A-4malA
4wyqB-1x49A
2a9uA-1t2kD
4dzgA-1opoA
4malA-2wb7A
2fbnA-2qfcA
3rhfA-3czpA
3oc4A-2bc0A
3opbA-1oyzA
3p8cF-3jsvC
3smdA-4ktbA
3wmuA-3h6rA
3wy7A-3getA
4jvtA-4b3hA
1rusA-3nwrA
3v4qA-3mawA
3zijA-1t4yA
2m80A-3l4nA
3mafA-2cinA
2fgxA-1g7eA
2chdA-2v9uA
2f40A-3io1A
4ri9A-1y8mA
5a1vQ-3zn3A
1e9yA-4furA
4jp0A-4izeA
4r7sA-1iygA
1xpvA-1pqnA
2yyhA-4jzuA
4nogA-1ibjA
4yvoA-1p5qA
3renA-3t33A
3c5rA-1wy6A
4aezC-1na3A
4kunA-3iv4A
4fxgA-2l7uA
1sjyA-5bs6A
2wfhA-4q62A
3j8bL-1hxiA
1ci0A-2a2jA
4q88A-2zirB
2rjnA-1rj9B
4u2xD-1upkA
4lksA-1gqpA
3q4oA-3bt5A
3rzuA-4jxeA
1x51A-2kdvA
3wjbA-2fwvA
4u2xD-1w9cA
1u83A-1vkfA
3p8cF-3tnuB
1sj7A-2kbbA
3wmuA-2ffuA
1oedB-1ifkA
5cd2A-1clcA
2hi6A-2hwgA
1f3yA-2pnyA
3iv4A-1okdA
4of8A-1i85A
2jlhA-3c01E
3qt5A-1fi4A
1fo2A-5a29A
3b79A-1qolA
3iklA-3errA
1xkgA-4d59A
3vstA-2x3hA
2eceA-3nvnA
2diwA-1xqrA
3cvfA-1jocA
3s8wA-2jjsC
1md6A-4ihzA
3hx6A-2ymsC
4asmB-1dypA
2qjoA-3ogaA
2hzpA-4q6rA
2wbxA-1h3gA
3gz8A-3hhjA
2b5xA-1ttzA
1uurA-1jpeA
3tcmA-3gjuA
2fxmA-1g2cA
1v98A-3l4nA
3h4qA-2aj6A
4v2aA-2e7lC
3jteA-3qi7A
3mv2B-3kaeA
2km4A-3slaA
1a17A-2kc7A
1u4fA-1jpeA
2wtbA-4mouA
1wu4A-1fp3A
4u3tA-3unwA
4okoA-3kzwA
1wzzA-1kktA
2ppqA-2qg7A
4xamC-1h12A
2wbxA-1owwA
2y0fA-3noyA
3iosA-1pqnA
2wcoA-1n4pB
4dzgA-1cwpA
2e3dA-4mndA
2wbxA-1cdbA
3gwyA-3i9xA
3asdA-1wy6A
4b94A-1elrA
3r0qA-2y1wA
3d3sA-2d4oA
4zasA-1i41A
3mepA-1ikpA
3exqA-2azwA
4bf5A-2oo0A
4r3kA-1rxtA
2pkdA-1z9mA
4kpnA-4p5fA
4rwzA-1u2zA
4piwA-1kafA
4wy4A-1ei3A
4neeA-1upkA
4tnmA-1sz9A
3t9yA-1xebA
1q1uA-2qn4A
3gs3A-1oyzA
4d6xA-2pmbA
4wnkA-1koaA
3lrkA-3vm5A
4nq0A-1zu2A
2vbeA-1dabA
1nlqA-1wcuA
1sznA-1hvxA
2qt9A-2ymsC
3peaA-2w3pA
1z5sC-2iaeA
4zasA-1ibjA
4me2A-1occE
1sz9A-1q2zA
4usxA-3ntnA
1ihkA-3wmuA
4yvoA-4h7xA
3w6gA-3kebA
3c72A-2vgxA
1knlA-3phzA
3omeA-4nnqA
2ljkA-1s3aA
1hiaA-1bbrH
2j0aA-1yp2A
3rrrB-1a02F
2kllA-2x2sA
3fflA-1m5nS
3njhA-1ehxA
3hzpA-2r4iA
3dlqR-2dbjA
4pjqA-2lniA
1hcdA-2y9wC
4b94A-2iaeA
2pmzH-1dzfA
2f2fC-1xezA
4ltbA-1debA
4q8hA-2aynA
1zcuA-1s4nA
1z5sC-3juiA
3gwyA-4hvyA
4cvhA-3hl3A
1qgeD-2dstA
