# Supplementary material for: Deep template-based protein structure prediction
Source: PLoS Comput Biol. 2021 May 3;17(5):e1008954. doi: 10.1371/journal.pcbi.1008954 (PMC8118551; doi:10.1371/journal.pcbi.1008954)
Supplement: S4 File — (ZIP) [file pcbi.1008954.s004.zip › trainProteinPairs.list]

1i24A-2c54A
3ucxA-2c54A
1vkcA-5dwmA
4xi2A-3thkA
2ls5A-3ixrA
4rk1A-2h0aA
4nogA-1ohvA
2plwA-3douA
4i6kA-2y1hA
3b5hA-1ci5A
3wk4A-1u7oA
1koaA-2ya9A
2gncA-1ov3A
2bweS-1p1aA
1j7vR-2fnbA
3uecA-1xb0A
1w1wE-4rayA
1n26A-1va9A
4fhqA-1tnrR
3grwA-3r8bB
3og9A-2jbwA
4adlA-2pfmA
3triA-2ahrA
3ucxA-1bhsA
3t4xA-1n5dA
4esfA-1p4xA
1bciA-2b3rA
2iwtB-1t9fA
4h73A-4pxnA
2r8bA-2i3dA
2ee3A-3csbA
1qdlB-1l9xA
1vhuA-3vfqA
3p91A-2ix2C
1mdoA-3lv2A
2ht9A-1g6wA
2ejyA-3nfkA
3bovA-2kkqA
3hz4A-3gl3A
4k2nA-4kd6A
3n59A-1v1jA
3wd6A-1oe7A
3w9bA-3cn7A
4gosA-1i8lA
3a3tA-3feuA
4ncpA-3dkzA
2h1iA-2fukA
1jcmP-4axkA
1dguA-2ct9A
3o4rA-1gy8A
3iwtA-1y5eA
3g02A-2dstA
1k4uS-3thkA
1x8sA-2egkA
3i4wA-3axaA
4my5A-2o0rA
1v5kA-1rt8A
3qqqA-1vhbA
2rjnA-3grcA
1ob8A-1gefA
2bkwA-1wytA
3u5rE-2m72A
3k4hA-3dbiA
2cn5A-4wnoA
3d02A-4kmrA
1ef8A-3hinA
2y9mA-1yf9A
1gzuA-4rpiA
1gkaB-1epaA
3darA-2rikA
2vreA-3fduA
3o9oA-4w4kB
3d6xA-1t82A
3vqfA-2dc2A
1orrA-3e9qA
2v8zA-2oczA
1bwvA-1twdA
2uyxA-2yheA
1bsvA-3p19A
2a9vA-3cfyA
1kq1A-4m75G
2e3vA-1qg3A
3pqjA-1r1tA
1kgsA-4d6xA
1fg3A-3n5mA
1vkcA-1xebA
1zc4B-5cllB
3vbaA-3sn2A
4nogA-2f8jA
1k4uS-1ov3A
2nydA-2fywA
1nktA-3fmpB
2ogaA-1iugA
3gnjA-3apsA
3zvhA-3nxlA
2d9xA-2cofA
3ksmA-3jvdA
3h7mA-1i69A
1ug1A-2o2wA
4uqtA-2m8hA
1akhB-1bw5A
1q1cA-5b8iC
1xrfA-2bb0A
2lmiA-2fhoB
2a2gA-1xkiA
2b0vA-2b06A
1eagA-3sqfA
1v5sA-4eagA
1x9xA-2k4pA
4ln2A-2j05A
2bghA-1q9jA
1y9kA-3t90A
2eelA-3phxB
3l5zA-2p19A
3pk0A-1t2aA
4ic7A-2bmcA
1lu4A-2cv4A
4mngE-1kb5B
1b9hA-3p1tA
1tzzA-3no1A
1ecaA-2qfnA
2fnbA-2dn7A
2eo1A-4lfhD
2pytA-2h0vA
2kfkA-4npnA
1eizA-3douA
1ldkA-4ap2B
1cg5B-3wctA
2ktbB-2datA
3s4kA-2gvhA
2douA-4r8dA
3tsmA-1qo2A
3grcA-2jviA
1hyeA-3fefA
3vv1A-1upsA
3cnwA-2ns9A
2wjgA-2hxsA
2avnA-3d2lA
1j1yA-2pzhA
3h7mA-4c0rA
3u5rE-3gnjA
4wutA-3e61A
1i85A-3kaaA
2v76A-3pscA
1u39A-3i4wA
2ic2A-1x5lA
2d9qB-1x5lA
1j2rA-1ilwA
2v1rA-2k6dA
2r8bA-3kd2A
1ab8A-1fx2A
1wpxB-1qouA
1g1cA-1xedA
1epaA-1z24A
1hdoA-3h7aA
2cauA-2b8mA
3b6hA-3tjsA
2dx0A-3eacA
3ncmA-1ie5A
3d9rA-1tuhA
2egiA-2cwzA
4zm3A-1m32A
1fg3A-3fkdA
1xhlA-4trrA
2l08A-1wwhA
1on0A-4r9mA
1i1dA-2fckA
1orrA-4kttE
3hhjA-1nqyA
1wiwA-3fj1A
3c3mA-1oxbB
4a4dA-2oxcA
2l4hA-1tizA
1xt8A-3n26A
3v7iA-2h84A
2p39A-3malA
1blaA-1upsA
2pgwA-3zlfA
2ht9A-1sj6A
3bz6A-2co5A
2pzgA-2ihyA
1d4cA-2culA
1gkkA-3cn7A
1tyyA-3kd6A
3fk2A-3byiA
2h3hA-3k9cA
3pacA-4p7vA
1j7vR-1k85A
3eb2A-2pcqA
3tn7A-3lf1A
2i7fA-2jzaA
4kysA-4r9fA
2co5A-1qbjA
1kngA-1pn0A
2nq2C-2onkA
3vm5A-1gviA
1r9cA-4ir0A
2x9pA-3qz1A
3og9A-1aknA
1jrhI-1fnfA
4jghA-2augA
1z91A-3e6mA
1va8A-3axaA
1izjA-1ktbA
1dp4A-3hutA
2ocgA-4f21A
1uc6A-2aewA
4irhA-4avpA
3cbyA-2vphA
3k4hA-3k9cA
2ddiA-4bnrI
1vhvA-1v9aA
2cazC-1gaxA
3l4fD-2vwrA
2ogwA-1k0fA
4kooA-2giaB
3qfmA-1nnwA
1he7A-2dm2A
2z5dA-4ds2A
2b25A-2yxdA
3ebtA-3dmcA
1ixlA-1q4sA
4j8tA-4r9kA
4jwvA-3swxA
1p3cA-1dleA
2cr6A-1witA
1sh8A-1zkiA
1s8nA-2jk1A
1wj6A-1ip9A
1o0wA-1uhzA
1epfA-3pucA
4d8fA-3qb9A
3mvuA-1wwmA
4r40B-1r1mA
2fn6A-3lv2A
2i75A-2nlkA
4fdxA-2aalA
4yv7A-4rkqA
4la9A-4h5fA
1e2aA-1u4qA
1x9rA-3czuB
1qo0D-2qsjA
1kxjA-1ka9H
3l8aA-4zm3A
1bciA-3fdwA
1wtbA-2hglA
3mvuA-1rcwA
3r4cA-2fucA
4h17A-2b34A
3ef8A-3ebyA
2p9hA-3h5oA
2iygA-2bycA
1w0oA-2ghsA
3thkA-2m0yA
1oo0B-3b4dA
1elqA-2fyfA
1yxbA-2oieA
3iq1A-1jkuA
1u5eA-2ys1A
2i6lA-4cztA
3t8jA-1hozA
3cu5A-1d5wA
6paxA-1w0uA
3e9qA-1a27A
2dadA-3snyA
2xuaA-2i3dA
4xi2A-3udbA
1nslA-5dwmA
1fhgA-2k1mA
1gcpA-1s1nA
1jkuA-2pybA
4urpA-3x21A
3b9kA-1smoA
1abeA-1gubA
2q01A-2qeeA
4nsqA-1cm0A
3cojA-3qvgB
2f2fA-2rstA
3b8lA-3fsdA
2b25A-2fhpA
3hzhA-3b2nA
2ns9A-1ln1A
3cddA-1wruA
2fvvA-1sjyA
1lc5A-2x5dA
2lcwA-2x1aA
1y7nA-2yubA
2rjnA-4qpjC
3hs3A-3gybA
3hyfA-2ehgA
1gcvB-1ithA
3pucA-2kkqA
1z45A-3rkuA
3g8zA-3en8A
3h2vE-3q2sC
2wciA-2m80A
1wg0A-1iknD
4gnrA-2fepA
1lc5A-2fn6A
4icuA-1zkhA
1on4A-2f9sA
3hxsA-4o32A
4q9cA-1za6B
2rikA-1tvdA
2obpA-3l7wA
2c60A-3kydD
4eqmA-2ya9A
1tf2A-2p6nA
1knlA-1jlyA
3l8aA-4my5A
3b5hA-1ie5A
2cqvA-2ednA
2h0eA-1sn0A
1wkuA-1bkrA
3cfyA-2qsjA
1oo0B-2fhoB
2otdA-1xi3A
2hw5A-4zdbA
1juvA-1j3iA
4e4yA-1yxmA
1qsmA-2vi7A
2apoA-1sgvA
2rifA-3fv6A
2r2oA-1raxA
1grqA-1g3uA
4xq3A-3pggA
1wytB-1pffA
2bk9A-4hrrB
1s8nA-3luaA
3h2vE-1x4cA
3hgmA-1tq8A
4zv3A-4ienA
3d6xA-3s4kA
1gl5A-2yuqA
3rrvA-4lk5A
3p5tL-2dhgA
4npnA-1wgrA
3gbvA-4yv7A
1wpxB-3n08A
2l8dA-2e6nA
3u53A-2azwA
3c3kA-3g85A
1ys3A-1y8nA
1nktA-1wrbA
1vkhA-1fj2A
1x1mA-3m63B
1jpmA-4e6mA
3ttiA-3p86A
2psmA-1emrA
5c3pA-3ooxA
1j8dA-3mc1A
3c5rA-3f6qA
2xffA-3tfxA
3c3kA-4kmrA
1y8cA-1wznA
3ucxA-2gdzA
1x5hA-2db8A
3p3oA-1e9xA
2b5dX-2y8uA
1koaA-2lqrA
1mjeA-1z9fA
3ai1A-1yxmA
3d21A-3d6iA
4r40B-4b5cA
2kr3A-1nm7A
3bidA-2k7iA
3oicA-1bhsA
3b7bA-1k3zD
1dg3A-2b8wA
1x4eA-2la4A
1cx1A-4bj0A
3mgkA-4k2hA
2pblA-1mx1A
3vqfA-1b8qA
1x6dA-1u37A
1fqtA-3c0dA
1zjkA-2as9A
2r37A-2a4vA
2q1wA-2a35A
2jahA-4x54A
4oa5A-3r3hA
3bsgA-1bplB
3gmvX-1jtgB
2h3gX-2gtdA
1ya5A-2wp3T
2pe8A-2cpiA
3dkpA-1xtiA
3dm8A-3ec9A
2aewA-1x5lA
2q9uA-1rljA
1rsyA-3kwtA
1sumB-3l8rA
2zv2A-1vzoA
1njkA-3r87A
3lgcA-2x64A
2cs4A-2m4nA
3r66C-1t0yA
4r0bA-3fiqA
2dmgA-3kwtA
4v14A-1v8iA
1wy8A-1wh3A
2mvzA-2nnzA
3kmuA-3daeA
4wk5A-1v4eA
3p3oA-3mgxA
2dkqA-1faoA
1kuvA-4e2aA
1ujtA-1qr4A
1su1A-1nnwA
2dukA-3gwyA
1q6xA-2debA
2w21A-2j4jA
2uy2A-1w9pA
3bgdA-2yxdA
4eukA-3eulA
1ixlA-3qy3A
2gguA-3vlgA
1b9hA-3f0hA
1bpvA-2ee2A
1eizA-2yvlA
2ffjA-2g8lA
3cnxA-3er7A
2reyA-1ueqA
2qvgA-3hv2A
2yezA-2mklC
2kdbA-1v5oA
1wf5A-1qg3A
3ef8A-1jkgA
4etiA-4picA
2cu1A-4mjsA
1elqA-1iugA
1ur3M-4ijcA
1dxtB-1o1mA
3huuA-1bdhA
1c8pA-1x4yA
2x7xA-4nqrA
2cpfA-1cvjA
4mngE-1g1cA
2z51A-2jnvA
3innA-2b7lA
3uiuA-4kb8A
2fe7A-4r3kA
4jz6A-1ky8A
3oj6A-1wn5A
2db5A-2yt8A
2ibzG-1vf5F
3nywA-4trrA
4e6pA-4h15A
2cr6A-2lvcA
1rfeA-3ec6A
2eddA-1x5fA
2gn0A-1jbqA
2zv2A-3dbqA
1aq6A-2gmwA
2bdwA-4yfiA
2cpzA-1d8zA
2rgyA-1bdhA
1xedA-1witA
2hqsC-3oonA
3zkkA-2gh9A
1x51A-1hx3A
1p1tA-1x4bA
3v8oA-2d7pA
1edtA-1kfwA
1jhnA-2a6vA
3a6nB-1tafA
2xuaA-3e3aA
1ppqA-1q3xA
1mekA-3d21A
3smpA-2ewsA
2j16A-3i36A
2v4mA-1vivA
2j0qD-4f25A
2yziA-2rc3A
3kkwA-2jlmA
4irxA-3d8uA
2bd0A-2fmuA
2kpkA-3bpuA
1ynuA-4r8dA
3wihA-1x3dA
3u5rE-2b1lA
1fhgA-2gj7E
3bb9A-3cnxA
3inpA-2a4aA
1vzoA-4f0fA
4orrA-3s26A
3vkeA-1wvnA
3g85A-3brqA
3fv6A-2uv4A
4hqsA-3hczA
1z1sA-1tp6A
1viqA-1v8iA
4xkmA-2g0wA
1bjxA-2av4A
1lpmA-2h1iA
4p7vA-4ox6A
1dilA-2ghsA
3pu5A-2nvuB
1wj6A-2jrhA
2yzqA-1xkfA
2nsqA-3fdwA
2b0vA-3hhjA
2hi3A-1akhA
3cu5A-3luaA
4kqwA-5e4rA
1r2jA-5af7A
3eeqA-2w6kA
3wctA-1ithA
4qecA-3uceA
3e05A-3mb5A
4txoB-4evmA
3l4fD-3i4wA
3ctpA-3cs3A
1bsvA-3eheA
5dkvA-4kvfA
2ytcA-1welA
2asfA-3ec6A
2gxfA-4xbtA
2f3xA-1q4sA
4a25A-2wlaA
1s8nA-3hdvA
2pgcA-1lq9A
1iujA-2go8A
1j1iA-1cpyA
4jbeA-4i3tA
2aj6A-1wwzA
2dn7A-2ee2A
3umbA-1qyiA
2qmuB-1q8kA
3brsA-3ip5A
2e3vA-1v5jA
4jfcA-4jylA
3bs5B-2k4pA
1z0jB-2f66B
1s5uA-1njkA
4fc6A-1wvgA
1zoxA-2e7lC
3s97C-2eo1A
1eizA-3mb5A
4fxvA-2mb0B
3td9A-3gybA
4o6vA-4ej0A
1tdqB-1t8cA
4mngE-2lvcA
1wzcA-3daoA
4jdfA-2v84A
1yzsA-1xw3A
1bsvA-4x54A
2ehrA-1be9A
3cb0A-1uscA
1i2dA-1j70A
1d2sA-1f5fA
1ashA-3qqqA
1tjcA-1hz4A
2cu1A-4dwfA
1wf1A-3ulhA
1i4nA-1piiA
2j12B-2v9tA
1rjjA-3bguA
1vi0A-2o7tA
3hpvA-1f1rA
2hknA-4b6mA
1z8gA-4ic5A
3mb3A-3iu5A
3kkeA-3l49A
2ib0A-1biqA
1dguA-1g33A
3cqdA-1vk4A
4joqA-4nqrA
2hcfA-2gmwA
1lu4A-3umaA
2du2A-4n6eA
1wfoA-1lwrA
1za6B-2yz1A
2gq0A-1hk7A
1za6B-2mklC
2js7A-4w8gA
3ij5A-1nf2A
1uqvA-1kw4A
1nteA-1b8qA
4h0cA-1gkkA
3k7yA-3dydA
4ilqA-4hvyA
3clcA-2r1jL
1xphA-1tdqB
4infA-2gwgA
3umaA-4xhmA
3i76A-4g9bA
2dneA-1a6xA
4jrrA-3zijA
2ad9A-1whxA
1l0qA-1jofA
3iosA-1on4A
3a3tA-1v98A
4jzrA-1w9yA
1fv2A-3f62B
4lzlA-1dcfA
4d6xA-2jk1A
1c5eA-1vd0A
1adrA-1b0nA
4irxA-1bdhA
4aihA-1qbjA
2pwyA-1eizA
1np8A-1qxpA
2itbA-1umnA
1iq8A-1q7hA
1sqfA-2yxdA
4dh4A-3mjzA
2vphA-2yubA
1negA-2lj0A
2xafB-1tc3C
2ocgA-2qt9A
2egkA-2vwrA
2yjjA-2oh3A
4gcvA-1xmaA
3hl2A-3a2bA
1od7A-2kdgA
2wp3T-2yd2A
4e38A-4lrsA
1tn3A-2ox8A
4esfA-1hstA
1kgdA-1z6gA
1cf7A-3iwzA
3oicA-3pk0A
3olzA-3hs3A
2cq4A-3r27A
2aw2A-2yd2A
4ovdA-4ztkA
2p9jA-3s6jA
4le0A-1zitA
3i4fA-3pk0A
3h2vE-3n9uC
2fbhA-2co5A
1n97A-2rfbA
2lvcA-2v9tA
2chcA-2b1xB
2fhpA-3orhA
1z9eA-1wjtA
1qsvA-2wp3T
3tlfA-4jwvA
3ntvA-2dulA
2v9vA-1qbjA
2p9mA-3kpcA
2onkA-3tuiC
1djgA-1gmiA
3kd6A-2rbcA
3wihA-1x5iA
2ouxA-2yvyA
3i4wA-2kg2A
3qb9A-1biqA
2cpfA-2dnnA
2rf0A-4esrA
3hzhA-3lteA
2cx3A-4k9zA
2p9hA-4wxeA
4lisA-4h15A
2d1pC-2d1pA
3eefA-1nbaA
2nqcA-1qfhA
1qlwA-1uxoA
1v9wA-3zijA
2gdqA-3u9iA
1bpvA-1lwrA
2bwnA-3f0hA
3zijA-2hlsA
3u26A-2nyvA
1h5qA-3e9nA
3pk0A-3v8bA
2xx3A-1nksA
1uhsA-1akhA
4q2qA-1u3bA
2eccA-1zq3P
1dslA-1prrA
2io1B-1e5wA
1g5vA-4a4fA
2yt8A-2h2bA
2ls8A-1h8uA
3zywA-4hs1A
3f4wA-1vqtA
1bsvA-3n74A
3q9sA-3luaA
1ae1A-1z45A
1wwiA-1ku5A
1jpmA-3q45A
1z5yE-3kh7A
1ozpA-1on0A
2hevR-3wvtA
1uvhA-1nf4A
3i42A-3c3mA
1p6qA-3q9sA
4f8kA-3shuA
1d5rA-1i9sA
2ihbB-2jm5A
1le8A-1qryA
2g5mB-1ufxA
1mdoA-1xi9A
1ae1A-3p19A
2qvgA-1s8nA
3wvtA-1tnrR
2rikA-2v9tA
1y7yA-2ofyA
1hbkA-3flvA
3mvuA-1wovA
2df4A-2vyaA
3bzpA-2jlhA
3sg1A-3ti2A
2jahA-2fwmX
4lxgA-4rncA
3b7cA-3nv0B
3h2vE-2dnnA
2bujA-2gsfA
4lldB-1o0vA
1v6bA-2o2tA
1l6jA-1j7mA
2ytcA-3ulhA
1vf1A-3uapA
3kydD-2jxxA
1m3cA-1k4uS
1xkiA-3l4rA
2qxyA-1p2fA
2il5A-2rerA
2x4fA-1zxeA
3o4rA-3rkuA
2crzA-1wisA
2a28A-1wyxA
4y5vC-2dm4A
2dm0A-1bfiA
1fyzA-2fjcA
3rotA-4gnrA
1mekA-3vfiA
3kcmA-4gwrA
4zw0A-2qwzA
1udlA-1z9zA
2fn8A-3dbiA
3e3mA-3bilA
1a22B-2db8A
1zz6A-3fyaA
4kmrA-4o5aA
1i24A-4qecA
3qnmA-2no4A
5c8gA-3mqmA
2cphA-2fhoB
4e16A-1v9aA
1gubA-4o5aA
3ewiA-1rkuA
3g85A-4kqcA
4kmnA-3clxA
2i79A-2ae6A
1nm7A-2o2wA
1owwA-1x5iA
4r2nA-2z61A
4oa5A-3douA
2j1lA-4qxaA
4e4yA-1zmoA
1jkgA-3cu3A
1si2A-3mj0A
2nycA-3fnaA
2czhA-1inpA
4nxjA-4qnsA
1yk3A-2ae6A
1tdqB-1jznA
1biiA-4v3eB
3tw9A-2p88A
2p39A-1pwaA
2fiaA-4r3kA
1elwA-1hxiA
2remA-3l9uA
3tt0A-3sv0A
1sfuA-2j5pA
4e6mA-1fhvA
1t82A-2f3xA
2x4dA-3mmzA
4wutA-1bdhA
2qr1E-3kpcA
1g8yA-1ofuX
1mfgA-3nfkA
4uqtA-4a8xA
3byiA-2osaA
4okiA-1pl6A
1b6eA-1jznA
3mmzA-2hdoA
3m1yA-4hgnA
3jtgA-5e8gA
4cjmA-2fdbM
1j1yA-4qd7A
4axoA-1lr5A
1mq8A-3pucA
1w3hA-2cncA
1f38A-1wznA
4or9A-5b8iA
1udlA-1uj0A
1ujmA-4e4yA
3bhdA-2acaA
1jmvA-4wnyA
4w4kA-4w4kB
2wgpA-1fpzA
3dxsX-2kt2A
4nrgA-3e46A
3zhgA-1kg0C
4x7hA-5d9hA
1yvkA-2fsrA
4du6A-4aeyA
2yvxA-2yvyA
1imvA-2gd4C
1udlA-2jt4A
4gnrA-2iksA
3vfiA-3erwA
3ejxA-1sdjA
3s4kA-4i83A
1jfbA-3n9yA
1p5jA-4aecA
3g1lA-2hyjA
1tiqA-1y9kA
1zuuA-1ov3A
2dclA-2zomA
3kydD-1p1aA
4wxeA-3d8uA
4bf2A-4kb8A
3qq8B-4a20A
2krfA-1p4wA
3h5iA-3crnA
2dhgA-1d8zA
1mk1A-4ilqA
1ng2A-1cskA
3kkwA-2ge3A
4o00A-3r8qA
1p6xA-3trfA
3dezA-4m0kA
3zqkA-3n2nA
3f0wA-1zm0A
3k7yA-4wbtA
1sqiA-2pjsA
3lbbA-1zkiA
2xr6A-3cfwA
1zs3A-2oh3A
1k1aA-4uucA
1jxhA-3b1nA
1c4xA-2cb9A
2y7jA-2qhmA
4dllA-2jkvA
1kobA-3dbqA
3dc7A-1escA
2z1nA-1z7eA
1qwjA-1tzfA
2pybA-1nf4A
3lm0A-4mnfA
1bciA-1cjyA
4lisA-3oecA
3k9cA-1gubA
2j3wB-1sz7A
1d8wA-3aamA
2assC-4lpaA
2iwiA-3uiuA
3hv1A-2v3tA
2g1uA-1u8xX
1epfA-3qp3A
2omjA-2o2tA
1q90G-1q90A
1th5A-2jnvA
2du2A-3o15A
2ys1A-1u5fA
3rihA-4trrA
3ny5A-1guaB
3cu3A-3fsdA
4jg6A-3dlsA
1yixA-3iacA
2fg9A-2i02A
4o00A-2docA
4nsqA-1vhsA
2yuvA-2kdgA
1olzA-1witA
4rweA-3bilA
1tdqB-3bx4B
4etiA-2wmyA
1p1tA-2lxiA
1lddA-3f8cA
1v5uA-1zm0A
1j8dA-2gmwA
2fiuA-4dpoA
4q2qA-1vaeA
1ki0A-4bvwA
1bg5A-1vf1A
1o51A-1oscA
2edyA-1k85A
4yfiA-1u5qA
2hszA-1te2A
1whyA-3sxlA
3wh2A-4uwwA
2gnqA-1p22A
1p6xA-2axpA
3f8cA-1xmaA
2afbA-1v19A
2jzrA-2pu9C
2lcwA-2mhnA
2od6A-2pd1A
4l6eA-1w1dA
4o08A-2ocgA
4j8tA-3er7A
2isyA-1b1bA
3d6iA-1x5eA
2fbmA-4og1A
1mi1A-1faoA
4q9cA-1a6zA
1kgsA-1mvoA
1yr0A-1u6mA
4k2dA-4kunA
2vf2A-3e3aA
2pgcA-2od4A
1svqA-1p8zG
1z7uA-2co5A
1jznA-4uwwA
4iw3B-2wjgA
3gg7A-2y1hA
4yv7A-3jvdA
3ecfA-3ejvA
2f41A-4i82A
3sxwA-2ozjA
1jxhA-3pl2A
3r8bB-1bwmA
3tb6A-3gybA
1he7A-2edjA
2hoeA-3ohrA
4dh2A-2vn5A
2y8uA-1w17A
1p5tA-2v76A
2f66A-2cazB
1h0bA-3wx5A
2cn5A-4xeyA
2pu9C-4hs1A
3g7kA-4q2hA
1m7xA-2fgzA
2q1wA-1t2aA
2krrA-4a8xA
4fxvA-1hl6A
4e98A-2q79A
1oe7A-1oyjA
2f41A-3s4kA
3k9cA-4kqcA
3nhnA-1ka6A
1cqmA-1f60B
3hp0A-4zdbA
2nwqA-1yb1A
3e81A-1wr8A
1u37A-1wfgA
1be9A-2yt8A
2qcvA-2v78A
2ymuA-1nr0A
1owwA-1n26A
2qhxA-3i4fA
3h2vE-2k8gA
2gd4C-3stoA
2i79A-2d4oA
3slgA-1zemA
1z9zA-1nm7A
4r3kA-2ge3A
4c4kO-2yz1A
4o9kA-2yvyA
2bkwA-3n5mA
1hbkA-2wh5A
2dm2A-2eo1A
3hdgA-1oxbB
2ifxA-1q8bA
2lqrA-1q8mA
1vi0A-2fd5A
2fwrA-2fzlA
1u2hA-1he7A
2opgA-2ejyA
2qarB-1kw4A
1yykA-2l3cA
4kqcA-4rkqA
3dawB-1hqz1
3d6xA-2cwzA
2hljA-1z54A
1bm9A-4esfA
4zbxA-1ui0A
2fbqA-2d6yA
2mpuA-2disA
1gcvB-1hbgA
2qq5A-4zd6A
2w11A-2ah5A
3pgpA-2z0zA
2b7jA-3apsA
3wh2A-4pp8A
2rjnA-3eodA
4lhbA-1mkzA
3h76A-2wu9A
1em9A-1d1dA
2ftrA-3fmbA
3h7oA-3osyA
1idpA-3ebtA
3qjmA-3tsvA
2rqtA-1gbqA
2i96A-4b8nA
1udlA-2rqtA
4h17A-4l07A
1sp9A-1ecsA
1ehkB-1m56B
2fn8A-3k9cA
2iksA-1tlfA
1n7gA-4e4yA
1fe0A-2gcfA
3gzsA-3fdhA
1mdoA-4q75A
2yhfA-2b6bD
2ytcA-2cpyA
1gkaB-1z24A
2vo8A-4umsA
1bj7A-4orrA
1ykgA-4d02A
1w25A-2qr3A
2vryA-2c0kA
2pwyA-3mb5A
1f7cA-1xa6A
1eq9A-2as9A
3l49A-3d8uA
3hl2A-4qgrA
2y90A-4emgA
2qzcA-4wd4A
1qsmA-1gheA
1z2lA-2qmuB
3g85A-4irxA
1ei5A-5e2fA
2bd0A-3guyA
3pu5A-4jdfA
1s35A-1j2jB
3qm2A-1v72A
2x4kA-4dh4A
3k6eA-1vr9A
5d9hA-3orxA
1nm7A-1ug1A
3hdgA-3jteA
3t8yA-3hv2A
4e2qA-2h0vA
1ug1A-2jw4A
2fv7A-4du5A
3wihA-1c8pA
2ya9A-3hmnA
2bovB-1qs1A
2xnjA-1ddgA
3dydA-2x5dA
3o63A-1vkfA
3axaA-3bpuA
1k61A-2d5vA
1b72A-2cufA
2x7xA-4rk1A
3p19A-4nimA
1jvnA-1vqtA
1yaeA-3qaxA
2fpoA-1suiA
2davA-1tvdA
3r0kA-3i4kA
3bjsA-4e6mA
3k9cA-4wutA
3tk8A-1v3wA
1dv0A-1wglA
2isyA-4ou0A
2vi7A-1yreA
1i24A-3h7aA
2hppP-1a0hA
3uwcA-4my5A
3thkA-4lnpA
2bmcA-1h8fA
2fdbM-3phzA
3kxpA-1r3dA
1lc5A-1pffA
1aoaA-1wyrA
2mr7A-4pwvB
3tx7B-1z5xE
1s1nA-3thkA
3blzA-3b8lA
4mc7A-1e8tA
1udxA-3ihwA
4um8A-1jofA
1om0A-1itxA
2i6lA-3p86A
3hdoA-2bkwA
1jjfA-1ac5A
2iw0A-2nlyA
4pw0A-1jmkC
3cdkA-1poiA
5d9hA-3uiuA
3futA-3njrA
1sjgA-3gcfA
3eefA-3hu5A
3stiA-2ijd1
2p3hA-2p13A
1r1zA-1ul9A
3lm0A-5a46A
2xuaA-3bdiA
1abeA-1tlfA
1t43A-3njrA
2w01A-1ab8A
1ly1A-1g3uA
2q1wA-1u9jA
3t7lA-1z2qA
1s72V-1fxkB
4k2dA-3gnjA
1z7zI-1witA
1ixkA-3douA
1ofwA-1aqeA
1bj8A-2ee2A
4uqtA-2hglA
2plnA-3gt7A
3zijA-2ht9A
4eqmA-4md7E
1jvbA-1pl6A
1v70A-4bifA
2rgqA-2gxfA
4kjyB-2j12B
3abfA-4lkbA
1sroA-2ba0A
1jssA-3cnwA
2fhpA-2yvlA
1mkyA-4kyuA
1k4uS-2j05A
1iunA-2pshA
1dtwA-2bp7A
2rgyA-3cs3A
2y7jA-3tt0A
3l9cA-2egzA
1vrsD-2b5xA
1zmaA-4xhmA
3c3kA-4ry9A
1yo6A-2y93A
3ewlA-1xiyA
1qwjA-4jisA
1b0nA-1utxA
1t8hA-1rv9A
1ldkE-1p22A
3q2sC-3p5tL
1oq4A-3oj5A
2y7iA-2zzvA
2r0fA-2zglA
4hwkA-3v8bA
3s97C-1titA
2nycA-3fv6A
3d8uA-4rxtA
1fv2A-1knlA
1ecaA-1x46A
1tqiA-4ou0A
1y7qA-4bhxA
1zz6A-1zugA
1c8pA-2docA
3oxnA-4gl0A
2douA-1lk9A
4fcjA-2chcA
1ki1B-1xx0A
3f8cA-1qbjA
2k3kA-2mb0B
2gguA-4wqqA
1z7eA-2jahA
1o54A-1ne2A
1rajA-2cjqA
2o2vB-3w1yA
2q9uA-1rliA
4pf6A-4mx6A
4cvqA-3dzzA
1h3gA-1mwoA
1adrA-1utxA
4e16A-1s4dA
1hccA-1ojvA
1zq1A-1wlsA
4ln2A-2rf0A
2dg0A-4csdA
2ibgA-4n68A
3vv1A-2a6vA
2o2wA-2js2A
2lqrA-1witA
2qw4A-1xdkB
1v54G-1q90M
1gxrA-1vyhC
1vjxA-2ib0A
1q1uA-1n4kA
4q75A-3dodA
2fbnA-2fezA
3fogA-2iwlX
2yhfA-2ox8A
4mwsA-4zv9A
2jafA-2f93A
3bjcA-2yy2A
3i6vA-3n26A
1nm7A-2rf0A
3msxB-5c5sA
1va9A-1wisA
3pz9A-2dgaA
4ywhA-3ctpA
1wruA-1k28D
1xauA-2kkqA
2fo1E-4uucA
1x4bA-2do4A
2zi8A-4iagA
1o0vA-1ce6B
2fe7A-2hv2A
2bm8A-2gpyA
2uyyA-1wp4A
4etwA-4o08A
1adrA-3clcA
3eheA-2a35A
1whdA-3ps4A
1p2fA-3crnA
2hqsC-4b5cA
2plwA-2nnwB
2rnrB-1v89A
3p5tL-2la4A
1fc4A-1svvA
4orrA-1qwdA
3tw9A-1fhvA
1ie5A-2rikA
1mruA-4apcA
1witA-2yr3A
2j59M-2dn6A
2dl9A-1od7A
1t0qB-4cmyA
1j8cA-1p1aA
2qarB-3bs5B
1mdoA-1wytB
1rjkA-1xzxX
2oyzA-1fi2A
3og9A-4pw0A
1iv6A-1ug2A
3h7aA-3p19A
1jkuA-1uvhA
1stzA-1sfuA
1lc5A-4piwA
1b8xA-1gsqA
4ordA-2fs2A
1of5A-3dmcA
4lefA-2qeeA
3fw2A-1nm3A
4q75A-4piwA
1vkuA-2avaA
1dz3A-3hv2A
1btnA-4y94A
2f5iA-2euiA
1w17A-2c71A
1qsmA-1u6mA
3alsA-2h2rA
1ws6A-4bluA
3u0iA-2arzA
2wv1A-1ui5A
3nv5A-3ejbB
4zd6A-1kbzA
1yj5C-3kt9A
2l8dA-4qq6A
1zoxA-3bovA
3hv2A-2hqrA
3hdoA-3dydA
1l6jA-4r3vA
1vdrA-1juvA
1vzoA-1kobA
2p9hA-4rxtA
1x7vA-3hx9A
1x4yA-1i1rA
4k07A-1qz1A
1x8sA-2edzA
2pf1A-1pk2A
3l81A-1bw8A
2rd7C-3fiqA
4gudA-2vpiA
2kivA-3bq7A
2nxfA-2dxlA
2q03A-4h6bA
1wgdA-3w1yA
2lvcA-1qsvA
2oyzA-4uxaA
1s4zA-3p7jA
3k1zA-3mc1A
3uecA-3mupA
3v8bA-3e9qA
1q18A-2ap1A
3wd6A-2perA
1jegA-2rqtA
1nrwA-3n07A
2k86A-1hstA
1zemA-4gkbA
1i85A-4lfhD
3hinA-4olqA
2p23A-3jrrA
1xdkB-1z5xE
3cu5A-3n53A
1xg5A-2c54A
2p9hA-3d8uA
1vcfA-1lrtA
3mgxA-3daxA
2edyA-1uenA
4fxvA-1x5pA
4v3eB-1t7vA
2p9mA-2yziA
155cA-1b7vA
1upsA-1dqgA
2o2xA-2fprA
3vm5A-1wzaA
1z1sA-3wmdA
3axaA-2kojA
4k3wA-1jxzA
1oo0B-2dnnA
1ezvB-1hr6B
3dv2A-1yulA
2f6qA-3rrvA
2kdbA-2cr5A
1x3dA-1n26A
4hqsA-2pu9C
1xd4A-1u5dA
1o5lA-3kccA
3lutA-3n2tA
2fnbA-2edyA
1wzaA-1hvxA
2javA-3oz6A
2dn7A-1fg9C
3hduA-1zkiA
3ucxA-4o6vA
1zoxA-2h32A
3iruA-2fdrA
1zkhA-1p1aA
1zkgA-2np5A
2okcA-4dq0A
3dkrA-3bdiA
3uwcA-3n5mA
1v5pA-1plsA
3qy3A-2v1oA
4pmxA-3pz9A
2m6rA-1ykgA
2q01A-1zzmA
3nhnA-2rqtA
3l0gA-1ytdA
2k9gA-1muzA
4u30W-1f5rI
1lqaA-3o63A
2hf2A-3l7yA
3q1tA-4jotA
3bjsA-3i6eA
2ytcA-2mmyA
1vigA-2opvA
4wytA-3bpuA
1v62A-3tsvA
1qghA-1jkuA
4o6vA-4is2A
1wiwA-2v4mA
1nzjA-4wnyA
3fkdA-1pffA
4x7hA-2gsfA
1wk4A-2jlmA
1sroA-1sljA
2mhnA-1wwhA
3eulA-2b4aA
4is2A-3l6eA
1hkfA-2kdgA
1yo6A-2z1nA
4oecA-1v8eA
2fpoA-2nnwB
1s5aA-4r9kA
3kz3A-1adrA
3tn7A-3n74A
4lxoA-1uc6A
1ryjA-2cu3A
4mnfA-2ozaA
1l7cA-3gm1A
4q2qA-2kv8A
2duyA-3bzcA
1tbuA-2ownA
2f98A-3en8A
1qkrA-3vf0A
2f2gA-1uddA
3b9kA-1hkfA
3kv1A-4r9nA
1k4uS-2gncA
4ygqA-3kbbA
3kqgA-1fm5A
1u1iA-1lssA
2apjA-1zmbA
1bwpA-4rw0A
3i9sA-1qsmA
4kukA-1bywA
1xedA-1od7A
3qdoA-1nteA
4j8tA-1zo2A
1sgwA-1vplA
4du5A-2afbA
2k3gA-1rewC
4gkbA-3guyA
4qecA-1x1eA
4wsoA-1yulA
3e9qA-1u9jA
1q1qA-3u3kA
4jb0A-4rxtA
2c2fA-1nf4A
1b3qA-4xivA
5bt9A-2z1nA
2p9mA-1xkfA
1x1eA-1zbqA
1xg5A-3wxbA
4l6eA-2dn6A
3cz5A-1mvoA
4o6vA-3lu1A
4q5fA-4hz2A
1lnwA-1ucrA
1qqgA-2j59M
1owwA-3qwqB
3o46A-1ueqA
4l4yA-2r5fA
2xstA-4runA
2w9jA-1914A
3vv5A-2ieeA
1ztcA-4d02A
2p39A-3p53A
1y7yA-4mctA
1gwkA-1wkyA
2ol3A-2aw2A
1v72A-3a2bA
1wytB-2fn6A
4rm7A-2a1tA
1ihjA-3i4wA
4rncA-1r3dA
2atrA-1i1dA
1nfuB-2gd4A
3olzA-4ry9A
3nywA-3wxbA
1eq9A-1q3xA
1btnA-2r09A
3k6eA-2qh1A
3ctfA-4hs1A
1ks0A-1l6jA
1wytB-2cy8A
3stiA-1ybwA
4q7eA-3to5A
4q9bA-3arbA
2cpcA-1witA
1yn8A-1cskA
2plnA-3kyiB
2x0iA-1vjtA
1g3nC-1jowA
2edxA-1x5iA
4pe3A-4mcoA
1yn8A-4xi2A
3l12A-1xi3A
1gxrA-2wq8A
2d4oA-2fiwA
1s7fA-1yr0A
3bguA-3fmbA
1ci8A-3p09A
2bdwA-1zxeA
3lm0A-4xi2A
4jggA-1escA
1uxoA-1mt3A
1hkfA-2yr3A
1ua2A-3tt0A
2wt9A-1nbaA
1wwzA-2jlmA
1q4rA-2ifxA
3wyzA-1m65A
1jq1A-1xl4A
1i6wA-3kxpA
4o00A-4n68A
1te2A-2hdoA
1faaA-4hqsA
4e4yA-3wxbA
4h0cA-1jjfA
3wihA-1wf5A
1owwA-1ueyA
1eiaA-2xgvA
3ejnA-3mx3A
2rf0A-1ov3A
1wf5A-2ocfD
2p9mA-2ouxA
1sh8A-4i82A
1ecmA-2f6lA
2jk1A-1zy2A
2qq2A-2cyeA
3uboA-1vm7A
3c8jA-2ox8A
3q2sC-2dhgA
4lw8A-3o4rA
3i9sA-1vkcA
1fmbA-1g6lA
1sfuA-1leaA
2b1xB-3ebtA
1x5xA-2yuxA
4c2aB-1o6sA
2ac3A-4nfmA
1eg9B-4cdlA
5byuA-2gf6A
1q4rA-2zdpA
3orxA-4accA
2px7A-1e5kA
2vezA-2i79A
3ldzA-4flbA
1wikA-2yanA
2vhlA-2ftyA
2p7hA-1ri1A
3ftbA-1yiyA
4jcsA-3i47A
3cnxA-2chcA
3w6uA-1pgjA
1ibjA-1pffA
3ejvA-1z1sA
1fhiA-4njxA
4io2A-4ymxA
4e6pA-3oecA
3h7aA-2pzjA
1y1xA-1ctaA
2v81A-3lbcA
1v72A-2z61A
3qmxA-4hs1A
2cpfA-2fhoB
2iwiA-3oz6A
2i7fA-1jm1A
1iv6A-2xafB
1u5eA-2xqnM
2rnrB-1v5mA
1lr5A-4ubgA
1griA-1u5sA
3wnwA-3fvbA
1vi0A-1t33A
3r0kA-1tzzA
1uxoA-4wy5A
1t6bY-1yvpA
1g5vA-2diqA
1vyvA-1ootA
2qq5A-4nimA
1w25A-2hqoA
2f9sA-4hs1A
2uy2A-1itxA
1fg3A-1b9hA
1urgA-2v84A
3pm0A-2rfbA
2k6dA-1jegA
1qbjA-1s3jA
3qm2A-3bs8A
2qhxA-4is2A
2f66A-2p4vA
4z0nA-3cs3A
1tmoA-1q16A
1xvqA-3kebA
2r4iA-3er7A
1p15A-4wohA
3s97C-2kkqA
1neuA-2giyA
2fzlA-1z3iX
3s26A-1epaA
1lu4A-4gwrA
2ocgA-1nx9A
1sv0C-1sxeA
2wlaA-2vxxA
1dpjB-1lrwB
1xg5A-1bhsA
1wy7A-3orhA
3kwoA-1mojA
4jylA-4olqA
2e3uA-3vkeA
1y81A-1hyeA
3lfhA-1vrcA
4e8oA-3f0aA
1v98A-1gp1A
2edvA-2o2tA
3e9qA-3lf1A
4az9A-4hasA
5bt9A-4zd6A
2o55A-1zccA
2uy2A-1narA
2y93A-4h15A
2v7bA-3ivrA
1r1zA-1oq1A
1xmiA-3tuiC
3wp4A-2c1fA
2bk9A-2wtgA
2y7jA-3c1xA
1h5qA-4x54A
2opgA-1n7eA
4jb0A-4wutA
1w30A-1a95A
2ihbB-3pscA
4z0tA-3orfA
1es2A-4ovdA
2k3kA-1d9aA
1u1sA-1kq1A
2mb0B-2cq2A
2d39A-1fzdA
1vkcA-3t90A
1gl5A-4cc4B
1ws6A-1xj5A
2b1xB-3ejvA
1lw7A-2b7lA
2qsjA-2hqrA
1i1rA-1jrhI
3wihA-2crzA
1kuvA-1vkcA
2v7bA-5buqA
3otfA-2k0gA
4a4fA-2e6nA
3i5tA-1ohvA
2fiaA-2f5iA
3oicA-2o2yA
1fj2A-1pv1A
1zb1A-2hr2A
3v2lA-2h8vA
4cvqA-3a2bA
5bt9A-4h15A
2ftyA-1gkrA
1ecaA-2vryA
2dr1A-3hl2A
2fn8A-4jb0A
3slgA-1kbzA
3b7cA-1jkgB
1uuqA-1vjzA
1i69A-2pyyA
3darA-2dm2A
2e7iA-1pffA
2o3gA-2nqwA
2bdwA-4accA
4er3A-2yxdA
2io1B-3qijA
2hq7A-3u34A
4lq2A-4xwsA
2dgaA-1cecA
3l8aA-3k7yA
2fdbM-2rstA
3ixcA-4e6tA
1nteA-2z17A
2hszA-3qu2A
3l5kA-2fprA
2fyqA-1elvA
2dc2A-2h2bA
2ihbB-1eztA
2cocA-4y94A
4pfqA-1a95A
1oxbB-3gt7A
1i24A-2nwqA
1w25A-1s8nA
4lxgA-2pl5A
1lrzA-2hqyA
2bujA-4f0fA
3whdA-1rjhA
4kd5A-4gwoA
2ayzA-1l5yA
2ed9A-1x5xA
3bpkA-1rz0A
1m9uA-2fyqA
4irxA-2fepA
1di2A-1uhzA
3gceA-3gcfA
3eivA-4damA
1z7eA-4e4yA
2pl5A-2i3dA
1sp2A-1bhiA
2f9yA-2f9yB
3kxpA-1mt3A
1bv8A-3cu7A
1epfA-2v9tA
3uiuA-2ozaA
1wfuA-1x5xA
4fc6A-1bhsA
2bbeA-3fmbA
3oicA-2gdzA
3cu5A-3t8yA
2qfnA-2vywA
1irsA-1j0wA
2cq4A-2xsfA
1za6B-2aw2A
2m6kA-3tlkA
4du6A-1is7A
3uv4A-2yynA
1mhyB-1umnA
2cf2C-2qwzA
4kjyB-2giyA
2b6bD-1gz2A
1nlrA-3wx5A
1zbqA-3e9nA
1axjA-1rfeA
2cr5A-1wh3A
2a61A-2kkoA
3sxlA-2mzqA
1d9vA-3uorA
1x3kA-1x9fA
1hkfA-1i8lA
1rjpA-1j6oA
4le0A-1dcfA
3h2vE-2m8hA
3d6xA-2cf2C
1oj4A-1fi4A
3tn7A-3guyA
3wihA-1wfnA
3h0uA-3hp0A
1o50A-1yavA
1gcpA-1zuuA
1lbdA-1xnxA
2v2gA-2lrnA
1npyA-4fooA
4nhfA-1zo2A
1bh8B-1jfiA
3brsA-4rzsA
3qp3A-1cidA
1u2hA-3b9kA
1nrgA-4hmsA
2cpfA-2mgzA
2qkqA-1uqvA
3ewoA-1vhuA
2om6A-3u26A
1aazA-3qmxA
1j4wA-2opvA
2essA-4i82A
1a2oA-3kcnA
4n68A-3csbA
3l2cA-1e17A
1va8A-3cbyA
2db5A-3shuA
3hinA-3swxA
3ktoA-1dc7A
4wt7A-3egcA
1r4tA-1hy5A
4kjyB-1od7A
2j1lA-1wxqA
3hdcA-2ywiA
1qo0D-3b2nA
3l5kA-2hi0A
4eq2A-1danU
4q7eA-3hdvA
4wp9A-1fx2A
1cdbA-2giyA
1g0uL-1g0u1
2gtrA-4knpA
1o54A-1eizA
2ljaA-5epfA
3q1tA-1xx4A
1lddA-3mwmA
2d9fA-1rotA
2gkgA-2jk1A
1qo0D-3lteA
1mdoA-3ju7A
1qyiA-2hoqA
1x5kA-2ic2A
1occM-2y69M
1hkfA-4lfhD
1ng3A-1pj5A
3pnzA-4if2A
4x00A-1cpyA
2ownA-1z54A
4i62A-3oekA
1uuqA-4bf7A
4lnsA-1x54A
1w28A-5c3pA
2gkgA-3c3mA
1t6cA-3mdqA
1wybA-1cefA
1r26A-4hs1A
4ifsA-2gcjA
1ojvA-2c8iE
3bdbA-1smoA
3inpA-3ct7A
1u9dA-4lkbA
2hayA-3qdlA
4cmyA-2c41A
4q2qA-2db5A
1whdA-2kv8A
2bcwA-1wibA
3qdoA-1m5zA
1muzA-1cskA
1u1sA-3swnB
2hcfA-3kbbA
4j8tA-1tp6A
1b6cB-4f0fA
1hnfA-4qegA
1m9uA-3h7tA
1bf2A-1lwhA
4ln2A-1uj0A
1u5xA-4f3jA
1hn0A-1w9sA
1yjrA-2g9oA
2oczA-3l9cA
2z1nA-1w6uA
2ayzA-3nnsA
1xi9A-4ix8A
3wd6A-1vf1A
3e3aA-4ci9A
2a9iA-1ygoA
3kpcA-2uv4A
1v98A-3l9sA
3ucxA-4lw8A
1tjcA-2if4A
1v89A-1qc6A
4e6pA-3nywA
3o15A-1zp3A
3b7cA-2bngA
3pdcA-4nvrA
4wp0A-1o61A
2i79A-4j3gA
1uenA-1jrhI
3fd4A-4uwwA
2z1nA-1g1aA
1h12A-2afaA
2javA-4f0fA
3gl3A-2b1lA
1ycyA-3swnA
3qp3A-4ndmB
1d9aA-2la6A
2kfkA-2bkfA
4h15A-2fmuA
3d02A-3brsA
3hhjA-4ilqA
2v8qA-1v5sA
1vkhA-1xfdA
3i76A-2nyvA
1wyxA-1muzA
4jevA-4r2nA
4oouA-3wsuA
1x4gA-4f25A
1aroL-1sxrA
1di2A-1x49A
2lvcA-1im9D
1xauA-1bihA
3uhjA-1dqsA
1j8cA-1zkhA
4lzlA-2qr3A
1rh9A-3wsuA
2douA-3a2bA
2fe7A-4j3gA
3rotA-3sg0A
2vw9A-1v1qA
2aawA-4wr4A
1csyA-4eihA
1jvwA-1hxvA
4rwsC-1cm9A
1za6B-1i85A
4knpA-4zdbA
3pk0A-4is2A
3ij5A-2x4dA
1khvA-2ijd1
1dz3A-1m5tA
3l87A-3g5kA
2zglA-1oq1A
3saoA-2hlvA
2u2fA-1hl6A
4fu6A-1h3zA
3eurA-1pn0A
3a5cD-3j9tB
1ug3A-2ggfA
1vj2A-2cauA
3nqyB-1espA
3hm0A-2hljA
2fpoA-4jxjA
1r3dA-1c4xA
3g0oA-3w6uA
4le0A-3hv2A
1hbkA-1e5wA
2r3uA-1qy6A
1yudA-4bifA
2ls5A-4k9zA
1ua2A-2cn5A
2pybA-1biqA
1fjcA-4f25A
3wv6A-3b9cA
2aawA-1oe7A
2v9tA-3oj2C
3u34A-1rfeA
3m4uA-4wohA
1r6yA-3hx9A
3cu5A-1qo0D
1cywA-1occB
1xedA-2e7lC
2gf6A-4i82A
1wx7A-1zkhA
3d2wA-2ghpA
3kvqA-3kaaA
3i4fA-4zrmA
4glmA-1s1nA
1nf3C-1ufxA
3o5zA-1gbqA
2zxeB-3b8eB
3hebA-3gt7A
1wjoA-1wymA
1lr7A-1an1I
2e7iA-4piwA
2wm1A-1j6oA
4rv0A-1cz4A
4qd7A-4ncpA
3kxoA-3vpqA
4hb7A-1xrsA
3h7tA-3govB
3bblA-4kmrA
2fn6A-4fl0A
1ehdA-1t0wA
3r03A-1viqA
4q5nA-3vpqA
2dr1A-1v72A
2dstA-1c4xA
3lxmA-4amuA
2gb3A-1pffA
3eofA-3ge5A
4xarA-3jy6A
1zuuA-1gbqA
2o6pA-4wjg3
1qo0D-2jk1A
1mv3A-2lj0A
1d8wA-1i60A
1zp6A-2grjA
1v8eA-3l12A
4r38A-4hp9A
2j0qD-1cvjA
3b9kA-2ij0C
3guyA-1t2aA
3umaA-2ls5A
2y96A-1fpzA
3tl8A-3tt0A
4fxvA-2mmyA
2ocgA-2fukA
2kvqG-3dkmA
3a5uA-4apvA
4q75A-1c7nA
3pucA-2giyA
4q5nA-2aheA
3ewlA-2lrnA
5bt9A-3n74A
3cbyA-3bpuA
2yhfA-4uwwA
1gyoA-1z1nX
1w77A-1e5kA
2gguA-4pp8A
1lu4A-2l5oA
1z1sA-1tuhA
2hglA-1welA
2ogpA-2kpkA
1vkhA-1uxoA
3tlfA-3hinA
1c2nA-1w2lA
3uzuA-2fhpA
1gp4A-4iw3A
2bayA-1rmdA
1xe7A-4uxaA
1t33A-2yveA
1x6dA-2yt8A
3pl1A-3kl2A
2pl3A-2hjvA
2jzrA-3erwA
3wk4A-1mt3A
4npnA-4awjA
2hw5A-2vreA
2rgqA-1zo2A
4lw8A-3m2pA
2cy8A-4jevA
1zbqA-1fjhA
3rihA-1y81A
2i96A-3lf5A
2dr1A-1m32A
3ocaA-3e3uA
3sl7A-1yavA
1elrA-3mx3A
1z9zA-1m3cA
4nobA-3kaaA
2f5yA-2edzA
3be7A-2uz9A
3i5tA-3p1tA
2kvqG-2qk0A
1yn8A-1ng2A
3qjmA-3cbyA
3ucxA-3afmA
3r95A-4j3gA
1gcpA-2lj0A
3lqyA-1ilwA
1fhiA-2eo4A
1ihjA-2o2tA
1x66A-1sxdA
1zm0A-1foeA
3grwA-1titA
4q2vA-1r4pA
3ntvA-4oa5A
3e5nA-1pk8A
4rpvA-2wtkC
4qa8A-3mh9A
4k9zA-2h30A
1lu4A-2ljaA
3erwA-1nm3A
1egoA-3ir4A
4jcsA-4lk5A
1s5aA-1buqA
2oiwA-2pzhA
4jrrA-2remA
1xfsA-3ni8A
4kjyB-1tvdA
3b74A-1oipA
2b7jA-3ewlA
1x4fA-1wexA
1gl4B-1za6B
2x1aA-1d9aA
3h93A-4dvcA
2opgA-2o2tA
4gnrA-3e61A
1si9A-3fmbA
2bwnA-1svvA
3ltqA-2fdbM
4ln5A-4n4uA
1h8fA-2gsfA
2l0aA-3thkA
4i3fA-2h1iA
2gl1A-4kypA
4o6vA-1xg5A
3t06A-1dynA
3p19A-3u49A
3rotA-2fepA
4kmrA-3dbiA
3zs7A-3uq6A
2f8jA-1ohvA
1owwA-1uc6A
1x66A-2dkxA
1vcsA-3c98B
1zc4B-2m38A
4cjmA-1xzzA
3h7oA-2fyqA
1wr8A-1s2oA
4cjmA-1isvA
1s8nA-3i42A
3a4tA-3e05A
2ge8A-2cjrA
2bisA-2f9fA
3r2iA-3ea6A
3ny5A-3phxB
1oeyA-1v5oA
2fpoA-4gekA
4r3kA-2hv2A
1tz0A-2od4A
1z9zA-2j05A
2itbA-2xgwA
3p5tL-1whxA
2xx3A-1viaA
2ad9A-2mgzA
2zayA-3luaA
3kcmA-2f51A
3n9uC-4f25A
1w0nA-1cx1A
4af2A-3vfiA
1wggA-2jxxA
2q9vA-1nteA
3bdiA-3u0vA
1ykaA-4hjmA
1bihA-1titA
4apcA-3cokA
2ogpA-2cs5A
2o4tA-2hh6A
1y7uA-1zkiA
5dh9B-2v76A
2ftyA-3gg7A
4da9A-4x54A
2qfnA-1ithA
4kpaA-1jfbA
1h8fA-3tt0A
2reyA-1u3bA
4o6vA-1yb1A
2dkfA-1vjnA
5bt9A-5er6A
1eazA-1faoA
1eazA-2gcjA
2uz5A-1fd9A
1qghA-3oj5A
3ef8A-5cxoA
2hazA-1wisA
1r8nA-2vxrA
3b5eA-1qlwA
2d2mD-1b0bA
3fdbA-4fl0A
3qwqB-4n5uA
2r4iA-1z1sA
4zk9B-4rwsC
4dpoA-3hx9A
1wquA-2iugA
4igjA-2aheA
1u39A-2kohA
4fd9A-1npsA
2f51A-3kh7A
4esrA-2jw4A
2ocfA-3tx7B
1droA-1u5dA
3l8eA-3kbbA
1tbxA-2co5A
1x5hA-2vkwA
3qz3A-4cmyA
3u5rE-3d6iA
2docA-1bquA
1v72A-3f0hA
1uhsA-2da6A
2e3vA-1cfbA
1cmzA-1eztA
1htnA-3whdA
4uhcA-2b61A
3bl7A-4eguA
2f8lA-2gpyA
1b4bA-2phcB
2pu9C-1senA
3l8aA-1c7nA
1o51A-2dclA
1o61A-1svvA
2cofA-2dn6A
2cy4A-1plsA
2d4zA-1vr9A
2o2wA-1muzA
3bilA-4rkqA
4ic7A-2wqmA
3ai1A-3sxpA
4jb0A-4kvfA
1mi1A-1zm0A
1nctA-3pucA
3gbvA-1dbqA
4esfA-3bpxA
4e4yA-1mg5A
3qq8B-1l7yA
1ac5A-3bdiA
2py8A-3q20A
1xe7A-3hqxA
2h0aA-3e61A
2fm1A-4zm3A
4ag7A-2fe7A
1ae1A-1zmoA
1si9A-2pgcA
2l5pA-4o9sA
3zlfA-3u9iA
3r4tA-2fm1A
4tpkA-3cn7A
2q73A-1yxbA
2aawA-1nhyA
2bm4A-1idjA
4jfcA-4k2nA
3pga1-1zq1A
4btjA-2wqmA
3mgxA-3n9yA
2yjjA-2c41A
1zz6A-2ofyA
1u4cA-3vi3A
1jpmA-3i4kA
2dq5A-2djaA
4nstA-3udbA
1ihjA-1u37A
3n07A-4hgnA
1xwnA-2mvzA
2cpcA-2lvcA
4u2gA-4zv9A
2d9iA-3fauA
3l4nA-2ht9A
1of5B-4kz1A
3i9sA-3f0aA
2ednA-1ci5A
1zemA-4h15A
1dv5A-2cgqA
2k54A-2owpA
2jk1A-2qzjA
4e6pA-4z0tA
2y7iA-1zbmA
2olpA-1tu9A
4kt0J-1jb0J
2ed9A-1x5yA
3h76A-1tedA
4o9kA-2nycA
3whdA-2h2rA
3lm0A-1h8fA
3dukA-1jkgB
3l8aA-4r8dA
4s1hA-1vm7A
2dm2A-2ncmA
2cb9A-1k8qA
1yp5A-1nm7A
1u5sA-1jegA
2iwiA-1h8fA
3dlsA-4xeyA
2nn6E-2nn6D
2m38A-1h10A
1u1sA-1lojA
2e73A-1y8fA
3azvA-3biwE
2wqmA-1u5qA
2qr1E-1yavA
1f3yA-2b0vA
2j5gA-2a7kA
3pl2A-4du5A
1pooA-1rwiA
1wfoA-1k85A
3hzhA-2ayxA
1n7gA-4nmhA
3bilA-4z0nA
3pdcA-2i3dA
2cn5A-3tt0A
3b48A-4tkzA
1tbuA-2fs2A
3v8bA-3p19A
1z6bA-4i82A
2rgyA-4z0nA
1j1yA-1t82A
3r4cA-3n07A
2q87A-1smoA
2a28A-2o2wA
1y8xA-4ds2A
4kpkA-2ppyA
2isyA-1on1A
3n9yA-3ejbB
2ogpA-2kojA
1p2fA-1gxpA
1ohuA-2a5yA
3ai1A-1mg5A
3f0aA-1ozpA
1gxrA-1p22A
3p3oA-3tktA
4npnA-3pz8A
1z45A-3kzvA
2fn6A-1i41A
2opgA-2edzA
2gqiA-3thkA
2hcmA-3i36A
1ozpA-1i1dA
2dg0A-1pooA
1mwrA-4ztkA
2c44A-4qgrA
2fm1A-2z61A
3dbyA-2rldA
3r27A-1whxA
2ib0A-3a68A
2dudA-1v1qA
4lw8A-4da9A
1akhB-1hdpA
1wwhA-2fhoB
2mvzA-1z81A
1y8cA-1ri1A
1of5B-3e99A
3lm0A-4f0fA
3vtwA-4bkgA
4infA-2ffiA
1b8xA-1oyjA
2ytcA-1fhtA
4rpvA-3oz6A
3c3mA-3n53A
2kbsA-2yt8A
4hgnA-3l7yA
2v8zA-1n7kA
2dhzA-4npnA
1e91A-2cr7A
1iq6A-2cwzA
4nobA-2kdgA
3iruA-4g9bA
1oe7A-3m8nA
4lrsA-2egzA
1qsmA-4j3gA
3e9nA-3kzvA
3pveA-2r1bA
1gkrA-1j6oA
4qpjC-4zylA
4gwoA-3ho7A
1u2hA-3grwA
2kodA-3g0vA
2chdA-1rh8A
1h75A-2f9sA
1wlnA-1qu5A
3daeA-2javA
4r2nA-3mebA
1gkaB-4runA
2om6A-2b0cA
1zemA-4z0tA
4dipA-1fd9A
4npnA-2lxaA
3cu5A-3b2nA
3kcnA-3cfyA
1hcdA-1knlA
3dkrA-1r3dA
3cxgA-1xbsA
4rxfA-3dz1A
4gyvA-1f5xA
3cokA-3sv0A
3wwoA-1k8qA
1yzmA-2p22B
4orrA-1z24A
2f2eA-2obpA
2zmcA-5a46A
4f01A-2oo2A
2qq2A-2oiwA
4lbhA-1s7iA
3ks5A-1ydyA
2xbtA-2l8aA
4v14A-1rrqA
3wxbA-3n74A
4piwA-4r8dA
5cllB-2xqnM
1oj4A-1uekA
1u2wA-1leaA
3c9gA-2nwuA
4uqtA-2disA
3i5tA-4qgrA
1yp2A-4kt7A
1tdqB-2b6bD
1zemA-3rkuA
1xg5A-4wuvA
2qh0A-1sqiA
1t4oA-3adlA
2gpyA-2ar0A
1h5qA-4trrA
4lxoA-2kbgA
2e3vA-1va9A
3mizA-1bdhA
1gl4B-3ncmA
1welA-3b4dA
2rc5A-1qfjA
2mzrA-3r27A
4uqtA-1u6fA
1xkpB-1xkpC
4mj3A-2h1iA
2iv7A-2f9fA
1wuuA-1s4eA
3tuiC-2zu0C
3l5kA-1aq6A
3jteA-1mvoA
1ogqA-2v9sA
2q1wA-2pzjA
1wf5A-1ueyA
4wbtA-2o0rA
1pffA-2o0rA
1v6bA-3ps4A
2xgaA-2fm8A
1pw9A-2yhfA
2fnbA-1qr4A
3p19A-1wvgA
3ddlA-4knfA
3ai1A-4nimA
2ef7A-3ddjA
2q2bA-2cwzA
1d9aA-1x4fA
2i8tA-2dukA
2h3hA-3tb6A
2ee2A-1x5iA
1k1zA-1ootA
1i4uA-1z24A
4o6vA-4qecA
2i6lA-2ac3A
2d9xA-2j59M
3b2nA-1a04A
1ck7A-1itvA
1f1rA-1hanA
1x3dA-1k85A
1eiaA-2kodA
1wr8A-1nrwA
1x5yA-1va9A
2ixoA-2ixnA
1yhfA-1o4tA
5b8iC-2ofnA
1mdoA-3ezsA
4yfiA-2qhmA
3c07A-1jt0A
4rnsA-1xvxA
1z45A-4x54A
1wpxB-4begA
2xmzA-1k8qA
3l4fD-2m0tA
2gguA-1pw9A
3phbE-4ldnA
2obpA-4k2eA
2x1aA-3zzyA
5acpA-4o98A
3oicA-3p19A
2rjnA-2hqoA
1faoA-4y94A
2yziA-2qh1A
3fs2A-1vliA
4q7eA-3h5iA
1sfuA-2ve8A
4f21A-3u0vA
2db5A-2kv8A
2ejyA-1wfgA
2plsA-2r2zA
1v5uA-2dn6A
1zmoA-1yxmA
2p9jA-1nf2A
4fxvA-2ditA
1vlwA-3e96A
2ylnA-4c0rA
2yrzA-3csbA
4jdfA-2gh9A
1yjdC-4kjyB
1bg5A-3vpqA
3hhjA-2rrkA
1tbuA-1s5uA
1negA-2yuqA
1nr2A-4xt1B
1mk1A-3gwyA
2eshA-3elkA
2kokA-3rdwA
1dx4A-3u0vA
1k85A-2yuxA
1rt8A-1bkrA
3r23A-2qk4A
1lc5A-1yiyA
2qq2A-2fs2A
2cwlA-1mojA
2v78A-2rbcA
3orxA-4apcA
1rduA-1o13A
3guyA-2pk3A
4ln2A-1u3oA
3nqjA-1jfiA
1vlmA-4rv9A
3sb2A-4m75G
4hl6A-3ubmA
2f2dA-2if4A
2ytcA-3d2wA
1l5yA-3crnA
2govA-1jyhA
2igtA-1ne2A
2qhlA-1tvdA
2y7jA-3hmnA
1btnA-2j59M
3lm0A-4kb8A
4xi2A-1k4uS
1b7vA-2bgvX
1a27A-3u49A
1ax8A-2l3yA
2kbsA-2m0tA
4jvwA-2w59A
3k8nA-4gwrA
1tg6A-4kpkA
1a22B-4n5uA
1q90G-1occJ
1x8zA-2qsbA
1iy8A-1yb1A
4p48A-4c4kO
2lbbA-3g9wA
2g5mB-3o46A
3fobA-4mj3A
3ir4A-1fovA
1y7uA-1bvqA
1m3cA-1ng2A
3t8yA-3i42A
1qghA-1mhyB
3d6yA-1jyhA
1i3cA-1s8nA
3rcmA-4lefA
2y96A-1xriA
3eheA-3n74A
3hjtA-1k0fA
5d9hA-3sv0A
3fzqA-1rkqA
3iosA-3d21A
3mmzA-3kbbA
1z8gA-1elvA
2nxfA-2ahdA
2fwlA-2zonG
3jteA-3hv2A
3fzqA-2pq0A
1ykeB-1ykhB
3qdoA-3bpuA
1wtbA-2e5hA
1h8fA-3cokA
4q75A-3ri6A
4le0A-2qxyA
2p9jA-1ymqA
3un1A-1a27A
1rjmA-4olqA
2datA-3gg3A
2v2gA-2cv4A
2r32A-1o91A
4gkbA-2fmuA
1werA-1nf1A
3ncmA-1f97A
1d2fA-1o61A
1vlqA-3u0vA
3c22A-2b6bD
1faaA-3apsA
1bpvA-1x5lA
1p1tA-2do4A
2k3kA-3ulhA
3ucxA-3nywA
2dgxA-1cvjA
1ihjA-2yuyA
2gffA-2cb2A
1u5eA-1wgqA
3r03A-2b06A
2xqnM-1j0wA
3ju7A-2fm1A
1gc5A-3kzhA
4mngE-4qegA
1cvjA-2la6A
2qr3A-3lteA
3b1nA-3kd6A
2fbmA-4zdbA
1u79A-2if4A
1i24A-1xg5A
4wxeA-4ywhA
1v61A-3t06A
1zc4B-4l6eA
1ck7A-1genA
4pm0A-1so2A
4o5aA-3gybA
1kuvA-2fiwA
4nu7A-4lrsA
4ln5A-4mcoA
2y7jA-4f0fA
1wwmA-1yafA
4q7eA-1qo0D
1cskA-4cc4B
2ys1A-1h10A
3p5tL-1hl6A
4xltA-4zylA
2efiA-2digA
2ayzA-2qsjA
4p2fA-2w01A
2ozaA-4xeyA
3qdoA-1y7nA
1hyeA-3fi9A
2vkwA-1wisA
2nqcA-2j3sA
3vfiA-2remA
1y9kA-1u6mA
1vzoA-4xeyA
4a4fA-4fu6A
1ep3B-2xnjA
1v5pA-1u5fA
2j05A-2gncA
4pfiA-4nn3A
3fcyA-4zv9A
1vcfA-4n6eA
4kamA-1pffA
1lk9A-4wp0A
3fdbA-3dydA
3be7A-3mkvA
4ic7A-4btjA
2ds4A-1qfhA
2k54A-3grdA
4lftA-1ktzB
3lu1A-3e9nA
3p0tA-1z84A
4dh4A-3abfA
4jotA-4kpkA
2fn8A-4ywhA
1a9xA-3vpdA
3ksmA-4kqcA
3g85A-3d8uA
1zmoA-2o2yA
2mqjA-1lm8B
1byfA-3c22A
2ya9A-4nfmA
3og9A-2ocgA
1bj8A-1lwrA
2f2eA-1ucrA
3sd7A-2no4A
4zd6A-4fc6A
3e58A-3dv9A
2kp5A-1e7nA
1fg3A-1d7rA
2qhpA-2jg1A
2ehrA-2ejyA
2mgzA-2la4A
2rjnA-3kyiB
4fxvA-1wtbA
3i76A-2w4mA
1wytA-2o0rA
2pr5A-1v9yA
4oa5A-1dusA
4yfiA-4f0fA
2mw8A-1mnmC
1cunA-1oxzA
3t8yA-2zayA
2jt4A-2m0yA
1jfiA-2f8nK
1sl6A-1jznA
1wqjB-1h59B
3k4hA-3bblA
2oyzA-3rnsA
1g1cA-1hkfA
1ogyA-1q16A
2rifA-2o16A
2w59A-2mklC
1xhlA-4wuvA
1nf3C-2h2bA
1jxhA-2c49A
4q2qA-1y7nA
1cqxA-4eh1A
2crzA-2yrzA
1m5tA-3crnA
2od4A-2okqA
1dcfA-4qpjC
2vezA-3t90A
5bncA-1vl7A
4glmA-1jegA
2jlmA-4e2aA
2r2zA-2rk5A
1umuA-1jhcA
2fsrA-2fl4A
2crmA-1uenA
4apcA-3dtcA
1jkuA-3fvbA
1wfkA-1hyiA
3wk4A-2h1iA
3g0jA-3mb3A
2vx2A-2vreA
1h4pA-3zizA
2kvqG-1m1gA
1qfjA-1ddgA
2lstA-3apsA
3b7cA-2gxfA
2oodA-3be7A
1whyA-4fxvA
2lvcA-1i8lA
1p7bA-1xl4A
1jofA-2iwfA
4edpA-4r9fA
1tllA-4h2dA
2p9mA-1yavA
1v98A-2axoA
3eivA-1z9fA
5cxoA-1zo2A
4bndA-1rkqA
4s0sD-1v5jA
1udxA-4kyuA
1u8xX-1civA
2gdqA-2zadA
2v1rA-4ln2A
3dkrA-2b61A
3l8aA-1v72A
2dm2A-3kaaA
4nguA-4mcoA
4wytA-2kg2A
1hbkA-2lbbA
4nsqA-1yreA
3or5A-3ewlA
2pajA-3gg7A
3f0aA-2aj6A
3jxuA-2fsjA
4wxeA-1tlfA
2crmA-1tdqA
4a25A-4cybA
1f38A-2yvlA
3orxA-4md7E
1uctA-3kvqA
2hayA-3x21A
5c3uA-1e5xA
2qeeA-1zzmA
3ixrA-3d21A
2fa5A-3cjnA
2o6bA-3s4kA
2b4aA-3crnA
1ywkA-1sefA
1avsA-2lhhA
2mb0B-2dnnA
2kbsA-1wh1A
1u5sA-1gbqA
2v9sA-4cc4A
3eqzA-1qo0D
1w25A-1zitA
3r8bB-2ednA
1ua2A-2y7jA
1iv8A-1lwhA
2bd0A-3sxpA
1whyA-2fhoB
1wj3A-1x5lA
2jgqA-1vkfA
2bweS-1v6eA
2crmA-1va9A
1of5A-3ebtA
3bzwA-4jggA
3rotA-4nqrA
1a9xA-2xw6A
3k4hA-1abeA
3e5nA-1gsaA
4md7E-2qhmA
1pyfA-1xi3A
4qecA-3e9nA
1qdmA-1eagA
2wlaA-4cy9A
1mkwK-2fp7B
3s2sA-3hu5A
1cf7A-3k69A
2ywiA-3gnjA
2vrpA-2b6bD
3idvA-4ef0A
4cdhA-2mklC
4qd7A-2f3xA
1extA-2aw2B
4q2qA-2m0tA
4wutA-4kqcA
2pgwA-2hzgA
4iuyA-4trrA
3b4yA-1nqkA
3k9cA-4rweA
5d9hA-2ac3A
3na8A-3b4uA
3md9A-1efdN
1wj3A-2ocfD
4cztA-1u5qA
1iunA-1mt3A
4r2nA-4qgrA
1ofwA-1z1nX
3by5A-3eeqA
3og9A-2xmzA
3gyyA-4oanA
1t0bA-1i7qB
1ihjA-3ps4A
1dx4A-3dkrA
1b8iA-1hdpA
2brxA-2va1A
1s3sG-2bweS
2vw9A-2dudA
2oaiA-3llbA
1c8nA-1vakA
2kbsA-3qjmA
2fujA-1pn2A
3nhnA-3eacA
1lssA-2jahA
2wasA-2jbzA
4irxA-3l49A
1c8pA-1i1rA
2q86A-1g1cA
1vzvA-1o6eA
2a4vA-2m72A
3q45A-3i6eA
3wihA-2dm4A
2lc1A-3gqsA
2qq4A-1su0B
3fbkA-2chdA
2a6pA-1h2eA
2ncmA-2edjA
1wytA-4r8dA
3a01A-1pogA
3e05A-2as0A
3whdA-3cfwA
2fnbA-1cfbA
4n68A-2hazA
1qo0D-2b4aA
1thtA-2i3dA
2uz9A-2bb0A
2hw5A-2f6qA
5d9bA-2dg0A
2ix1A-2vnuD
2jviA-1a04A
3lzbA-2wtkC
1fcdC-1etpA
3i4wA-2o2tA
1ug1A-1gbqA
1ecaA-1cg5B
2d1pC-1x9aA
2nnyA-4avpA
2ic2A-2yrzA
1xmaA-3bjaA
3i5tA-1b9hA
2l3cA-1uhzA
1l1qA-1y0bA
1yaeA-3n26A
4jb0A-4rkqA
2k8gA-1whxA
2javA-4kb8A
2cpfA-2lxiA
3w1sC-4a20A
1j1yA-3dkzA
3hdvA-1mvoA
1g1cA-2ednA
1h8uA-1gz2A
3dukA-1jkgA
1u5sA-2a36A
4h0cA-1ve6A
3oekA-4xwsA
3ktoA-3eulA
1jmxB-1l0qA
1lc5A-3p1tA
3c22A-1gz2A
1ne2A-2nnwB
3tw9A-3i6eA
4u2gA-1lnsA
4zd6A-2nwqA
2etnA-4nkgB
1vqtA-3ct7A
1iy8A-1mg5A
4gd9A-4dneA
3pucA-1wwcA
3l4nA-2ltkA
1w0mA-1bwvA
1wwiA-2yfvA
4etwA-3dkrA
1zoxA-2cqvA
1j8cA-4bkgA
3jtxA-1svvA
1a2oA-3nnsA
1wmhB-2nptB
4ymxA-4h5fA
4rpvA-3hmnA
1bkrA-1wyrA
1x4yA-2d9qB
2ljhA-3adlA
2rikA-2wp3T
1nctA-2cr6A
1b9lA-2dj6A
2k8gA-2dgxA
2cpxA-2fhoB
1md6A-1jlyA
1i1jA-1u5sA
1hcdA-1upsA
3l4fD-2reyA
3oicA-3v8bA
1k8wA-1sgvA
4c7pA-1ku1A
2k6dA-4cc4B
4l07A-3tb4A
2ij0C-3bovA
2dhgA-1wwhA
1vzoA-4wnoA
3ksmA-3e61A
4lw8A-3wmwA
3l4nA-2yanA
2cq2A-2do4A
1suiA-3c3pA
1ae1A-2nwqA
2h29A-2b7lA
2e3vA-3r8qA
1r6zA-4gl0A
2vf2A-1r3dA
2ov9A-2f41A
3rihA-2c54A
3hxgA-1ap8A
1bb9A-3thkA
1vpmA-2egiA
2edxA-2e3vA
2pytA-3loiA
1v2zA-1r5qA
1neuA-4lfhG
1ecaA-1dlyA
2edxA-2edyA
1uemA-1x5yA
1bj8A-1n26A
4zm3A-3n5mA
3hz4A-2cvbA
2iwfA-2fwlB
2ayzA-1mvoA
3ednA-1w61A
2fvvA-1viuA
2lj0A-1ootA
1v98A-2f51A
2crmA-2fnbA
5cllB-1ddwA
1r5bA-4kyuA
1ashA-1x3kA
3ksmA-3e3mA
2cazA-1grjA
2l08A-1uw4A
4fxwA-1fhtA
2wgpA-4wohA
1h88C-1idyA
4kvmE-1y9kA
2acwA-4ambA
2ibaA-2yzbA
3t4xA-1yxmA
1x5fA-2hazA
1wg1A-3b4dA
2pssA-3orhA
1x5kA-1x5lA
2r6gG-3d31C
2oayA-4ajtA
2hq7A-2arzA
1hm6A-1avcA
3vppA-2h2rA
2fn8A-3brqA
4cvqA-4my5A
4c4kO-3omzA
3nwyA-2j4jA
1wywA-1ui0A
3fdwA-3fbkA
4q75A-2gb3A
2iwiA-2cn5A
1ua2A-3c1xA
3tcrA-1fc5A
3lm0A-3p86A
2ytcA-2lmiA
4jhsA-1g4fA
1l5yA-4qpjC
4uhcA-2pl5A
4kaxB-1u5gA
4b15A-3pz9A
1ztcA-1vmeA
3uceA-4trrA
2jpdA-2bgwA
1deuA-1y4hA
1d9aA-2dgxA
2ditA-2dgxA
2i6lA-1mruA
4qecA-1z7eA
3aufA-2bw0A
4xuoA-1wcuA
3og9A-1fj2A
3eqzA-3hv2A
1v98A-2m72A
1n7gA-2c54A
1wx7A-3qq8B
1v72A-4fl0A
2gyqA-2vuxA
3brqA-4kqcA
3fkdA-3n5mA
1uemA-1i1rA
3dbxA-1l8jA
4bj8A-3wzqA
5dzuA-1knlA
2cwlA-1umnA
1q90G-1l2pA
4kvmE-2hv2A
1z6oM-4zkhA
1h59B-2dspB
3e96A-1vcvA
1mk1A-3dkuA
3o46A-2m0tA
3dbxA-2yezA
4r9kA-3dmcA
2r2oA-3h6nA
3iirA-3azvA
2kv3A-1pw9A
1u37A-2h2bA
1z7eA-3guyA
1negA-2jw4A
3eqzA-3eulA
1im9D-4qegA
4nimA-4h15A
2dl9A-1ya5A
3mtsA-2dy8A
4io2A-3n26A
1njkA-2hljA
3gemA-2pzjA
1y9oA-1v3zA
1l9mA-3ly6A
2cqrA-1w0uA
2h0bA-1pz7A
1nm7A-1uj0A
2vx2A-2f6qA
2qcvA-2pkfA
4o32A-2bmxA
1z5yE-4hqsA
4g8sA-2b67A
4n5uA-1i1rA
4c2lA-1rmgA
2cn5A-5a46A
2onlC-4xeyA
4xarA-3sg0A
2zayA-1l5yA
1dr1A-3cseA
1fexA-2yumA
3ot4A-3eefA
3kmuA-4cztA
2psqA-1b6cB
1yn8A-1zuuA
2vozA-2gh9A
3h7aA-1zmoA
2qq2A-1z54A
2uyyA-1lsuA
2je6A-3b4tA
2lvcA-3s97C
3ussA-4bifA
1dc7A-1mvoA
2dl9A-2nmsA
1rj8A-2r32A
3fd4A-1bv4A
2reyA-2o2tA
3cokA-3udbA
1u5tC-1sfuA
1v89A-1zm0A
1qghA-4zkhA
2gnnA-1wq8A
4qpjC-2hqrA
3brsA-4rweA
4pw0A-1r3dA
1bplB-4howA
2pqqA-3uknA
1tbuA-3lmbA
3slgA-4ej0A
3dkuA-3eesA
5eegA-1vlmA
3egcA-5dkvA
3lf1A-3o38A
2reyA-1u37A
3mizA-4gnrA
1kw4A-4mhvA
1x1fA-1faoA
3hicA-1vi9A
1x9fA-1v5hA
3whdA-1eggA
1ujnA-1o2dA
1wy8A-4bkgA
4jhcA-2amhA
3jtxA-1yiyA
1sfxA-1sfuA
1oplA-2k9gA
3nywA-3kzvA
3jy6A-4rkqA
4ry9A-1tlfA
4mybA-2qkxA
1q1cA-2f2dA
1vr6A-1vlwA
1yp5A-4cc4B
1stpA-4dneA
1kr7A-1v5hA
2kisA-2b7eA
3d02A-1peaA
1a22B-2ee2A
4c29A-2qtvA
4uqtA-2mgzA
4zriA-2dn6A
1griA-3eacA
1u6lA-1f9zA
1lu4A-2yp6A
2r37A-2yp6A
2yrzA-1x5lA
1vgzA-4jisA
1uenA-2dm4A
3p5tL-1x5pA
2cr5A-4a20A
1bw5A-1fjlA
1g1aA-4iuyA
3ulhA-2disA
3cqdA-3zs7A
1bvyF-2wc1A
4n5uA-2hazA
3i4fA-2fwmX
1c7zA-4ij5A
1uemA-1va9A
1qgpA-1u2wA
4a61A-3jxuA
1hr6A-1sqbA
3ivrA-4ir7A
1x4gA-3ulhA
3bblA-4ywhA
3e81A-3umcA
1hbgA-1tu9A
4xb5A-1tuhA
3irvA-1yacA
2f4wA-2a4dA
2mhnA-1p1tA
3n9uC-1oo0B
4r9mA-5dwmA
1obrA-1uwyA
2pmrA-2ahmA
4d7yA-1u5xA
3iwtA-4lhbA
3wp4A-1h0bA
1x9fA-2wtgA
1x1eA-2fmuA
1xauA-2aw2A
1wk4A-2i79A
3tw9A-1jpmA
3e3aA-3wwoA
3p5tL-2lxuA
3hbwA-3jrrA
1h8uA-1fm5A
2a9yA-1v19A
1x1zA-4axkA
4kpaA-2ve3A
3q93A-2b06A
4kjyB-4lfhD
1s7fA-4e2aA
1wfnA-1x5iA
2m0tA-2vphA
1z9zA-4lnpA
1zemA-3oecA
2nmsA-2edjA
3o4rA-4hwkA
1ffyA-1nzjA
4ln2A-2jw4A
2rjnA-1a04A
2ediA-2a4dA
2wciA-1ttzA
4pfbA-4p1eA
3tn7A-1lsuA
3kcnA-3luaA
2cryA-2wp3T
1z6oA-2fzfA
3dbqA-2gsfA
4e2qA-1sfnA
1v5uA-1plsA
1ashA-1gcvB
2cq4A-2hyiB
1viqA-3gwyA
4nstA-4rpvA
3m63B-3w1sC
4yfiA-2psqA
1be9A-1y7nA
1qo3C-3zhgA
1vyhC-2wq8A
2mb0B-2e5hA
1atgA-1i69A
3kb9A-1jfaA
1gheA-3r95A
1iunA-2pl5A
2vatA-2dstA
4kjyB-1neuA
3p3kA-2hr9A
2xr6A-4pp8A
1x3kA-1tu9A
2oudA-1xriA
4eqmA-3e3pA
3hdvA-4zylA
3kd6A-1vk4A
3e05A-3uwpA
3olzA-3d8uA
2f98A-4xbtA
3bq7A-1x40A
4q2qA-1wfgA
3b8lA-2owpA
1ie5A-2wp3T
4i83A-2fs2A
1f38A-3a4tA
4pbqA-4p47A
3gl3A-2m72A
2a7kA-4olqA
2lulA-1u5dA
3grwA-2wp3T
3qp3A-1neuA
3mvuA-2rd3A
1wfjA-1cjyA
1jkgA-2imjA
2kv3A-2ox8A
2gm3A-2dumA
5bs6A-4dywA
2d9qB-1ctoA
2l5oA-4xhmA
1lvbA-2fp7B
1sl6A-1h8uA
3kxpA-2i3dA
2ew9A-2ldiA
3dzzA-1u08A
1pffA-1m32A
2cvbA-1kngA
2edyA-1lwrA
4qecA-4r1uA
3kkeA-4rweA
1ufhA-4r9mA
1zzmA-4i6kA
1hciA-1oxzA
3g02A-1jmkC
1ugoA-1uk5A
4tv5A-2x0sA
4dunA-4q2hA
2kbsA-2edvA
2j0qD-2disA
3g85A-1gubA
2r8bA-2qt9A
4zrmA-3sxpA
2rifA-2yvxA
2z69A-2gauA
4m9pA-2ds4A
3mjzA-4lkbA
4e4yA-2pk3A
4exsA-4awyB
4jb0A-3ctpA
1wufA-3dg3A
5e13A-2p6zA
3bblA-3l49A
1k3wA-4nrvA
2ox8A-1wk1A
3dz1A-4woqA
1n3yA-1jeqB
2bbeA-1lq9A
2zqkA-1f00I
4m85A-2fiwA
4x00A-2i3dA
2cz4A-4rx6A
2thiA-4jdfA
4lnpA-1ootA
2xy1A-3pucA
2nxoA-2i6eA
1oj7A-1o2dA
1tdqA-2crzA
4etwA-1c4xA
4u2gA-3dkrA
3n7tA-1oi4A
1dg4A-1q5lA
2ahdA-1xm7A
2d2mD-1v5hA
1v98A-2remA
2cjsA-1bciA
3g1gA-2lf4A
3df8A-2l54A
2cptA-4zeyA
2nwqA-4r1uA
2ij0C-1q8mA
1ashA-1tu9A
2e7iA-3dodA
1fr3A-2a73B
4gekA-3d2lA
3kcnA-2qxyA
2douA-3aovA
2dm4A-1v5jA
2yuxA-1bquA
1x6gA-1jegA
1tvxA-1j8iA
1blaA-1jlyA
1vq1A-1ne2A
2p9hA-4z0nA
4qd7A-4ordA
1eqqA-2dudA
3eucA-3uwcA
3cbyA-1mfgA
2mgzA-1x4eA
3dufI-1w3dA
1wk0A-2arwA
1cc7A-1kviA
1p6fA-1im9D
4fxvA-2mzrA
1i69A-1pc3A
4mwiA-3dbqA
3egcA-3tb6A
1p5qA-2hr2A
2yuvA-1bihA
2mhnA-3sxlA
3ksmA-3dbiA
2dm2A-2ifgA
4b0nA-1u0mA
2kisA-2doeA
2da6A-2lfbA
3k2aA-1pogA
1q67A-1faoA
1u39A-1n7eA
1wxmA-1zkhA
4uijA-3drzA
3syxA-2crfA
1nlqA-3t30A
1rjhA-3kqgA
2ehrA-1x8sA
1ug1A-2js2A
1wytA-4piwA
1ukxA-2ebmA
1fj2A-4uhcA
1v5uA-2dkpA
4xuoA-1guiA
2ownA-3qy3A
2plnA-4xltA
2hevF-1gr3A
4yv7A-3l49A
1m7eA-1qc6A
1ujmA-3n74A
2gtrA-1tg6A
1w77A-2e8bA
1zbqA-4nmhA
3oecA-4wuvA
2yjpA-3oekA
4kaxB-1v89A
2k1mA-2kdgA
2xtkA-1kfwA
4d2kA-2nptB
3g14A-2wzvA
4kzkA-3g85A
2vf2A-1fj2A
1yj5C-1khxA
3kzhA-2nwhA
1r3dA-4x00A
4cvqA-1fg3A
3e05A-2igtA
3f0aA-1kuvA
3g02A-3wwoA
3guyA-4r1uA
4j7aA-2cb9A
1u6gA-4ap2B
2gzxA-2pajA
2x4fA-2qhmA
3cbyA-1m5zA
2pe8A-4f25A
1o0vA-2mklC
4kvmE-2d4oA
1vhmA-3c2wA
2e6qA-3kvqA
2u2fA-1whxA
3qdoA-2kpkA
3ndnA-1pffA
2lqrA-2eo1A
2fnbA-1qg3A
4kd6A-4kpkA
2z67A-3bc8A
1iujA-2bbeA
2ee3A-2ocfD
1qyiA-2hi0A
4le0A-3kcnA
1bifA-1v37A
2fiaA-1yreA
4pw0A-2fukA
2i0nA-1k4uS
3rihA-4nimA
3eucA-4jevA
4le0A-1kgsA
4pafA-4nguA
3qjmA-4q2pA
3uwcA-4qgrA
2omjA-1wh1A
4knpA-4lk5A
2w4mA-1u7oA
1b8xA-3uapA
2giaB-1l3aA
1jr6A-3rvbA
1p22A-1s4uX
5c3uA-4aecA
4knpA-3hp0A
1njkA-3ck1A
2qlxA-2qlwA
1m5zA-3tsvA
4kunA-2f9sA
3tt0A-2clqA
1y81A-1wp4A
1wwzA-2ae6A
2a28A-2v1rA
1b34B-3sb2A
2dnyA-1x4eA
1inlA-1dusA
1blaA-1q1uA
3q2sC-2adcA
2xtkA-4aajA
1hylA-2fp7B
1zj8A-2akjA
2loxA-1zm0A
1griA-3h0fA
2jcnA-3dvuA
1jc4A-1cjxA
2fe7A-5dwmA
1lssA-1xq6A
3nhnA-1u5sA
2yzqA-3ddjA
4rm7A-1u8vA
2ytcA-2dnnA
1va9A-3qwqB
1cfbA-2kbgA
4q2qA-1x8sA
4glmA-1negA
1a5eA-2fo1E
3vv4A-4fofA
2b7jA-4ef0A
2dm2A-2v9tA
2h00A-1jsxA
3kzvA-3wxbA
3kcnA-2qr3A
3hdcA-4gwrA
2edjA-2ol3A
3drzA-5bxbA
2egkA-2kojA
1ufxA-2z17A
3mvgA-4q2vA
2ee3A-1k85A
3cfyA-1l5yA
2vezA-2huzA
2bd0A-1t2aA
1oo0B-3d2wA
2javA-3hmnA
1v98A-3ixrA
3dm8A-4cdlA
1u2hA-1za6B
4ne7A-1ga1A
1dsxA-1buoA
2dclA-1jjhA
3ecfA-3grdA
1hylA-3tjoA
2zzvA-2hpgA
1k3sA-2fm8A
1wywA-1vk2A
1gaxA-1s72V
4ixlA-1h0bA
4eewA-1t0yA
3kkwA-1xebA
1hs7A-3lg7A
2d39A-1fibA
4c4kO-4qegA
1x5fA-1lwrA
1f20A-4dqlA
1a04A-3lteA
3kcmA-2b1lA
4h73A-1eyyA
2cpeA-2lxuA
3td9A-3egcA
4pxnA-3r64A
2k3kA-1d8zA
2dmyA-1di2A
4q2pA-1wh1A
1jerA-1ikoP
1rhfA-1titA
2mb0B-2f9dA
2lxiA-3egnA
4axsA-2bufA
2v81A-2r8wA
2q86A-2h32A
2o3gA-2p13A
3g0jA-3gg3A
4zotA-2mc2A
1i1dA-2vezA
2pgwA-2zadA
1zbqA-1yb1A
2javA-2ya9A
2fvgA-1vhoA
1j5sA-1yixA
3s6jA-4g9bA
1o54A-1i9gA
2r8bA-1lnsA
2hj3A-1jr8A
1mdoA-4ix8A
1e5wA-1t0yA
2gfnA-2o7tA
4rpvA-3dtcA
1vigA-1we8A
2fn8A-2iksA
1ua2A-2psqA
1jvnA-4axkA
1fhgA-2wp3T
4fxvA-3egnA
3ritA-3u9iA
4m8iA-3cb2A
3i5tA-3uwcA
4cvqA-3dydA
1q0cA-1twuA
2eflA-3ok8A
2douA-2o0rA
4q2pA-2z17A
2g1lA-3gqsA
4nrgA-2pwqA
2g2cA-1di6A
3ktoA-3cg4A
3ewiA-1s2oA
1dv0A-1wj7A
3iruA-1j8dA
1z0jB-1grjA
1rlwA-1wfjA
3eaaA-4w64A
1mioB-1fp4B
2f51A-3apsA
3broA-1tbxA
1eg9B-1buqA
2bswA-1lrzA
3ps5A-1tceA
1xauA-2wp3T
2erjC-4n5uA
1a5eA-1ympA
2fgzA-1gcyA
3pomA-4yozA
2kr3A-2k6dA
4xarA-2h0aA
2o2wA-1x6gA
1t6lA-3p91A
2b61A-2fukA
4xi2A-4eqmA
3eulA-3jteA
2jviA-3nnsA
4dwfA-1wxvA
1svqA-1p8xA
2c49A-2nwhA
3q2sC-2ytcA
2reyA-1nteA
4hrxA-3kxpA
1b4rA-1l0qA
3vqfA-1u3bA
1zemA-3guyA
1i6wA-2cb9A
3laeA-3llbA
3lbcA-1vcvA
4fxvA-1oo0B
3jy6A-4o5aA
1ybtA-1cs4A
4le0A-1dz3A
2jxxA-1p1aA
1s7fA-4r3kA
2ed9A-1bpvA
1u39A-3cbyA
1xmkA-2p8tA
1x6dA-2ejyA
1bdxA-1ixsA
2o2vB-1t0yA
1w0mA-1ak5A
2kv3A-3vppA
3llrA-4fu6A
1m3cA-2l0aA
4o32A-2wz9A
2vezA-1gheA
3hinA-2j5iA
1h8uA-1wk1A
2j16A-2oudA
1x5fA-1c8pA
3lb5A-2oikA
1xedA-1f97A
3i4fA-3oecA
4iojA-2wjjA
2qe3A-2hevF
4eqmA-4accA
1up7A-3fefA
3ucxA-4z0tA
2bdwA-2qhmA
3hh7A-1es7B
1negA-3h0fA
4cy9A-1uvhA
3kwkA-2wzvA
1mhyB-1nf4A
4q7gA-2ygtA
4etsA-1hstA
1nlwA-1am9A
4o9kA-3k6eA
2y7jA-2chlA
1x1mA-4a20A
3czuB-2cbpA
3r95A-4e2aA
4orrA-2l5pA
1m9uA-1zjkA
3nhnA-2v1rA
2j0qD-3p5tL
1xqaA-4ir0A
4do2A-2c0sA
1idpA-3d9rA
3darA-1ya5A
2bd0A-1w6uA
1s1nA-2js2A
1csyA-2eo6A
3cnxA-1q40A
2mgzA-2cq1A
3r27A-2la6A
3tn7A-1zemA
2omoA-2cb2A
3i36A-2pq5A
2bzlA-2g6zA
3abfA-1mwwA
3vm5A-1mwoA
1cwpA-1f15A
2zmcA-4eqmA
4q5nA-4wr4A
1xphA-2ls8A
1bb9A-1gbqA
3jy6A-4irxA
2bwnA-4wbtA
2pcsA-2mouA
3fixA-3fb3A
1ukxA-2ebkA
5byuA-1njkA
4jhsA-1c1zA
4hrxA-2pl5A
3tsmA-4aajA
1kz7A-2j59M
4uijA-5bxbA
2jahA-4nmhA
4jg6A-2qhmA
1tdqA-2ee3A
2e7iA-2o1bA
1wfgA-1n7eA
2ke7A-1b0xA
1xxlA-2efjA
1zuuA-3c0cA
3f0aA-2d4oA
1yjdC-4mngE
2ayzA-1zitA
4yv7A-5dkvA
4kjyB-2ol3A
4dh2A-4umsA
1g1cA-3s97C
2jxxA-2al3A
2lvcA-1hkfA
1pt0A-1ppyA
1x66A-1sxeA
3sg0A-4o5aA
4jisA-1w55A
2bmcA-3oz6A
1u5fA-1qc6A
3rqiA-4lzlA
2cazA-1tjlA
2bmcA-1u5qA
4ln2A-1muzA
3t06A-2rnrB
2yjjA-2itbA
3gwyA-1viuA
1iy8A-3oicA
3c1xA-1b6cB
2xuaA-2fukA
1visA-1fwkA
2pshA-1mt3A
2fpoA-1yb2A
2ah5A-3sd7A
3r0kA-1fhvA
2fryA-2enmA
1ooaA-2cxkA
1w25A-1dcfA
1unfX-4h3eA
3c1xA-3e3pA
1vigA-1ec6A
4irnA-5af7A
3b1nA-1vk4A
1y9qA-2b5aA
4jfcA-2gtrA
2ooxA-2v8qA
3hbwA-3f1rA
1x4yA-1x5lA
2ftyA-2ffiA
4omyA-2a61A
1z9zA-1u3oA
2b5oA-2xnjA
1wfmA-2cm5A
1y0zA-4oj8A
3sb2A-3swnA
1rjhA-2yhfA
2kg2A-3bpuA
1wiwA-3knzA
1zz6A-2r1jL
1zxzA-1v3yA
2xmzA-3u0vA
1mbaA-1kr7A
3iq1A-2c41A
1m5q1-4emhA
1u6gA-2hyeC
2w4mA-4hgnA
4e7oA-1m5tA
1wf1A-2e5hA
2ocgA-1xfdA
2k0rA-1vrsA
2g1lA-1g3gA
4glmA-1ootA
3cfwA-1mpuA
1sjnA-1oghA
2hszA-3dv9A
3dxoA-2imjA
3ftbA-1c7nA
2bkfA-3w1sC
1rjmA-3hinA
1wmtA-1c49A
2ij0C-2q87A
1pweA-1p5jA
1ashA-1o1mA
2z1nA-4trrA
2le1A-2lpxA
3kmuA-2ya9A
2yooA-3daxA
3whdA-1byfA
2cteA-3vkeA
1whlA-1tovA
3iq1A-4zkhA
1t0hA-2gncA
1gaxA-1ileA
4wu0A-1nc5A
2go8A-2okqA
1l5yA-3i42A
3mgxA-3wecA
3t4xA-1hdoA
2q9vA-1u39A
2m72A-3d6iA
2fn0A-2i6yA
1w0nA-1us2A
1yuxA-2pybA
3u53A-2fkbA
1z9qA-1wfwA
1z9wA-3o1kA
1oplA-1ootA
1z0sA-1u0rA
4edpA-2thiA
1pvwA-4p6cA
2ij0C-1g1cA
1x5kA-1ujtA
3x21A-1noxA
3l8uA-1k3rA
2pk3A-4x54A
1xfsA-1z94A
2atrA-1y7rA
1llmC-1ardA
1uj0A-3c0cA
3h7aA-1z45A
3i5tA-1qz9A
2fvvA-1v8iA
1dl5A-1r18A
2ocfD-1fg9C
2m6kA-3r5sA
1ppqA-2z3qB
3rcmA-3s4tA
1wmhB-2bkfA
4dipA-4jysA
2py2A-3fd4A
1faaA-2h30A
3nglA-4cjxA
2fa5A-3bjaA
2hszA-3qnmA
1oo0B-2lxiA
1narA-1w9pA
3hm0A-1q4sA
1yn8A-1wfwA
2javA-3orxA
4q2qA-3qjmA
1neuA-2edjA
1wijA-2odcI
1ej8A-1jk9B
2zmcA-3p86A
2fn8A-3rotA
3pl1A-3s2sA
1rpyA-2eo6A
4q7eA-2qsjA
2cx3A-2cv4A
1emsA-2e11A
2hyiB-2fhoB
4ic5A-1mkwK
3axaA-2o2tA
3ucxA-3l6eA
3w6uA-5e4rA
4apcA-2gsfA
4kjyB-3b9kB
1wj3A-1ueyA
2p4wA-1leaA
4jotA-1wdkA
2dx0A-4eihA
2g9wA-1sfuA
3u0gA-3cswA
3uq6A-3ktnA
2xmzA-4x00A
2nn6E-2nn6F
3fyrA-1lrzA
3bgdA-1yz3A
2lxuA-3d2wA
2xr6A-4uwwA
1vliA-1vlwA
4r99A-4aeyA
2k1mA-1neuA
4q2qA-4q2pA
3dawB-2lxxA
1qqgA-1v89A
1dz3A-2qv0A
2r8bA-2ocgA
1o5lA-1o7fA
1z9zA-2rf0A
2bdwA-2psqA
3c8jA-2h2rA
3l4fD-3nfkA
1oplA-1wyxA
2furA-2hq9A
4bkmA-2c4nA
2cqvA-2v9tA
1xerA-1daxA
4ozjA-4rx6A
3uceA-1bhsA
2x1aA-2go9A
4jevA-4nogA
3sxwA-4bifA
3gyyA-4p47A
4esfA-3l7wA
2bweS-3u30A
3td9A-3jvdA
1ua2A-4accA
3i52A-1wvgA
4gs7D-2z3qB
2gyqA-3fvbA
2y78A-2ofnA
1su1A-1s3lA
2rd3A-1rcwA
3egcA-3sg0A
5dh9B-2crfA
1si9A-2okqA
4o5aA-1tlfA
3ucxA-2fmuA
2qt9A-2h1iA
1ci5A-2kkqA
1lu4A-2lrnA
2bd0A-1u9jA
1iruK-1q5qA
3h12A-3u9iA
1dc7A-3nnsA
4dwfA-1wfyA
1lk9A-3jtxA
4jghA-4eihA
4ywhA-4rweA
1kcgC-4v3eB
3e58A-2no4A
1vkuA-1klpA
4lk5A-4og1A
2psoA-2mouA
4r99A-1nbuA
3nhnA-1s1nA
1yp2A-4jisA
4p0uA-4oo0A
1whyA-3d2wA
3h0uA-4olqA
2culA-2bs2A
5eyfA-4ymxA
2chlA-3tt0A
1kobA-4kb8A
3b9kA-2wp3T
3hzhA-2jviA
1wgmA-2oxqC
1q1zA-3u3kA
1wfoA-2kbgA
1jrhI-2crzA
1cz4A-2pjhB
2f41A-2gvhA
3iruA-3dv9A
2bdwA-4wnoA
2qv0A-3gt7A
3pucA-2ednA
4is2A-1xq6A
3erwA-4evmA
3dukA-1eg9B
3r0kA-2gdqA
2yp6A-2f51A
1bk0A-5c3pA
1gyuA-1pzdA
1ihjA-2kpkA
3d7nA-1tikA
2xfaA-2hd7A
4etiA-1y1lA
1uxoA-1sfrA
3jqwA-1nqdA
1tdqA-1va9A
1tjmA-2nsqA
1yp5A-1uj0A
1ip9A-2kjrA
1mk4A-2i79A
4af2A-4o32A
3lzbA-3uiuA
1jfiB-1bh8A
2bb0A-2p9bA
3cfyA-2hqrA
5ajhA-1bs9A
1ozpA-2aj6A
1a6zA-1cd1A
1nf3C-1ihjA
3cu5A-1p6qA
3alsA-1t8cA
1m2vB-4c29A
3maeA-2i9dA
2k9gA-1va7A
1vkrA-4picA
1guaB-2cr5A
1xg2B-2bl7A
2o2wA-1cskA
1f1eA-4nftA
1iunA-1fj2A
1ltlA-4pofA
1tllA-1b1cA
4mnfA-3udbA
1s66L-2gj3A
1r26A-2m72A
4k2nA-3swxA
1x5oA-2mpuA
2l5oA-2f9sA
1v62A-2vphA
2yc2A-3cqoA
1abeA-5dkvA
1fseA-1a04A
3orfA-1fjhA
1yo6A-2qhxA
3g8zA-1tp6A
3darA-1ie5A
4lw8A-3eheA
4kvmE-3kkwA
1nkpA-1uklC
3jvdA-4yo7A
4jvuA-5anmE
4yv7A-3cs3A
2wo3B-3czuB
3khtA-3cg4A
3wihA-1wisA
1sroA-2z0sA
3cfyA-2hqoA
1oj4A-1s4eA
4wr4A-11gsA
1m7kA-1kf6A
2jw4A-1ov3A
4r38A-3f1nB
4lx4A-3pz9A
1iq6A-4ncpA
3qqqA-2c0kA
3sb2A-4emgA
3r4tA-3lv2A
3lvzA-2q0jA
1p2fA-3lteA
1yeyA-4e6mA
3lqyA-4h17A
3darA-2e6qA
3ecfA-2f98A
3m2pA-1k6iA
3ctpA-4rk6A
3rkrA-2a35A
4irnA-1r2jA
4k3wA-4jylA
3uboA-2abqA
1r1tA-1r1uA
2ls5A-3gnjA
3exrA-1piiA
2ditA-3r27A
2ehrA-1m5zA
5d9hA-4md7E
1koaA-2v9tA
1jjuB-1jofA
1qghA-3pvrB
3hgmA-3s3tA
3c1xA-4nstA
2d9fA-2f4eA
3bgeA-2qw6A
3nhnA-1negA
3daeA-4eqmA
2jg1A-3looA
4omyA-1w1wE
5er6A-2a35A
2fnbA-1bpvA
3m63B-1wf9A
2vi7A-2euiA
2fckA-2bswA
3kcmA-1fovA
4q2qA-1p1dA
1z9wA-3r2eA
2vrpA-3whdA
3t90A-2a4nA
1jkgA-3nv0B
2z1aA-1s3lA
3g8zA-3dmcA
3plzA-3p8xA
3cqoA-3k75B
1a21A-1jrhI
2l5lA-3apsA
1r6zA-4kysA
2y96A-2qepA
1wf1A-2u2fA
1rm6A-1dgjA
3tcrA-1mkzA
3tb6A-4joqA
2aj6A-5dwmA
1ua2A-2x4fA
3pdfA-1ef7A
1oo0B-1wtbA
1vecA-2z0mA
4lfhD-4ndmB
1u04A-1yvuA
3o4rA-3lu1A
3wk4A-2ocgA
1umnA-4cy9A
4rcoA-1aw7A
1c8pA-1wf5A
3cu3A-3ebtA
2zykA-1eljA
1rxxA-3i2eA
3rnsA-2phdA
3guyA-1fjhA
1lzwB-1khyA
1yo6A-4is2A
1h0nA-2pybA
3wmsA-2cxkA
1wj3A-2dm4A
3hduA-1yocA
1iunA-1j1iA
4k3wA-2a7kA
2r8bA-3fobA
2lmgA-1nu7D
2ogaA-1qz9A
1vyvA-1jegA
2a35A-3uceA
2d9eA-4ldfA
1e5oE-1pfzA
3k9vA-3bujA
2lvcA-4ndmB
2pq6A-2c1xA
4q7eA-1zitA
1j22A-2a1iA
4yfiA-1h8fA
2cq2A-3p5tL
3og9A-1vlqA
1pjqA-1s4dA
1titA-1hnfA
2akjA-4g38A
1x3dA-1bpvA
4cg3A-2fukA
1r21A-1dd1A
1w55A-1eyrA
1j75A-2cfxA
2cx3A-2cvbA
3kwoA-1b71A
2mqjA-1x1mA
2fs1A-1nu7D
1ef8A-3hp0A
4lmsC-1qgwA
1v6cA-3zxxA
1vkcA-2euiA
2yt8A-3bpuA
3dmcA-2qiyA
3sjnA-2hzgA
3pu5A-4qrzA
2bweS-1j8cA
1t17A-2r55A
1utgA-1utrA
3ejxA-4juuA
3r2nA-2w4lA
2a9iA-4f42A
2kr3A-1ug1A
1qc6A-1xx0A
1uv0A-3bx4B
1y7rA-2fiwA
1qr4A-1k85A
1wivA-1z96A
4lx4A-1uuqA
4txoB-3gl3A
2dl9A-3omzA
1tjcA-1elrA
4pp8A-1fm5A
2qu7A-3ctpA
2zv2A-4xeyA
1w6uA-1mg5A
1j0mA-1c82A
1guaB-1zkhA
1j8dA-2hf2A
2ji4A-3mbiA
2a9yA-3h49A
2fiaA-2ae6A
2mqjA-2jphA
2h0aA-4o5aA
3r27A-1wexA
1u58A-3dj9A
2dsrG-2dsqG
1dguA-2zfdA
2chlA-3hmnA
2dl9A-4gosA
4dwfA-1ttnA
2q9vA-2vphA
4i2tA-1fovA
3f8cA-1z91A
2rnrB-1e5wA
4fryA-1pbjA
4esrA-2lj0A
1dz3A-1dcfA
1ylkA-1g5cA
1vieA-4b6mA
4nftA-1ku5A
1yn8A-2o2wA
2ncmA-1od7A
4cplA-4gezA
3p3oA-3qz1A
2f1kA-2pv7A
2avnA-1ri1A
3darA-4c4kO
4awjA-1wh3A
1negA-1tucA
4ggfC-4aqiA
2fjcA-1umnA
1zfnA-3gznB
5acpA-1jt1A
1buqA-1q40A
2bzlA-2i75A
1w0mA-1vcfA
1m5yA-4tnsA
3vfiA-2djkA
1lu4A-1v98A
4fc6A-3un1A
3darA-1witA
2kmdA-4mhvA
2qvgA-2jviA
3hdcA-4hs1A
4la9A-2zykA
1axkA-3b9cA
3kcmA-5epfA
2phdA-4bifA
4q75A-3f0hA
3e9nA-3eheA
4olqA-4lk5A
3idvA-3d6iA
1za6B-1kb5B
2g1uA-1gy8A
1z81A-2b71A
1atgA-1eljA
3tn7A-4zrmA
3wihA-1x5aA
2j16A-1lyvA
2o1oA-4wk5A
2rfrA-1zo2A
1dx4A-2h1iA
2fl4A-2z0zA
2ogsA-1lpmA
3mizA-3dbiA
3r27A-1u2fA
3tz0A-1y8nA
4zdmA-3i6vA
2mgzA-1x4bA
2ytcA-2cq2A
1jfmA-2yezA
1abeA-1bdhA
3b5hA-1neuA
2g1uA-2nwqA
4wxyB-1bxrB
2p39A-3f1rA
2x7xA-3bilA
2gtrA-4lk5A
4hrxA-3fobA
1ohvA-3dodA
3a3tA-4o32A
3gemA-1bhsA
2erjC-1bquA
2fn2A-1cxwA
1d9vA-3csbA
4lnpA-3h0fA
3b9cA-1oq1A
2k1mA-2yd2A
1dbqA-4wt7A
3e3pA-3dbqA
3eodA-1a2oA
1ck7A-1pexA
2cc0A-2j13A
1yo6A-3lu1A
1of5B-3qk9A
3s4kA-1q4sA
1x1eA-3n74A
3iq1A-1mhyB
2yxdA-1vl5A
2hayA-2h0uA
3e05A-4dq0A
2f4wA-4nrgA
1xa1A-2dnsA
4igjA-1bg5A
1n99A-2edvA
2rnrB-2xqnM
4v2pA-3v7iA
2vn5A-4uypA
4rshA-4q9aA
3tsvA-1wifA
1v02A-1gowA
4b15A-1itxA
4zrmA-4is2A
3brqA-4rxtA
3pz9A-2oczA
1wp4A-2jkvA
1hk9A-4emhA
3kccA-3i54A
1b1bA-2l54A
1gc5A-3pl2A
2v76A-1foeA
3saoA-1qwdA
2yjjA-1uvhA
3kzvA-2a35A
2ocfA-4ymqA
2r2oA-3phxB
2kp5A-2bv2A
3c3kA-3brqA
4mwsA-3bdiA
4ln2A-4cc4B
2codA-1u5dA
4mngE-1pd6A
2wlaA-3oj5A
2olpA-1v5hA
1tt4A-1v4gA
1faoA-1dbhA
1lwrA-2arwA
3hpvA-1hanA
1w0hA-4rg8A
2lmiA-2hyiB
1w6uA-3wxbA
3lwkA-1c01A
1rydA-1ydwA
2dlcX-1q77A
3l8aA-1pffA
2go8A-3hx9A
1v02A-2cncA
1nr0A-1vyhC
1d8wA-1didA
2x7xA-3sg0A
1w37A-4woqA
2peeA-2oayA
4q9cA-2ncmA
4kmrA-4ry9A
4p48A-1tvdA
4cybA-1fyzA
2hewF-4f3jA
5cxoA-3ebtA
3eofA-3bemA
1yr0A-2jlmA
2gswA-3o73A
2fd5A-2g3bA
4nkgB-1fxkB
1e5xA-1jbqA
2d9xA-2r09A
2oiwA-1y7uA
3h2vE-2cphA
1tzbA-2cb0A
1qwiA-1lqlA
4zfoF-1oqdK
3cjnA-1sfuA
2b61A-3u0vA
3cxgA-1a8lA
3exrA-4dbdA
3hdoA-3uwcA
1w1wE-2pg4A
4h17A-1nbaA
3ix9A-3cseA
2qsjA-3h5iA
1yk3A-2fiwA
1np8A-1tizA
3hdgA-3khtA
2jt4A-1mv3A
1a7tA-4d02A
2ljaA-3ixrA
3i5tA-2cy8A
3r5gA-3mr7A
4o8mA-2zzvA
1fqtA-1nykA
3exrA-4nu7A
2l3gA-1wymA
1uemA-2ee2A
3hebA-2hqoA
1ml8A-1lqlA
1m54A-1x1qA
2uz9A-3mkvA
1qo3C-2ox8A
3cu5A-1dc7A
4q75A-4r2nA
4ba8A-3dbxA
1g1cA-4qegA
2dx0A-2iugA
4pbqA-1ii5A
3qvmA-3bdiA
2b25A-1wy7A
4qecA-3ai1A
1fwpA-2ekyA
1z9zA-2k6dA
1sqlA-3o1kA
1yk3A-1z4eA
4ts6A-2fk9A
1pc2A-3o48A
3hbwA-1n4kA
2qcvA-2nwhA
1x5oA-2mgzA
1ws6A-1mjfA
2ehrA-2reyA
2cphA-2mzqA
1wk4A-1cm0A
4f21A-1lnsA
2bswA-2f5iA
2cuiA-1owwA
1tbuA-1q4sA
1tiqA-1yr0A
1et6A-1v1oA
2h0aA-5dkvA
1x5yA-1c8pA
3ejvA-2rfrA
2grjA-1vhlA
3cxrA-3p19A
3td9A-4z0nA
1kngA-2f51A
2ghaA-4r9fA
3rihA-3guyA
1ibjA-1fc4A
1dg6A-4douA
4irxA-2rgyA
1o0lA-2a5yA
4rncA-3bdiA
4kjyB-2dl9A
3grcA-1mvoA
1wtbA-3r27A
3dbqA-3sv0A
2iwiA-3lm0A
1titA-2avgA
3ir4A-1z9hA
1r8lA-4bf7A
1n99A-3qjmA
2cayA-1zm0A
4uijA-1s1gA
1wwhA-3b4dA
2pgwA-3i6eA
2q86A-2ol3A
3kzgA-1us4A
1z7eA-3rkrA
3t06A-2v76A
1c7nA-1ynuA
4uqtA-2mzqA
1v5jA-1x5iA
1o50A-1vr9A
2knzA-2g3qA
1b0bA-1x46A
1jaxA-5e4rA
2kmtA-4mzmA
1y8cA-1wy7A
2dhgA-1x4eA
3dkrA-4ci9A
4pngA-1gsqA
2cofA-2fjlA
4la9A-3mpkA
3ld2A-1yr0A
1nl0G-1pfxL
3e29A-4i83A
1tp6A-3en8A
4jg6A-4xeyA
1uv0A-1mpuA
1bsvA-1g1aA
3drzA-1nn7A
1zxeA-4md7E
1fhiA-1gupA
3umcA-3bwvA
1ve6A-1uxoA
1x1eA-3e9qA
1a1wA-2gf5A
2pkqO-2g17A
2qw4A-2o9iA
2ib0A-2gyqA
4nsqA-1m44A
1mbaA-1v5hA
2bkfA-4dwfA
2e5hA-3b4dA
4n6dA-4pfiA
2gcjA-2v76A
2ya9A-2clqA
3eopA-2ar1A
1x8sA-2edvA
1qyiA-3sd7A
1vzoA-4jg6A
3g85A-3huuA
4dbdA-3ct7A
1xf7A-1f2iG
2lstA-1ttzA
4dc9A-1cr0A
1vjzA-1kwgA
3bovA-3oj2C
2b67A-1noxA
1v5oA-2hj8A
1zmoA-3p19A
2d4oA-2f5iA
4o00A-2hazA
1tvgA-3k75B
2xr6A-1uv0A
1g4uS-4wohA
1kd7A-1dg6A
2fiwA-2bswA
3fbkA-1v27A
4jbeA-4pxnA
1t0iA-2fzvA
3p86A-3tt0A
4iauA-3hzbA
2i8tA-2rrkA
3o4rA-4zd6A
4axoA-2pytA
3pxvA-3kwkA
2nyvA-3mc1A
3h7aA-3eheA
2np5A-2hyjA
4lisA-1kbzA
1wgbA-3cb0A
2x7xA-2p9hA
4accA-1u5qA
2ic2A-1uenA
2qhmA-2gsfA
2z61A-2x5dA
1xg5A-2gdzA
1rotA-2if4A
1x5yA-2arwA
2q1wA-4e4yA
3tlfA-1wdkA
3rcmA-3gg7A
2oqtA-1hynP
2j8kA-1gq8A
1c4kA-3f0hA
3h12A-3dg3A
1sfuA-2obpA
2f8jA-4r8dA
3bb9A-3dmcA
1jsxA-2gpyA
2douA-4wp0A
2kr3A-4esrA
1griA-3thkA
1dcfA-2jviA
1oghA-3mbqA
3omsA-1f9zA
4igjA-4wr4A
2onlC-2x4fA
3hh2A-2bhkA
1x4zA-1lwrA
1lsuA-2pk3A
2ghsA-1q7fA
1wiwA-1tzbA
3e9nA-4trrA
3k4hA-3huuA
3c3kA-3l49A
2ogpA-1m5zA
2a1jB-1x2iA
3k9pA-2onuA
4du5A-1vi9A
1ecaA-4hrrB
4kzkA-2qu7A
3og9A-4cg3A
1hnfA-3kvqA
3khtA-3crnA
1zjkA-3osyA
3fbkA-1djgA
3rkrA-3p19A
1wj3A-1a22B
1sraA-1bmoA
1sp9A-1xqaA
1n7gA-3uceA
4j8tA-2k54A
2j0qD-2pe8A
1yllA-1ywkA
3fkdA-4piwA
1w0nA-2c24A
1x5kA-1x4yA
1v72A-2f8jA
2l5oA-2ljaA
1xfsA-2il5A
1yykA-2cpnA
1wquA-4xz0A
1nteA-2jilA
2a2gA-3fiqA
4d02A-4oxxA
2gx8A-2yybA
2j0wA-4f6tA
2c8sA-1diiC
2r3uA-1lvbA
4jegA-1tceA
3qq8B-2al3A
3qp3A-3dbxA
3ix9A-3vcoA
4wt7A-4rxtA
2ahdA-2yvtA
4uqtA-3d2wA
4c0rA-2pvuA
4icuA-1x1mA
3hv2A-3nhmA
2h7xA-1j1iA
4og1A-4zdbA
2kbsA-2kpkA
2owpA-3fgyA
3bdbA-4lfhG
3tn7A-1z45A
1ybtA-4p2fA
3rqzA-1s3lA
2os5A-1u9dA
3d2wA-2go9A
2cf2C-3dkzA
3ecfA-3ebtA
1c2nA-155cA
1ne2A-3c3pA
3l3bA-3uk7A
1p5jA-1e5xA
1zoxA-2q86A
1xe7A-2b8mA
2rc3A-2qh1A
2eddA-1c8pA
1imjA-2pshA
1dv0A-3e46A
2mzrA-1whxA
1xi9A-4my5A
3hdcA-3kcmA
1cqxA-1x46A
2gdqA-2pceA
3ctpA-3tb6A
1ympA-3deoA
4k2nA-4olqA
3axdA-3zxfA
1wxmA-3m63B
1imjA-4f21A
1pbgA-4iplA
1r6yA-2od4A
1nteA-1u3bA
1znpA-2ozjA
1p2fA-3jteA
2vf2A-2cb9A
4l82A-2d36A
2vyoA-1w17A
1sjnA-1f7dA
3dhhE-2bf3B
1ci8A-1ei5A
1nl0G-1lqvC
3mizA-4ywhA
1fzvA-3mjgA
1zoxA-4qegA
5cllB-3syxA
1ug1A-2k9gA
1ihjA-2edzA
3oecA-3u49A
4dipA-1u79A
3pm0A-1e9xA
2uv4A-3fnaA
4n13A-1twyA
4wu0A-3wkfA
3t4xA-1xhlA
1b76A-1nj8A
1irsA-1zm0A
5dkvA-3bilA
4cncA-2o6qA
1ae1A-3un1A
2jbwA-3dkrA
3jv1A-1p32A
3e5nA-3vpdA
1dpjB-2es4D
4kvmE-2f5iA
4jrrA-3vfiA
1f1rA-3fcdA
3pewA-3borA
1ttnA-1e5wA
1h98A-1clfA
1jpeA-2k0rA
3orxA-3uc4A
4twlA-4xiwA
3wh2A-1sl6A
4o6vA-2qhxA
1jkgB-1buqA
3of4A-2freA
2mntA-4g2pA
3lm0A-3sv0A
1wk4A-4e2aA
1ae1A-1ujmA
4hrxA-2b61A
4wtyA-1fpzA
1i6wA-1pv1A
3umcA-3kbbA
1q0rA-3bdiA
1dc7A-3khtA
1abeA-2iksA
2mhnA-1hl6A
1u08A-2c44A
4md7E-4xeyA
4zriA-1zm0A
3rkrA-4zrmA
1bd7A-4fd9A
2yxdA-1mjfA
3ulhA-3md3A
1rqgA-1ileA
2zirB-1dceB
1oplA-3eacA
3vqfA-1u39A
3cu5A-3hebA
2d39A-1jc9A
3kmuA-4md7E
4i3fA-2dstA
4cvqA-1d2fA
1zoxA-2dm2A
2fvvA-4hvyA
3n9uC-1p1tA
3l4fD-2h2bA
3nhnA-4jegA
2i75A-3ps5A
1xg5A-3kzvA
4eewA-1wfyA
1gl4B-1i1rA
1erjA-1p22A
2yfvB-3nqjA
4ic7A-4cztA
3ncmA-1qz1A
3un1A-4iuyA
1y8xA-3k9pA
2gf0A-4kyuA
2p9hA-3tb6A
1b4aA-1b4bA
3r66C-4a20A
4lisA-1u9jA
4qecA-1w6uA
4lxgA-4x00A
3og9A-4hrxA
1oplA-3sv0A
4cjmA-1vclA
2g5mB-1nteA
1b71A-2xgwA
4ozjA-2dclA
3o46A-2yuyA
4hgkC-1ya5A
5er6A-1orrA
1mruA-2ac3A
4x0vA-4wuiA
4rk1A-1bdhA
1njkA-2hx5A
3kmuA-4accA
3sr7A-1kbjA
1f9pA-4zk9B
3brqA-3gybA
1ob8A-1zp7A
1xq4A-2f1eA
1xk8A-1oscA
2o03A-4ou0A
2e3vA-2cuhA
1npeA-5d9bA
2hnaA-4oxxA
2zonG-1cc5A
3zijA-2m80A
3kmuA-3dbqA
3fk2A-3iugA
4r3kA-1nslA
4zdmA-4ymxA
1htnA-2xr6A
1x5oA-2mzrA
3i4fA-2b69A
2vp8A-3gk0A
2y90A-1lojA
3sjnA-2ovlA
4ic7A-2ya9A
1bv4A-2h2rA
1wiaA-1lm8B
1kb9A-2fgeA
1fx2A-3uvjB
2k3kA-2lxiA
1yf9A-3k9pA
1vkhA-1lzkA
3brsA-4o5aA
2oodA-1ymyA
1whdA-3shuA
4e6pA-3o38A
1xauA-4lfhG
1ymyA-1j6oA
2qr1E-3sl7A
3ec9A-3ebtA
2gzxA-3rysA
1v6eA-3h6nA
1ws6A-4rv9A
3ctfA-2wciA
3d6xA-3dkzA
1qlwA-2cb9A
2fswA-1r7jA
3d9iA-1x5bA
1stuA-1uhzA
2wz9A-2l5lA
2qq5A-4hwkA
1zitA-4xltA
1vkiA-2dxaA
2qxyA-3c3mA
2d9fA-4dipA
1x1eA-1fjhA
1sxjE-1sxjC
1es2A-3p09A
2bdwA-4md7E
3p86A-1u5qA
1jnrB-1sizA
1y7nA-2kohA
1jxzA-4kpkA
1o12A-2y1hA
2p24A-2mklC
1v5kA-1aoaA
3hdoA-3jtxA
4nogA-3f0hA
2edzA-3tsvA
2iugA-1rpyA
2qk0A-1ixdA
1ya5A-1titA
3jvdA-3d8uA
2v1rA-1s1nA
2hqsC-1r1mA
2ibgA-2yuxA
1zkiA-2fs2A
3ixrA-2h30A
1gviA-3bsgA
2qvgA-3c3mA
3qjmA-2csjA
1x5yA-2yuxA
2ayxA-2gkgA
1wtbA-1wi8A
3k9cA-4nqrA
3pm0A-3b6hA
1hlmA-2vywA
1tvxA-4xt1B
1z8gA-1p3cA
2hqoA-3n53A
1vm8A-4jisA
1d2fA-4ix8A
4lw8A-4e4yA
2xt9B-1gxcA
2leaA-2fhoB
3ai1A-2c54A
1jxhA-2nwhA
2cazA-3fyrA
1dslA-2dadA
3h7aA-1yb1A
1s28A-3epuA
3fogA-3iq2A
1dlwA-1o1mA
1x1eA-1a27A
1vjrA-3ewiA
3grwA-2dm2A
1khxA-1uhtA
2f6qA-4jcsA
4c4kO-4u0qB
2rbfA-1p94A
3qz1A-3tktA
3hofA-3t5sA
3orxA-3sv0A
3ch0A-4oecA
2qs8A-1o12A
4pw0A-4mwsA
1i6wA-2ocgA
2cpyA-2hyiB
1qu6A-1ekzA
3zzyA-2xsfA
1tiqA-1wwzA
4nsqA-2ae6A
2x1aA-2leaA
1ne2A-2fhpA
3kmuA-2gsfA
1b8iB-1bw5A
3i2bA-4ntkA
2fiaA-3fixA
1faoA-1fhoA
1xlxA-3v93A
1va9A-1v5jA
3qxzA-4kpkA
2hqyA-2euiA
1uwvA-1yvcA
3niwA-3fzqA
3dkrA-1ac5A
1ihjA-1y7nA
1ashA-1v5hA
2i8tA-1viqA
2x4kA-2ormA
1vjrA-4bkmA
2a61A-1z7uA
2nqcA-2d7pA
2e3uA-4lijA
2mhnA-3ulhA
4glmA-3o5zA
3uwcA-2o1bA
1wk0A-1wisA
2ihwA-4n72A
1g6wA-11gsA
4dh4A-1otgA
1of5B-3fsdA
2rc5A-1f20A
2ogpA-2z17A
1whdA-2yuyA
4lw8A-3orfA
1jsxA-1ne2A
1vr3A-1lknA
2cpfA-1wi8A
4hnkA-4kpkA
1nr0A-1ri6A
2m0tA-3nfkA
3maeA-1nocB
2knzA-2bweA
1mppA-2hizA
1wiaA-4bkgA
4zd6A-4wuvA
1jvwA-1fd9A
1ygyA-1gdhA
2vezA-1nslA
2rc5A-1tllA
1gr3A-1kd7A
2pa7A-1lknA
3d02A-3e3mA
1sfxA-1leaA
3pggA-1d3bA
3mpkA-4c0rA
2ddiA-1f5rI
1kz7A-1btnA
1a2oA-3lteA
1dpjB-2fo1D
1mk4A-4r3kA
4a8xA-3md3A
1nlaA-2ay0A
1h70A-2jerA
2f2gA-1rcwA
2il5A-1xuvA
1cc7A-1y3jA
3kv1A-2gnpA
4jg6A-2x4fA
2ef7A-2yvyA
2ys1A-4kaxB
1va8A-3o46A
2z1nA-1wvgA
4x7hA-4jg6A
4esrA-1ootA
1ybtA-3r5gA
2cn5A-4rpvA
4q5fA-2hnlA
4cybA-1biqA
5dorA-1p7dA
1oftA-3j9tB
2qv0A-1mvoA
2hcfA-3mmzA
2a26A-2ca5A
2kzfA-1josA
1n1jB-1bh8A
3qvmA-2h1iA
3e8pA-4ordA
2f5yA-2vphA
1imjA-4wy5A
1ihjA-3cbyA
1vcsA-1hs7A
4p48A-4k07A
1bpvA-1fnfA
4h0cA-2i3dA
1s1nA-1mv3A
3fiqA-1epaA
4mwiA-4nfmA
1jxhA-1c3qA
1wxmA-4bkgA
3hmeA-3g0jA
3i0pA-1xrhA
3dlsA-3hmnA
3qz3A-2fjcA
1d9vA-4edpA
4kd5A-4yahX
1jmkC-1cpyA
1z9wA-4aeyA
2k9gA-4glmA
4jcsA-4jylA
1tolA-2x9aB
1vjxA-3a68A
2m87A-2pmuA
1piiA-2v81A
3o4rA-1fjhA
1hciA-1m7kA
2x1aA-2cq4A
1bj8A-1p9mC
4fxvA-4a8xA
4mwiA-2x4fA
1qz9A-4r2nA
2hoeA-4htlA
2ljaA-2ls5A
1qgpA-2fxaA
3gemA-3e9nA
1okiA-1ag4A
1cs4A-3uvjB
3darA-1gl4B
3vhuA-3plzA
1p5jA-1vb3A
1b9hA-1i41A
2e7lC-3b9kB
1pqnA-1faaA
4mwiA-3p86A
4lnpA-2moxA
2vf2A-4i3fA
1u2hA-4hgkC
2g3qA-1wivA
1zitA-3cz5A
1oplA-2lj0A
2r4iA-1zo2A
2d86A-1h67A
4f25A-1d8zA
2lxaA-3phxB
2a28A-2js2A
1wytB-3fkdA
1epfA-2nmsA
3cxrA-4nimA
3pgpA-4j3gA
4yv7A-4kvfA
1yk3A-4e2aA
3sg0A-1tlfA
4gosA-2aw2A
2q87A-2k1mA
1nteA-2h2bA
1rz0A-1uscA
3qwqB-2yrzA
2pblA-3u0vA
2fzfA-1uvhA
2cazA-1fxkB
4orrA-2hlvA
1idpA-3g8zA
3dhgA-2vuxA
3tn7A-2z1nA
1x46A-1f5oA
2iksA-4ry9A
3s4kA-3lmbA
2mpuA-3d2wA
1ppqA-3erbA
1lddA-1qbjA
3ucxA-3lu1A
1wxvA-3u30A
1va8A-2z17A
2d9eA-2i7kA
1bsvA-3e9nA
1oo0B-2mzsA
3kzgA-2o1mA
3wsuA-4lypA
2f4pA-3hqxA
2mzqA-3egnA
1wytB-1m32A
3tl8A-2clqA
4yv7A-4yo7A
1stpA-2zscA
3kcnA-1l5yA
2bujA-2bmcA
1rz0A-2d36A
1fg3A-3bs8A
1btnA-2dhjA
1y9qA-1y7yA
3k1zA-2fprA
1bsvA-5er6A
1v8eA-1xi3A
4yfiA-3orxA
1r8nA-3f62B
4id8A-1clfA
3umaA-1nm3A
1ixlA-4qd7A
2cs0A-1bfiA
4z0tA-3e9qA
2edzA-1mfgA
2emqA-3fnaA
4bf2A-1h8fA
2ckfB-5cxoA
3uwcA-2z61A
2pajA-1j6oA
1ejeA-1rz0A
1wx7A-2hj8A
3vlgA-4pp8A
2nn2A-3e4uA
2y7jA-3dlsA
2i7rA-1xqaA
1di2A-2dixA
3ai1A-1zbqA
3qdoA-2yt8A
3s6jA-3qu2A
2cn5A-4xi2A
4mwsA-4uhcA
1jykA-3polA
1o9gA-1wy7A
3f1nB-1v9yA
1k85A-2aewA
3sl7A-1vr9A
1b34B-1i8fA
2hcfA-2hi0A
2cs0A-2gsbA
4k29A-3rrvA
5ci8A-3djuB
4bf2A-2wtkC
4q2qA-3nfkA
2yt8A-1vaeA
1ympA-3f6qA
2i7rA-1twuA
2ed9A-1x4yA
3lmnA-1w6vA
3s1iA-1x46A
2d5vA-1akhA
1xkrA-1xkoA
2f3lA-3n90A
1jb1A-4r43A
3dkrA-2i3dA
3iirA-2vxrA
3s3tA-4wnyA
3dezA-2aeeA
3lm0A-3uc4A
4hoiA-4hp9A
4z0tA-3n74A
1t7vA-1g84A
1aoiA-1bh8A
2v1rA-1vyvA
1m5tA-2qr3A
2y8fA-2dn6A
1uzcA-2doeA
2h7xA-2cb9A
4kb8A-3e3pA
2hanA-2a66A
2bv2A-4iauA
2nnyA-1awcA
3blzA-3cnxA
1g1cA-2dl9A
1yk3A-1wwzA
1jmkC-3pdcA
1wj3A-1gh7A
2fzvA-3eqzA
1z9hA-4iq1A
2hevF-4douA
2rgqA-1tuhA
2lniA-1elwA
2x4dA-2fprA
2q87A-4ndmB
1z7eA-3sxpA
4rpvA-3sv0A
2kr3A-1oplA
4p48A-1ie5A
1koaA-4hgkC
2cw3A-4h3eA
2d87A-1bkrA
2y1hA-4if2A
1y7nA-1wfgA
4hgkC-3w9eC
3r27A-3sxlA
2f8jA-1u08A
1d9aA-3ulhA
1yiyA-3f0hA
3h5oA-4ry9A
1fmjA-1zd1A
1k0vA-1mwyA
3nbaA-4rpiA
2mpuA-2dnnA
1fhtA-2lxiA
3qz3A-3t9jA
1h75A-3ewlA
4hrxA-1k8qA
1v5tA-4bkgA
3rotA-4ywhA
1wk4A-3fncA
3brqA-3e3mA
4rchA-2ch5A
1lu4A-5epfA
4yleA-2h0aA
3p09A-4ovdA
4eukA-4q7eA
1xmkA-2d1hA
2g1lA-3gmjA
3wihA-2aewA
3b8mA-4e29A
3ttiA-2chlA
1fg3A-1c7nA
4dywA-1hx3A
4incA-3ksvA
1bv4A-3cfwA
1wlfA-3qwzA
1u9cA-3l3bA
3c1xA-2ac3A
1k85A-4n68A
5cjjA-1z7eA
2hr3A-1w1wE
1et6A-1ty0A
4kd6A-2ppyA
2ljaA-2i3yA
1oplA-4lnpA
1v70A-1xe7A
3gnjA-1x5eA
3qp3A-2xy1A
2x0sA-3o63A
1z9qA-2yuqA
4o6vA-1w6uA
1ws7A-1x9rA
2ffsA-2pcsA
1zkhA-1lm8B
1yi8A-3a04A
4dbdA-1qo2A
2edjA-1f97A
4e16A-2yboA
3h7aA-3i4fA
1uadC-1a02N
4qegA-1i8lA
3og9A-2pl5A
4bifA-3loiA
2z1nA-3oicA
3pxvA-3gbhA
1bihA-2wp3T
3nc3A-3tktA
4ywhA-4o5aA
3dh1A-1wwrA
1c7sA-3lmyA
1x5yA-2d9qB
1m54A-2gn0A
2jvbA-4dywA
3o15A-3o63A
3sr7A-1vcfA
3lzbA-3p86A
4jylA-1tg6A
1urgA-4qrzA
1zxeA-2ya9A
2j0qD-1h6kX
4jotA-2gtrA
1ibxB-4macA
1wytB-3dodA
1xrfA-2uz9A
1ws6A-1xdzA
2rjnA-2ayzA
3eqzA-3h5iA
3k4hA-4jb0A
2dn7A-1x5lA
2eddA-1tdqA
2i79A-2bswA
1z0kB-1fxkC
4bf2A-3kmuA
2dukA-1vhgA
2j5gA-3he2A
2nrqA-2pzzA
2m38A-2cy4A
1v98A-1pqnA
3b8lA-4j8tA
1va8A-2dc2A
2fiwA-4e2aA
4p5pA-1oi4A
4ushA-4rx6A
1yo6A-1bhsA
2x6tA-1u9jA
2ij0C-4lfhD
1ro5A-3fb3A
2zxeB-1qleD
1l6zA-2nmsA
3h2vE-2f9dA
1x4zA-2docA
1k61A-2k40A
4dwfA-1oqyA
2fnbA-1i1rA
1xviA-1kytA
1ua2A-3lzbA
2dclA-1xk8A
1vpaA-1w55A
4in5H-1q90M
1ip9A-4bkgA
4pm0A-3bjcA
4kb8A-1zxeA
4hwkA-1h5qA
3ec9A-1buqA
2wo2B-1x9rA
1j1yA-3hm0A
2e11A-1fo6A
2w01A-1fx2A
3rh0A-1jl3A
1lc5A-3bc8A
5a46A-3dbqA
3ffhA-3lv2A
1yjdC-1ci5A
2vceA-1rrvA
3f0aA-2i00A
4qecA-3oicA
2k8gA-2mzrA
1v72A-3ri6A
1s8nA-3n53A
2hcfA-2hdoA
1qwdA-4runA
4lw8A-4iuyA
1h5qA-3pk0A
2b7jA-1z5yE
3e58A-2fprA
4zotA-1xzzA
1yzvA-3eefA
2ayxA-2ayyA
3fdbA-2z61A
2a4vA-3ixrA
3dkuA-4dywA
1nd5A-4arvA
2a3lA-3rysA
1p6qA-3kyiB
3t7bA-2j4jA
4orrA-1aqbA
2b30A-4hgnA
4xhmA-2dj0A
1u08A-2x5dA
1wj6A-2kdbA
2f98A-3ebtA
2rk9A-1k4nA
3cv0A-3o48A
1z8gA-1qy6A
1jfbA-3qz1A
1vrvA-3idoA
3nhnA-3c0cA
1cemA-2afaA
1yvkA-2ae6A
1vejA-2bweA
3g85A-4rxtA
2bt2A-1eztA
2fujA-3r87A
2bv9A-3zizA
1qbjA-3iwzA
2kivA-1ow5A
2ysfA-1wmvA
3i6vA-4n91A
1k5dB-2dn6A
1d9aA-1cvjA
1nctA-2dl9A
3lf1A-3guyA
1zemA-3wxbA
2vz5A-4f8kA
1xnxA-3plzA
3jusA-3ejbB
1ne2A-3uwpA
3sxwA-2b8mA
3dtcA-2wqmA
4gwrA-1g7eA
2qv0A-3nnsA
1wyxA-1k1zA
1pbgA-2dgaA
3ai1A-3o38A
2qsjA-3c3mA
1b4rA-4ktyA
3ef8A-3ecfA
3ecfA-1z1sA
4r2nA-4wbtA
1od7A-4nobA
1pwaA-3malA
4lxgA-3e3aA
1fhgA-4ndmB
2essA-3dkzA
1qghA-2ib0A
2xy1A-2ednA
3kzhA-2rbcA
1of5A-2gxfA
4hw0A-1z1dA
1jmxB-1jofA
2k54A-3er7A
1c03A-2j9wA
3ktoA-1d5wA
3l4rA-1epaA
2yziA-2ouxA
1z9zA-2js2A
2rnrB-1j0wA
4a4dA-1wrbA
3a3tA-4dvcA
1lk9A-3fdbA
2cphA-2hyiB
1h6kX-4fxwA
1p2fA-3n53A
2crgA-1idyA
1lu4A-2r37A
1vkcA-2fiwA
2hydA-4c3zA
2ylnA-4la9A
2b5oA-2bgiA
3r27A-2cpeA
1nf3C-2q9vA
2kojA-2jilA
1id1A-4ei2A
1z94A-1ln1A
3uwcA-1yiyA
2docA-1uc6A
1knlA-1abrB
1w3oA-3u0iA
2bweS-2hj8A
1p4pA-1fj1E
1yliA-3ck1A
3ezsA-3jtxA
4omyA-1oyiA
2j59M-1h10A
2ewhA-4ox6A
3lpwA-2dn7A
2kg2A-3tsvA
3ju7A-2gb3A
4s0sD-1a22B
2mmyA-1whxA
4uijA-1dsxA
4r3kA-3r95A
3cxgA-3apsA
3a25A-3e05A
1v2yA-1wxvA
2ysfA-2ho2A
2p6pA-4ambA
1uxoA-3wwoA
1z0pA-1lrzA
3ejvA-3er7A
3b5eA-1cpyA
3ftbA-1m32A
4dwfA-3h6nA
2wv4A-3stiA
1bywA-2gj3A
4q2pA-3axaA
2oczA-3b4uA
2b7lA-5ahwA
2e7lC-2edjA
1utbA-1i69A
3hmnA-3uc4A
2itbA-2oh3A
1zy2A-3crnA
2yuvA-1qz1A
1je8A-1h0mA
1gwkA-1us2A
1gcpA-2jt4A
3c1xA-4mnfA
2qe3A-4f3jA
3mgaA-4zv9A
3jvdA-3gybA
2ozaA-3udbA
2rnrB-1xx0A
2lvcA-1za6B
1rm1B-1nh2C
1i6wA-4rncA
1tjcA-1zb1A
3h2vE-1p1tA
1a2oA-3cg4A
1r1zA-3zxfA
4x7hA-2psqA
3hdcA-1gp1A
1qqgA-1zc4B
1y8xA-4ccgA
2v2fF-2bg1A
4omyA-2f2eA
2lkcA-2cjwA
3bidA-2k8eA
3q45A-3dg3A
2lqrA-1ie5A
2f66A-1fxkB
2cryA-3pucA
4lefA-1yixA
1h8uA-2ox8A
1zemA-3e9qA
3bblA-3hs3A
2f9dA-1wg1A
4jehA-1mqsA
1h67A-2rr8A
3rmuA-2qh0A
2iwiA-2wtkC
3og9A-1jjfA
2ysfA-4n7fA
3cu5A-1kgsA
5bt9A-1bhsA
2cpfA-2ad9A
4qq6A-1wjsA
4z0tA-1u9jA
1uj0A-2rqtA
3kpcA-1vr9A
2k1mA-1witA
1zm0A-1ddwA
5anmE-1g84A
1xj5A-1uirA
2x4kA-4lkbA
2af7A-1p8cA
2fpoA-4dq0A
3dlsA-3dtcA
3ktoA-3cu5A
3fixA-3igrA
3usqA-1zcuA
1gjxA-2dneA
1j1iA-1mt3A
3cxrA-4gkbA
1pn0A-3ewlA
1wytB-3getA
1l5yA-1a04A
1bg5A-3kxoA
3ru6A-4axkA
1rj8A-1o91A
4da9A-1yxmA
1q1uA-1abrB
1fseA-1zlkA
4mnfA-3orxA
2dnyA-3p5tL
4kzkA-4rkqA
1wmhB-2jrhA
2wtkC-3dbqA
2waxA-1z3iX
3kzvA-2y93A
1sq4A-2h0vA
1znpA-1yhfA
1tjmA-2uzpA
2cu1A-3qq8B
1cqxA-1b0bA
4kunA-2m72A
1rljA-2gswA
3ffhA-1u08A
1kbjA-3o63A
2d36A-1uscA
4k3wA-3qxzA
1udlA-1z9qA
2ffcA-1vqtA
2lc1A-2xt9B
1z9zA-1k1zA
2la6A-3b4dA
1htnA-1uv0A
3i4kA-4it1A
2bmcA-3udbA
3ixrA-1nm3A
1jfmA-1a6zA
3pnzA-3gg7A
4kmrA-1dbqA
1gvmA-1h8gA
1mk4A-1ro5A
1biiA-4ba8A
3cnvA-3hfiA
2kv3A-1jznA
3wk4A-1uxoA
2jzrA-2cvbA
2e9gA-1w80A
2qzdA-1q3xA
2egiA-3ck1A
3gvgA-1w0mA
2icsA-1j6oA
3fdbA-2e7iA
4x00A-2h1iA
2gmwA-2fdrA
1wdvA-3ri0A
4qpjC-4xltA
3no1A-1fhvA
1g1cA-2giyA
3ctpA-4o5aA
2vryA-1vhbA
2a28A-2lj0A
2y7wA-4qrzA
4hmsA-3u0iA
3a2bA-1m32A
3t8yA-3to5A
3zijA-2yanA
3p86A-3tl8A
3darA-2wp3T
4nhbA-2hpgA
3og9A-1ukcA
3l7wA-4ou0A
2fvvA-2a6tA
2xczA-3fwtA
3ncmA-2nmsA
1ur6B-1e4uA
2p9hA-3dbiA
3fe4A-3q31A
2edvA-2csjA
3kkwA-1z4eA
2gswA-3d7nA
3b5hA-2j12B
2zviA-1rusA
4e8oA-1wwzA
3eucA-4r8dA
3f1nA-2z6dA
3h2vE-1u6fA
1yliA-4zv3A
3r3hA-1suiA
3ncmA-2iepA
1ox7A-2nx8A
2fgzA-4y0gA
4xi2A-3uc4A
2k9gA-2moxA
1tg6A-2ppyA
4gnrA-3bilA
4ej0A-4x54A
1dbqA-4rweA
3fm8A-1dd1A
5er6A-3n74A
1he7A-3kvqA
1qgpA-2co5A
1c8pA-1fg9C
3hinA-1tg6A
3hu5A-3kl2A
1yk9A-1fx2A
4xi2A-2a36A
1uekA-1s4eA
2pzjA-1gy8A
2vz5A-3axaA
2vozA-4hs7A
4rweA-3dbiA
3bc8A-4r2nA
2iepA-1ie5A
1pzxA-2dt8A
4a5mA-2co5A
4c4kO-1rhfA
4q2qA-2omjA
4zv3A-2cwzA
1lvfA-1uurA
3hl2A-2x5dA
1i8dA-1kzlA
1tbuA-1njkA
1w5sA-1q1hA
2gnqA-4lgnA
2gqiA-1vyvA
1y7yA-2r1jL
4n27A-3t57A
3eulA-1mvoA
1b0bA-1vhbA
4dz1A-1xt8A
3h7tA-1hylA
1us4A-4ymxA
2psmA-1au1A
3kkwA-1yx0A
3darA-2yd2A
1o61A-3getA
3fd4A-1h8uA
1eokA-1om0A
3rihA-1g1aA
3hs3A-3cs3A
1odvA-2z6dA
2bugA-1zu2A
4k9zA-1r26A
2d9qB-4n5uA
2a6vA-1ul9A
2oluA-2oqoA
1tafB-2yfvB
3kyiB-4xltA
1x5aA-1x5iA
2bweA-1wglA
1yjdC-4n8pA
3wg1A-3b9cA
1yqfA-1p32A
2cjtA-2uzpA
2i0nA-1nm7A
3brsA-3dbiA
2bdwA-1mruA
1v5pA-1wgqA
1atgA-1eu8A
3hdgA-3eqzA
2o2vB-4zriA
1xkpB-2fm8A
3e81A-2p9jA
2b8mA-1o4tA
2nycA-2uv4A
2dc2A-3nfkA
2q87A-2kdgA
2xy1A-2ol3A
4y5vC-1v5jA
1sdjA-1u1vA
4af2A-1kngA
2q5zA-2q73A
2cp9A-2bweA
3fixA-2vezA
1zjkA-2fp7B
1bd7A-1dslA
2a26A-1grjA
1griA-2gncA
2ecrA-1rz0A
4o00A-1bquA
3og9A-1gkkA
3bdbA-2edjA
1abeA-3e3mA
4pofA-4apvA
1kgsA-4e7oA
1b8xA-4wr4A
2dm2A-2yr3A
1xxlA-1wy7A
4lxgA-1ac5A
2wlaA-4zkhA
4jegA-2izvA
1gl4B-3wyrA
1xdoA-1byrA
2fvgA-1yloA
3e61A-3d8uA
2jrhA-4bkgA
3s4kA-4zw0A
4qecA-3lf1A
1m6eX-2efjA
2mb0B-1wtbA
1woqA-1z05A
4yv7A-4kqcA
1i0rA-3bpkA
1j2rA-3r2jA
2j5kA-1civA
4pe3A-4n8gA
5a46A-3tl8A
4s0sD-2ed9A
1i9gA-2yvlA
2e6qA-2yuvA
3lm0A-4cztA
1z9qA-4cc4B
3tlfA-3i47A
1yocA-3e8pA
3rcwA-2d9eA
2qhlA-2ncmA
1z1dA-2hr3A
1xj5A-3o4fA
1nzjA-1gaxA
1v72A-1ibjA
2jxxA-1v5tA
2a28A-1ycsB
1udlA-3c0cA
1lqaA-2bp1A
4uqtA-2do4A
2d9xA-2codA
2bswA-2jlmA
2mc2A-1dqgA
1mekA-2wz9A
1p1tA-1wg1A
1gcpA-1z9qA
1sl6A-1fm5A
1umyA-1vkfA
1wytB-1fg3A
1yjdC-1xauA
3d6xA-2ov9A
2v8zA-3eb2A
2js2A-2rqtA
3hdvA-3n53A
1l5yA-2jviA
1z3aA-1ox7A
2mpuA-1wtbA
2av4A-3d21A
1p1bA-2yxdA
3lutA-4aubA
2fn8A-1bdhA
1xtiA-1t5iA
2vf2A-4uhcA
4uqtA-1weyA
3cn7A-1ukcA
1d7rA-3n5mA
2mpuA-2e5hA
3ctpA-3e61A
2jaaA-2ixrA
2odyE-2kcrA
3dbqA-4nfmA
1sulA-3bb1A
2d9qB-2hazA
3eiwA-2r7aA
3ck1A-2fs2A
3blzA-2k54A
4o0qA-1r30A
2y8fA-1u5dA
2k8gA-2hyiB
4o00A-1i1rA
2h8vA-2wc5A
2nujA-3ck1A
3bc8A-3hl2A
2ffsA-3ijtA
3ktoA-3h5iA
1mk4A-1yk3A
3g85A-4joqA
1xedA-4qegA
4uucA-4tumA
3n6wA-3luuA
3qnmA-3bwvA
1axkA-2c1fA
2erjC-2arwA
1ac5A-1mt3A
1aroL-1ohtA
2qr3A-1a04A
4eukA-1a04A
3ksmA-3olzA
2zfhA-4ozjA
4uygA-3mqmA
1eb6A-1g12A
1koaA-1zxeA
4f25A-2mgzB
2qzdA-1hfiA
4gd9A-3wzqA
1iynA-4jb4A
3t06A-2cocA
3darA-2aw2A
4rzsA-4rweA
4yo7A-4ry9A
2r09A-1plsA
1dc7A-1m5tA
4ag7A-2huzA
5cllB-1j0wA
3eqzA-2jk1A
2kbsA-1x8sA
3zzyA-3r27A
2z67A-3hl2A
2py2A-2h2rA
1dbhA-1u5dA
3s5oA-3dz1A
2i7xA-1vjnA
3qq8B-3phxB
1of5B-2rfrA
3pacA-4ox6A
3oxnA-1ixcA
2e7lC-1bwmA
2lcwA-2mgzA
1cwvA-1b4rA
1ef8A-4kpkA
3hzhA-2hqoA
3laeA-2rk5A
2k54A-3d9rA
1y8nA-2rldA
4af2A-3erwA
3q2sC-2la6A
4a8xA-2lxuA
1tuaA-4lijA
3iq0A-3ljsA
2bovB-4dv8A
4nsqA-2fiwA
1q0rA-4rncA
1ow5A-1x40A
5epfA-1xiyA
1wytB-3ffhA
1vhsA-2d4oA
2h3hA-3huuA
4hqsA-1nm3A
4f8kA-1n7eA
1y8xA-1tteA
2d4oA-2ae6A
4f53A-3mx3A
1jfuA-4evmA
3pgeB-1vpkA
3t8yA-4e7oA
2i79A-1b6bA
4r2nA-2gb3A
2hljA-2q78A
2nn6A-3b4tA
1zljA-1h0mA
2f2eA-2co5A
1hdoA-2z1nA
2i3dA-3fobA
1d9aA-2e5iA
3n53A-4zylA
3q45A-3nxlA
1vyhC-1jmxB
1wj3A-1c8pA
3nvsA-3ti2A
1faoA-2v76A
2ad9A-2fhoB
3gemA-1zmoA
1yvkA-4r3kA
1brlA-1nqkA
2fnoA-1dugA
4jwlA-1ku1A
2bv2A-1prrA
3rotA-4o5aA
1o5wA-2ivdA
3fkdA-3bs8A
3r23A-2p0aA
4q9aA-3dc7A
2ylnA-4dz1A
1ezwA-1rhcA
3dnpA-2pq0A
1tiqA-5dwmA
1iruK-3unbF
3dlsA-4f0fA
2wwpA-2r73A
3lm0A-3oz6A
2vkwA-2hazA
3fdbA-3jtxA
2h3hA-4rxtA
4q2qA-2o2tA
2p9rA-1l9mA
1kb2A-2a66A
2io1B-2cr5A
2p23A-3f1rA
1tiqA-2euiA
1hanA-1xqaA
2ytcA-2mzqA
1whdA-2vphA
4f25A-2hyiB
3pdcA-4x00A
2pfmA-1dofA
4xb5A-3en8A
2pe8A-1jmtA
2bd0A-3rkuA
1u4cA-1ri6A
4kjyB-2nmsA
1a22B-2ocfD
2ct9A-1g33A
1fi2A-2f4pA
2ogaA-1v72A
1xt8A-3oekA
2mb0B-1x4bA
2vryA-3wctA
1ry7B-1fhgA
1or4A-1dlyA
4mc7A-1nmbN
1i4nA-3ct7A
2cpfA-2cq4A
3dlsA-3pscA
4eukA-3lteA
1olzA-2yr3A
2cpfA-2lxuA
1i3cA-3q9sA
2cpfA-1jmtA
4qvkA-3e05A
4n6dA-4nguA
4rpvA-3e3pA
2fptA-4n6eA
3getA-1yiyA
1hdoA-3rkuA
1yo6A-1u9jA
3lf5A-3ks0A
1eu8A-2nvuB
3mbtA-1xkiA
1ekeA-2etjA
3fw2A-2a4vA
4kttE-1u9jA
4rcoA-1et9A
1sgjA-3o63A
2vphA-3bpuA
4gnrA-4z0nA
3s2sA-3tb4A
4zv3A-3dkzA
3k9vA-2rfbA
1s4zA-3i3cA
2e9gA-1na8A
4rxfA-4lrsA
1ahsA-1bvp1
2d5vA-1bw5A
1gcpA-1wyxA
1z1sA-4r9kA
4dz1A-2v25A
1g9uA-2o6qA
2fhmA-3trgA
3c8jA-1qo3C
4offA-1zybA
4lisA-3orfA
2ayzA-1m5tA
1tyyA-1v19A
3ai1A-1yb1A
3pgpA-4m85A
1y7rA-1lrzA
1eagA-1pfzA
4ku7A-3uknA
3m2pA-1ujmA
1i6wA-1r3dA
2ajrA-3i3yA
1x3dA-3qwqB
2wt9A-3oqpA
2dc2A-2vphA
2qv0A-2qr3A
1xhlA-3o38A
1q0rA-1ac5A
1x4eA-3b4dA
1h75A-1wjkA
3eacA-1bfiA
1f8wA-1xhcA
4io2A-3kzgA
4hnkA-3t88A
1l5yA-3cg4A
1sumB-1xwmA
3cu7A-4p39A
4q2pA-4f8kA
2rjnA-2qv0A
1mk4A-1z4eA
2iugA-4gwfA
3wtsA-1bg1A
4kzkA-3brsA
3c1xA-3orxA
2h9eL-1kigL
2jbwA-2i3dA
1g1cA-3bovA
1ab8A-2qmuB
2rk9A-3oa4A
1wjkA-3zijA
1olzA-1erjA
3fw2A-3eurA
1z7eA-4z0tA
1z45A-4da9A
3m5bA-2ppiA
3o46A-2kv8A
4qecA-3u49A
1x3dA-1jrhI
2vzeA-3r44A
3hofA-2os5A
4it1A-1tzzA
1n7gA-4iuyA
2erjC-2dm4A
4ci9A-1c4xA
4s0sD-2d9qB
1v5uA-2r09A
4kmrA-2iksA
2e5hA-1wg1A
3bwvA-2no4A
2b0hA-1pv3A
5bncA-2htiA
1r26A-2dj0A
3qm2A-4zm3A
2fm1A-2e7iA
4btjA-4mwiA
1nf3C-1u37A
2hg4A-4jaoA
1wk0A-1lwrA
2vxxA-3t9jA
2obpA-4ou0A
2bkfA-1we7A
1xb0A-1i3oE
1vf1A-4hz2A
1wj3A-4o00A
2erjC-2edyA
2z61A-2o1bA
4ts6A-1rlwA
1b71A-4zkhA
1yeyA-2gdqA
2z3tA-1e9xA
3mbtA-3qkgA
1efdN-3r5sA
4k2dA-2pu9C
3vlgA-1uv0A
2crmA-2dm4A
1pyfA-4wghA
4qkgA-1yu0A
1dz3A-1kgsA
4i3fA-1ve6A
2i8tA-1hx3A
3q2sC-1wg1A
1u39A-1be9A
3ot4A-1yacA
1ne2A-1mjfA
2pd1A-4dpoA
1vyhC-4um8A
4q75A-1svvA
3niwA-2hf2A
2mhnA-2cpeA
3mgkA-2fexA
1nbaA-4l07A
4mmwA-3r0kA
1dz3A-1a04A
4btjA-2qhmA
1wi0A-3phxB
2gguA-3c22A
2bkfA-1lm8B
3r5gA-1yk9A
1eizA-1uwvA
1h67A-1bhdA
4r3kA-1b6bA
1fpzA-4gwfA
1hdoA-4z0tA
4e8oA-1i1dA
1i9gA-3douA
1u5gA-4y94A
4mnfA-4wnoA
1wmhB-4eewA
2zykA-4jdfA
1cp7A-1ysjA
5cy4A-2f96A
1zy2A-3gt7A
3fncA-1cm0A
2no4A-2wm8A
4xarA-4yv7A
2jpcA-1p4wA
1p6qA-3eulA
4orrA-4es7A
1boeA-1h59B
1w0uA-1h8aC
4i3tA-4pxnA
1j8dA-2pq0A
3o4rA-1yb1A
1uj0A-1k1zA
2fbmA-4jcsA
5a46A-3dlsA
1lnsA-3bdiA
1xpvA-1ttzA
2vf2A-2pl5A
2cpzA-2u2fA
1s8nA-2qr3A
5bt9A-4iuyA
3m2pA-4zrmA
1of5A-4cdlA
4m85A-1wwzA
3g14A-3kwkA
2davA-1neuA
1s7fA-1gheA
2dl9A-3qp3A
1x5hA-1uenA
1deuA-1ef7A
2o03A-2htjA
1wjnA-4dwfA
1maiA-1zm0A
1kq1A-4emkA
2davA-2kkqA
1e79H-2a26A
3eb2A-1mxsA
1eazA-2dkpA
2kgjA-4g2pA
2ftrA-1q4rA
3vv1A-1d2sA
1gkkA-2fukA
1t27A-2d4rA
1z0sA-2bonA
3d02A-4nqrA
1dugA-1oyjA
3jvdA-4wutA
2q9uA-1ztcA
1axkA-3o5sA
2p4wA-2lnbA
3e61A-4rxtA
1xauA-2e7lC
1xg1A-1idyA
1j1yA-1zkiA
4jegA-1ka6A
3i52A-2c54A
1x5yA-1gh7A
3o1kA-1wm9A
1lsuA-1xq6A
3tb6A-3e3mA
3rzuA-1r5xA
1wiaA-1p1aA
1fjcA-3b4dA
2yxdA-2fhpA
5bt9A-3lu1A
4cjmA-2rstA
1hkfA-2cqvA
4g8sA-3x21A
4lzlA-3jteA
2dmkA-4o00A
4wt7A-2fepA
3brsA-3e3mA
3q2sC-2k8gA
4p48A-2yz1A
3ucxA-4fc6A
3i2fA-3cn7A
4hwyA-1pciA
3g85A-4ywhA
1vi0A-2gfnA
2cv4A-3ewlA
3humA-1xa1A
4eukA-1p2fA
2f66B-2cazA
1d5wA-1p2fA
2hjvA-1wp9A
1fyzA-2vuxA
1n9rA-4emhA
2l5oA-4evmA
2ocgA-2h1iA
1vivA-2cb0A
1ptqA-1tbnA
2hnaA-1vmeA
3p86A-2chlA
1e5oE-2bjuA
1nr0A-1jofA
1sl6A-1t8cA
1q1hA-4ou0A
2hqoA-3i42A
2dm4A-1x5iA
1gsmA-3kvqA
1u2hA-4c4kO
2fmrA-2cpqA
1griA-2o2wA
4f21A-1qtrA
5a46A-2ya9A
1uxoA-2b61A
4y5vC-1uc6A
3e9nA-1k6iA
3c3kA-3ctpA
2qxyA-1qo0D
1h30A-3sh4A
4nvrA-4mj3A
1f9pA-4xt1B
1rqbA-1mxsA
1csyA-2cs0A
2a26A-1lrzA
4ggcA-1erjA
2o2yA-3wxbA
1h6kX-2cpiA
1wgdA-2jxxA
1jjfA-3mgaA
4mngE-2wp3T
1koaA-2lvcA
3afmA-1bhsA
1ul7A-3oseA
1o4xA-1k61A
4ic5A-1qy6A
2dmyA-1uhzA
2mqjA-1zkhA
2fpoA-1i9gA
1uw4A-1d8zA
2fe7A-3fncA
1tvfA-1xa1A
4gekA-5cvdA
1zm0A-1wi1A
3k6eA-1xkfA
1xoyA-2yc2A
1xvqA-4af2A
4la9A-4n4uA
2o2vB-5e6nA
3daeA-3tl8A
2eshA-3bpxA
2bwnA-3getA
1vkhA-3u0vA
2pn2A-2d7vA
1iy8A-3n74A
2v2gA-3kcmA
1r6yA-2pd1A
2a7kA-3t88A
2l0aA-3c0cA
2l5uA-1xwhA
3kd2A-3bdiA
2i7fA-3gcfA
4qrzA-3csbA
4zriA-4a20A
1oj4A-1k47A
2cpfA-2xsfA
4h4gA-2q78A
4f21A-2xuaA
1sq4A-4bifA
3huuA-2iksA
5braA-1tlfA
2ecrA-3bpkA
3p1tA-3bs8A
1c8pA-2vkwA
1vi0A-2g3bA
3a5uA-1z9fA
1gowA-2cncA
3fzqA-2b30A
2retB-3njeA
4e70A-4ou0A
2q1wA-2jahA
1ws6A-1jqdA
4pfiA-4pafA
3rkuA-3un1A
4e38A-1ojxA
4d2kA-3kh0A
3o4rA-4ej0A
3ewlA-1nm3A
4io2A-4i62A
2o6pA-3sikA
3oecA-4trrA
4zd6A-2o2yA
1w55A-1e5kA
1qtrA-3dkrA
1t33A-1ui5A
1zc4B-4zriA
1iujA-1q4rA
4y0nA-4k2hA
4kpaA-2rfbA
1ujmA-1yb1A
1jqdA-4gekA
3bblA-3tb6A
3wd6A-4q5nA
1jkgB-1zo2A
3r8bB-1kb5B
1b71A-2gyqA
2dwxA-1w80A
1wikA-1fovA
1znpA-1o4tA
1u5sA-4lnpA
3pgpA-5dwmA
1wznA-1ne2A
1y81A-3wxbA
1bynA-3fdwA
1z7uA-1r1uA
1b8xA-2aawA
3g14A-3pxvA
1griA-1jqqA
1pkoA-4nobA
2v2gA-1r26A
1uc6A-1fg9C
1y7rA-2f5iA
3i4wA-1v62A
4i8nA-4gwfA
3fdbA-1fc4A
2ajrA-1v19A
2yjjA-3wnwA
1wk4A-1b6bA
3er7A-3en8A
2v25A-4i62A
1a02N-2cxkA
3i5tA-2fm1A
4kqwA-2i76A
3oicA-3orfA
1sevA-2j5kA
2q88A-4xwsA
3ef8A-2imjA
1m5xA-1mowA
2yc2A-3le0A
2hboA-4i82A
3bpsE-1c5mF
4e4yA-2gdzA
2qhxA-2y93A
3pga1-1wlsA
1k8gA-1z9fA
4igjA-1vf1A
1ws6A-1p1bA
2ownA-4i82A
1i16A-3axaA
3oecA-1lsuA
3d6xA-4i83A
4r4uA-3e29A
4gosA-1hkfA
5epfA-1nm3A
1x5xA-4n68A
1r26A-3d6iA
3ednA-4q2hA
2l3cA-3adlA
2fv7A-3i3yA
3p0tA-4eguA
2b0hA-2p61A
3k9pA-4y1lC
3h5oA-3bilA
3ctpA-3bilA
3fk2A-1grnB
1k1aA-1wg0A
1zm0A-1plsA
1xhlA-3e9nA
1uctA-1k85A
2gqiA-1k1zA
3ecfA-3dm8A
4mngE-2cqvA
4nhbA-4n4uA
1iujA-2okqA
1ihjA-1ueqA
3ij5A-1kytA
5er6A-3h7aA
4fcjA-2owpA
2mlxA-1omsA
3ck1A-2q78A
3iirA-1dqgA
3pl2A-3kzhA
1d2zB-1wh4A
2ajrA-2v78A
1tvlA-1rhcA
3k7yA-3ffhA
4yleA-3e3mA
2k3kA-1whyA
1iyzA-1pl6A
4xi2A-4cc4B
1j5kA-2ctfA
2dm2A-2kdgA
2mb0B-2cpyA
4hgkC-3b9kB
2aa4A-4htlA
2q73A-1w2yA
1o63A-1nh7A
4txoB-3ewlA
1ws6A-2b25A
1wj3A-1owwA
2dbjA-1k85A
4a4fA-2m16A
1lsuA-4nmhA
2cv4A-3hczA
1e5wA-1zm0A
1n5dA-4trrA
1idpA-3b8lA
3kcnA-4eukA
3h12A-1fhvA
4s0sD-1ujtA
3hx9A-2cb2A
3p09A-4oh0A
2hlvA-4es7A
2ee5A-1grnB
1l5yA-2b4aA
3eucA-2ogaA
3phbE-5dk6A
1u8xX-1hyhA
3pu5A-3uorA
2ckdA-1rjdA
2jakA-2bkuB
2f4wA-4ccgA
3ju7A-1fg3A
1ng2A-2gqiA
1t4yA-2wz9A
2i7kA-3nxbA
2cx3A-2bmxA
3i47A-4olqA
1h75A-1z6mA
2db8A-1fnfA
2k8gA-2leaA
1f9pA-1cm9A
1ec6A-1j4wA
4p47A-4p1eA
1vrbA-1v70A
2jzxA-1j5kA
2gokA-2p9bA
4iauA-1npsA
3nnsA-2qzjA
1n99A-2reyA
3wxbA-3uceA
2inwA-2jn7A
3cxgA-2b5eA
4rweA-5braA
1ci0A-2asfA
3v93A-2yy2A
4f25A-2adcA
4c4kO-2eo1A
1p6qA-2plnA
4mngE-3kvqA
1zoxA-4gosA
4yfiA-3tt0A
2ad9A-2u2fA
3n41F-2v33A
3he2A-3hp0A
1i6wA-1jmkC
2bswA-4j3gA
2ay0A-2bj1A
4wuiA-3inpA
1u9pA-1b01A
3a01A-1hdpA
3alsA-1jznA
3qwqB-4n68A
1mojA-1zs3A
1oeyA-2bweS
3h8qA-1fovA
1im9D-3kvqA
3ef8A-2qiyA
2hppP-4bvwA
1izcA-1vkfA
1qyiA-3mc1A
1x9xA-1x40A
2goxB-1nafA
5byuA-2pzhA
2imjA-4xbtA
1gxrA-1u4cA
1u37A-1fc6A
2vceA-4neqA
1msvA-1vr7A
2kr3A-2v1rA
4pp8A-2h2rA
1qo3C-1sl6A
2i02A-4ybnA
1ne2A-1o9gA
1xocA-1uqwA
2ltkA-3rhbA
1qkrA-1nzeA
2a35A-1mg5A
1z0kB-1grjA
1vhsA-4e2aA
2j05A-1wfwA
2fiaA-2hqyA
1x5xA-2hazA
3fw2A-3d21A
3ncmA-2yd2A
2z5dA-2ediA
4qecA-2gdzA
1dv5A-4bpfA
3qy3A-2f41A
1dz3A-2plnA
1urgA-4r6hA
3a01A-1akhA
1x5hA-2cuiA
3pgpA-1wk4A
2edzA-1m5zA
2g5mB-3bpuA
1z3hA-1oyzA
4fcjA-2r4iA
2rikA-1ci5A
3nhnA-1nm7A
1rpyA-4xz0A
4q7eA-3lteA
1rl1A-1wgvA
3brsA-3l6uA
2j0qD-2ad9A
1f4tA-3wecA
3lzbA-1h8fA
1u2fA-2hyiB
1flaA-2fzvA
1tbuA-2hboA
1kw4A-2qb1A
2z67A-3p1tA
3zzyA-2mpuA
3zhgA-1t8cA
2fjcA-1biqA
2pshA-3cn7A
2mqjA-2bweS
1dliA-1i36A
2cuiA-2edyA
2ccyA-1gqaA
2cpcA-3qp3A
2ionA-1ug3A
2yubA-3nfkA
2plsA-3llbA
2bb0A-2i9uA
1ws6A-3bgdA
3e81A-2b30A
4z0tA-3un1A
3ktoA-2plnA
4n0aC-1d3bA
3b4yA-3b9nA
5dh9B-1u5dA
3b5eA-1nx9A
3eulA-2jviA
1jqdA-2yxdA
2e3vA-1x5xA
2jzxA-2opvA
4md7E-3pscA
4cplA-4csdA
2ar5A-4az9A
1xj5A-3douA
2ouxA-1yavA
3wxrK-1z7qG
3bzwA-1vjgA
2qsjA-2qr3A
4bf7A-4wuiA
2zv2A-3uiuA
1gyjA-3abfA
3bdwB-3alsA
2g7sA-2hyjA
1xhlA-1x1eA
3bzwA-4rw0A
3l0gA-2b7nA
4o00A-2crzA
1za6B-2ol3A
2z1nA-1h5qA
1yo6A-2g1uA
4q25A-2nojB
3hxsA-2wz9A
1yo6A-3rkrA
1q1hA-1hstA
3e9qA-3p19A
1iujA-1x7vA
2aw2A-1qz1A
2e7iA-2x5dA
2kohA-2jilA
1gkkA-1uxoA
3hmnA-3sv0A
2bayA-1wgmA
1eljA-2v84A
4ordA-4h4gA
4i82A-1zkiA
2v7bA-3vnqA
3ju7A-3fkdA
1i16A-2egkA
1wquA-1bfiA
3hm0A-4h4gA
3rqiA-3eqzA
2x7xA-4gnrA
5bt9A-3afmA
1abeA-3gbvA
1ecaA-3qqqA
2c3zA-1x1zA
1vpyA-1vpqA
1titA-2kdgA
2oluA-4oh0A
1z91A-3bjaA
3be7A-2y1hA
3lu1A-3afmA
1w77A-2xwnA
4b0nA-2h84A
2j12B-2giyA
1itxA-1x1zA
3sxlA-2hyiB
3lgcA-4i2tA
2dr1A-3p1tA
2uz9A-2qs8A
1y4hA-2btwA
1ovnA-3cxgA
3k6uA-4kd5A
3alsA-3cfwA
4yozA-1guxA
3bpxA-4ou0A
3ia8A-3elxA
2ahbA-4efiA
1a22B-1bquA
1x5yA-4lxoA
1va7A-4cc4B
4zotA-1wbaA
1zzmA-1yixA
1svqA-3tu5B
2bdwA-4mnfA
1dusA-2gpyA
2db8A-1x5lA
1s8nA-4xltA
2ehrA-2kv8A
3qp3A-1hnfA
1gh7A-1c8pA
2ljhA-1uhzA
1xhlA-3i4fA
3rihA-3rkuA
3bdbA-3kaaA
3tw9A-2ovlA
4kpaA-3p3oA
1v98A-4kunA
2ljaA-3or5A
2hcmA-4j51A
1wy8A-1v6eA
1o4vA-4grdA
3huuA-4jb0A
2d1vA-3rjpA
1ootA-2jw4A
4n0aC-4m75G
3dkpA-1q0uA
1y7nA-2egkA
3ezsA-4r8dA
3erwA-2bmxA
3ef8A-3e99A
4zv3A-2v1oA
2cq2A-4f25A
2bdwA-4apcA
1oplA-1va7A
1s1gA-3kvtA
2edjA-2ednA
1whyA-3egnA
5bt9A-1lssA
1xhlA-4x54A
3vqfA-1ueqA
2f66A-1s72V
4glmA-3h0fA
1grqA-2grjA
4nstA-4xeyA
2d1pC-1rhxA
2afbA-3uq6A
5ci5A-4r6hA
2kr3A-1gl5A
2fbmA-3q1tA
3e81A-3l8eA
3k6eA-1yavA
3rqiA-3cg4A
2pybA-2vxxA
1ixlA-2b3mA
2bujA-1u5qA
1n7gA-3lf1A
1x3dA-2crzA
4b15A-4cd4A
1mk4A-2fe7A
4ldfA-3iu5A
3tn7A-1x1eA
2dgxA-3b4dA
1j6pA-2imrA
3b7bA-3f6qA
2bv6A-3bjaA
1j0wA-1v89A
2vz5A-1wfgA
3b9kA-2yz1A
3ucxA-4e4yA
3kcmA-2lrnA
3uorA-4ovjA
1d9aA-3r27A
3vfiA-1zmaA
1nm7A-1k4uS
3kydD-1e5wA
2ogpA-2reyA
4mwsA-4nvrA
1piwA-1yb5A
3f0aA-1b6bA
4hw0A-2obpA
1kviA-1y3jA
1ty0A-1et9A
1vm6A-2g17A
3c22A-4wqqA
2dnwA-4pwvB
3r03A-1vk6A
1r6zA-1i69A
1wwhA-3md3A
4jz6A-3k2wA
1ujtA-2ibgA
1sfuA-4ou0A
2geyA-3fgyA
2h2bA-3axaA
3pewA-3gfpA
1znpA-4uxaA
1sntA-2ghsA
1o51A-1kr4A
1v98A-3kebA
2rc5A-1ep3B
2c44A-3dydA
1bg5A-2hnlA
1umyA-1sgjA
3gyyA-4nguA
4zbxA-1oe4A
1jvnA-3inpA
1yvkA-2bswA
1za0A-2c41A
1b4rA-3ly6A
4pafA-2hpgA
3b7cA-3e99A
3hz4A-1b9xC
2kt2A-2ldiA
1tu2B-1q90A
4yv7A-1bdhA
2d9cA-3b9kB
2pzjA-3uceA
1wkuA-1bhdA
3td9A-3huuA
3zzyA-1d9aA
2dn7A-1wfnA
5byuA-3ck1A
1h0bA-1nlrA
4dh2A-1aohA
4lw8A-4zrmA
1gp1A-2h30A
1zp6A-2iyqA
4ruvA-3kh7A
1t0yA-3u30A
2ffiA-2y1hA
4jg6A-3udbA
3qi3A-2pjqA
2ypsA-1ocsA
2rd7C-4r0bA
1wf5A-1fnfA
1x1zA-3exrA
1a7vA-1nzeA
4er3A-2fhpA
2gnqA-1xipA
1xi9A-1lk9A
4x54A-3sxpA
3abfA-3fwtA
2f2dA-1rotA
1k61A-3k2aA
3cz5A-3nhmA
3oj5A-2fzfA
2w4mA-2fdrA
4uqtA-3n9uC
2gsfA-3uc4A
1i24A-4lw8A
2hh2A-1x4mA
4cy9A-3t9jA
3broA-1qbjA
4f25A-2lmiA
4oh3A-1pw4A
2vryA-1or4A
1labA-3crkC
3hbwA-1xzzA
2bujA-3sv0A
4yfiA-3pscA
2ogaA-4piwA
2edzA-2jilA
4uypA-1aohA
2lj0A-1gbqA
1j1yA-2ov9A
3cjsB-2e34A
1xx4A-4zdbA
3k9cA-3bilA
2x5wA-3tktA
2g1uA-3guyA
2lniA-2fbnA
2ehrA-3l4fD
3mgxA-2yooA
1z9wA-2dj6A
3rkrA-4nmhA
1bagA-1mwoA
3f1nA-4kukA
1faoA-3g9wA
2wlaA-2oh3A
4dg8A-3r44A
2p24A-1ce6B
3vv5A-3oekA
2z3tA-1n40A
2q88A-3i6vA
1z94A-1em2A
1gugA-1h9rA
1z6bA-4ordA
1griA-1m3cA
1zuuA-1ycsB
3k4hA-2iksA
4lisA-1bsvA
1jaxA-1bg6A
2db8A-1n26A
1nxmA-5buvA
3wihA-1n6uA
1xi3A-3o63A
4wytA-1y7nA
2dhjA-1faoA
1u2hA-1wwaX
1c01A-2jdgA
4o6vA-1ujmA
3c75L-1maeL
2l3cA-1di2A
4bkmA-2gmwA
1rjmA-3t88A
2olpA-1f5oA
1y7rA-1gheA
3c1xA-1kobA
1qz9A-2e7iA
1x3dA-4lxoA
2dm4A-4n68A
2xwnA-4kt7A
4rk1A-4rzsA
4nvrA-2pl5A
2wv4A-1ybwA
1zitA-1oxbB
1n7kA-3n2xA
1ufhA-2aj6A
4qecA-2bd0A
2bd0A-3p19A
3zijA-3l9vA
1g0uL-1z7qG
1upsA-2rstA
2gi4A-4picA
1hciA-1nafA
1rjmA-2j5iA
1epfA-3ncmA
2r6sA-1gqwA
1zitA-3h5iA
3h76A-4jaoA
1yq3D-1nekD
5er6A-4da9A
1be9A-3o46A
3kpcA-2j9lA
1h0nA-1jk0A
3mr7A-3uvjB
1s1eA-1avsA
4lw8A-1t2aA
1ecaA-2wtgA
1wr8A-3mmzA
3bsgA-3wmsA
1e5wA-2bweS
1yzmA-1tjlA
3b8lA-3ebyA
1y8xA-2ediA
1kidA-1jonA
2q1wA-1g1aA
1yuxA-4zkhA
3ncmA-1vcaA
4kzkA-3bblA
3bblA-5dkvA
4le0A-3eulA
4r9fA-4r6kA
1p6fA-3wyrA
2m0yA-2lj0A
1rjpA-2vhlA
3grcA-3b2nA
3tjsA-1pkfA
3l4rA-4es7A
2rnrB-1w1dA
4nstA-3orxA
1xg5A-1wvgA
2iwiA-4x7hA
4wutA-3ip5A
1l5yA-3gt7A
4h4gA-3lbbA
4ag7A-2f5iA
2cyyA-1i1gA
2bg1A-5e2fA
2knzA-2cwbA
1dk8A-2jm5A
2rstA-1vclA
4lx4A-2v3dA
2b5aA-1y7yA
4jvuA-4cdhA
2j12B-1i8lA
3inpA-3cu2A
1y12A-3v4hA
1x8sA-2dmzA
4eukA-3c3mA
3nxbA-3gg3A
1m3cA-2moxA
4irxA-2iksA
1f1rA-1f9zA
4wy5A-4j7aA
3a3tA-1h75A
4mnfA-3sv0A
3huuA-4kqcA
1mwrA-1m6kA
1akhB-1fjlA
3h49A-3hicA
2dl9A-4qegA
2b4aA-2jviA
1x5kA-1uenA
2cwlA-3fvbA
4d6xA-1zitA
1kohA-4wp6A
4e4yA-4kttE
2cuiA-3wihA
2y43A-1rmdA
2plnA-3hdvA
1noxA-3gr3A
1eg3A-2ysfA
4p0iA-4la9A
1b6eA-2ox8A
3lbcA-1w37A
4dheA-2cxxA
3t5sA-1mwwA
1kviA-1fe0A
3tn7A-1hdoA
1utbA-3zkkA
2dk8A-1z7uA
3ecfA-1jkgB
1gh7A-1x5lA
4lisA-2qhxA
2fbmA-1xx4A
2rgqA-3cu3A
4rw0A-2hsjA
4wxeA-4o5aA
2ou6A-2hkvA
2a7kA-4knpA
4xeqA-3gyyA
1s4uX-3fcuA
2ifgA-2edjA
3p86A-3dbqA
3ewiA-3mmzA
4lisA-1zmoA
3h0fA-1gl5A
4hwkA-1fjhA
4d6xA-3kyiB
2wz9A-4evmA
2fjlA-1u5fA
2e3vA-1iarB
2om6A-2wm8A
2df4A-1o9nA
4r6hA-4eloA
1zoxA-2kkqA
1vpmA-1y7uA
2dm2A-2lqrA
3ri6A-1m32A
1v98A-1xiyA
4qvkA-2yxdA
3dedA-2p3hA
2gkgA-2plnA
2wwpA-4oddA
1t0bA-4gudA
1f2dA-4d97A
2pwyA-1ne2A
1bz4A-1b68A
3hm0A-3r87A
2cpxA-4a8xA
1v9dA-1y64B
1oplA-1s1nA
2v1rA-2j05A
2cwsA-3zxfA
1ihjA-2yt8A
2greA-1vhoA
4ge1A-3l4rA
2i7kA-3mqmA
2crmA-2yrzA
2edyA-2yuxA
4dipA-2pbcA
2pyyA-4n91A
2psqA-4cztA
2dmzA-3tsvA
1itpA-2j5aA
2dvwA-3eu9A
3ulhA-2dnnA
2cwzA-4ncpA
4yleA-4yv7A
2douA-1b9hA
3pvrB-3t9jA
2ic2A-1x5iA
1b35A-3cjiB
2v1rA-1jqqA
4offA-2mpfA
1rd4A-3zqkA
1ow5A-2eaoA
2fnoA-3lgcA
4k0rA-1u3cA
2m0pA-1ajjA
3a3tA-4ef0A
4b6mA-1whmA
3e81A-2hf2A
3t4xA-1zmoA
2j05A-1x6gA
1z6oM-2c2fA
2bufA-2j4jA
3b7cA-4r9kA
2qpvA-1xuvA
2pd1A-2omoA
1cidA-1i85A
1shyB-1erjA
1qo0D-1zitA
3q2sC-1oo0B
1gmlA-1assA
1faaA-3gnjA
1pueE-2dllA
1xi9A-1fg3A
2mb0B-2dnyA
5caiA-3sb2A
2g6vA-3vcoA
1cqyA-1b90A
1aj3A-1i6zA
1c01A-1okiA
2kfkA-1raxA
1u2fA-3b4dA
1bj7A-3fiqA
3mizA-3jvdA
3h0fA-1jegA
2hrvA-3govB
2mhnA-4a8xA
3q93A-3eesA
1rpyA-4eihA
2dmkA-1bpvA
1fi2A-2b8mA
1xrgA-3i7tA
1s5uA-1zkiA
3ai1A-3pk0A
1aqeA-2e84A
3hhjA-2dukA
2x9pA-2rfbA
4u7yA-2cptA
4a8xA-2go9A
2goxB-1g73A
1hk9A-1kq1A
3fixA-1yleA
4wnoA-3pscA
1kr7A-1gcvB
4wsoA-1k4kA
3c8jA-4pp8A
3darA-1q8mA
1x7vA-4dpoA
1xphA-2h2rA
1va8A-2jilA
3ps4A-3shuA
2r5yA-1fjlA
3ktoA-3hv2A
3oxnA-4qrzA
2b7jA-2cvbA
2iwiA-2zmcA
2pk3A-2x6tA
1z1sA-2imjA
2oh3A-1uvhA
1wexA-3b4dA
2ozgA-1z4eA
2j5pA-3bpxA
1k28A-4e97A
2qk9A-2lsnA
3r27A-4a8xA
2e5hA-2fhoB
3hmnA-4xeyA
1adzA-1yc0I
1kz7A-2nz8B
1r21A-1ujxA
4uqtA-2cpeA
2nptB-4eewA
3l0rA-2ch9A
3brsA-3gybA
3ps4A-1uf1A
1f4tA-3nv5A
1j1yA-1q4sA
2k2nA-3c2wA
1raxA-1p1aA
1sqlA-4aeyA
3dukA-3cnxA
1x4yA-1uc6A
5ci5A-2ghaA
1h6kX-1welA
1wxmA-3phxB
3s4kA-3dkzA
1ocsA-4hasA
3nywA-4nimA
2fn8A-2rgyA
1hlqA-1js2A
3k4hA-3l6uA
1lssA-4zrmA
1t6lA-3k4xA
2bngA-1jkgB
1x5fA-4n5uA
1xfdA-3bdiA
2hq7A-1vl7A
2im5A-1vlpA
1vkfA-3iwpA
2zayA-2qr3A
4gnrA-3ip5A
3oicA-3rkuA
1j8cA-1wh3A
2j16A-2i75A
1m2eA-3jteA
4l9nA-3broA
1tn3A-1kg0C
4dywA-1sjyA
2py2A-2yhfA
1ntfA-2ei9A
2zmcA-3pscA
3kmuA-3tt0A
2xr8B-4cdlA
1oy0A-1vkfA
1oksA-1gvnA
4ienA-3ck1A
2fexA-3n7tA
2vx2A-3t88A
3gk0A-1xrsA
4rkqA-3cs3A
2e7iA-2o0rA
1q1uA-4x37A
2o9iA-1xdkB
2qejA-2mklC
4wutA-4rweA
3lu1A-4is2A
1c9uA-2p4oA
4o32A-1jfuA
4glmA-2enmA
1jerA-2cbpA
4mngE-3b9kB
1vieA-1whlA
4emkA-3swnA
4kzkA-4jb0A
3hebA-1oxbB
1c7vA-2kn2A
1va9A-4n5uA
2wzvA-3bemA
3e05A-2pssA
1vrsD-3vfiA
1wjmA-1j0wA
1c7nA-2o1bA
2zayA-3crnA
3ny5A-1wxmA
3b5eA-4u2gA
1q67A-2y8fA
4le0A-4eukA
1d2fA-2o0rA
3n9uC-1wtbA
1u5gA-2j59M
3bdwB-3zhgA
3ctfA-1fovA
3e99A-1tuhA
1kz7A-2cocA
2f4wA-2pwqA
1urgA-2y7wA
2mc2A-1knlA
1qghA-2fjcA
3cz5A-1a04A
1wdkA-2ppyA
2qhbA-1w0uA
3guyA-1bhsA
2gzxA-1rjpA
3rjpA-3zq7A
3r4cA-3niwA
2atrA-3igrA
2cswA-1mzkA
1kuvA-3igrA
1h75A-4wr4A
4cmyA-2pybA
3dxoA-3fgyA
1sdjA-3ednA
3c0cA-2jw4A
4i5lC-4or9A
3kkwA-2fiwA
3cnxA-3ebyA
4awjA-1zkhA
2r55A-2d4rA
1rydA-1h6aA
5af7A-3sf6A
1v7oA-1nyqA
2mb0B-3r27A
3kcnA-1s8nA
3wk4A-2vf2A
2yfvA-2f8nK
2kdbA-4awjA
4mcxA-2ebyA
1ufxA-2cs5A
4xq3A-1i8fA
2fiaA-2bswA
4oh0A-2dnsA
4nguA-4nn3A
1i24A-3rihA
3luaA-3gt7A
2p9mA-2ef7A
1pn2A-2b3mA
1eazA-1pmsA
4woqA-1vcvA
2atrA-1m44A
3td9A-3l49A
3vppA-1h8uA
2ogkA-2pzzA
2vz5A-2cs5A
3ncmA-2lvcA
4cjmA-1sr4C
1z9wA-1b9lA
3b5eA-2fukA
1x3kA-1or4A
1uj0A-3h0fA
4cmyA-3fvbA
2pk3A-2fwmX
3b5hA-4qegA
1qgpA-3k69A
2mp1A-4xt1B
3lzbA-2psqA
2wn4A-1qs1A
2qzfA-2z3qB
1bpvA-1bquA
3q2eA-3nxbA
1cz3A-3vcoA
1jpmA-1fhvA
2ee3A-1bquA
4c4kO-2lvcA
2wv4A-1eq9A
2cu1A-1wi0A
3hn6A-1pbtA
1wfoA-2ic2A
4b6mA-1ixdA
2bq4A-1w7oA
4c4kO-2gj7E
2kv3A-2py2A
4fcjA-1jkgB
1oplA-4x7hA
3b9kA-4u0qB
1koaA-4kb8A
4r38A-1s66L
1vm6A-1gr0A
1yiyA-4piwA
2g1lA-2cswA
1cf7A-1j5yA
2ayzA-2jk1A
3kkeA-4kqcA
1z6bA-4i83A
4jvuA-2ncmA
1v3zA-2kb2A
2kdbA-3h6nA
3lf1A-3l6eA
3bw6A-2j3wA
2kmdA-2dkxA
1ibxB-1f2rI
1m7kA-1m62A
2okcA-2fpoA
3kxpA-2vatA
4ln5A-4nn3A
1kw4A-1b4fA
2z17A-4f8kA
1z9fA-1fguA
4jcsA-2ppyA
3huuA-4irxA
2eyyA-2kk6A
4d2kA-3r66C
4twlA-3s97A
3egcA-2iksA
1wytB-4q75A
4ggcA-1pguA
2r4iA-2qiyA
3tw9A-2pceA
3rqiA-1l5yA
3mvuA-3no6A
2bwnA-3ffrA
4nqrA-3cs3A
1s8nA-3c3mA
2z17A-2dc2A
1w25A-1i3cA
1zugA-2ebyA
1z94A-2nn5A
4ywhA-1gubA
4y94A-1plsA
3b5hA-1hkfA
2kkoA-1z1dA
3cn7A-3bdiA
1bakA-1v5mA
3e9qA-3o38A
1yi8A-2dlcX
3p19A-3guyA
1wtbA-2dgxA
1nksA-1y63A
1i1dA-1yleA
2ij0C-1tvdA
2aeeA-4ohcA
1f20A-1jb9A
4r9mA-1z4eA
3brsA-1abeA
1h6kX-3sxlA
2bkwA-2fm1A
1iuyA-1sfuA
3hzhA-1i3cA
1dcfA-2qzjA
1ng2A-2rqtA
2b61A-3kd2A
1knlA-1isvA
1y63A-2iyqA
1efuB-1xb2B
2javA-1kobA
1yocA-4ordA
3qp3A-2giyA
3s1iA-1dlyA
1jrhI-1bquA
1cfbA-1uc6A
1jcqA-3q73A
2wtkC-4xeyA
1p1bA-3njrA
1adrA-4mcxA
1abeA-3tb6A
3s3tA-2dumA
1he7A-4c4kO
2q73A-1vmgA
2a4wA-2zi8A
1rjpA-4lefA
1n7eA-2vphA
1x3xA-4b8nA
2h3gX-2f9tA
4a5mA-2dk8A
4g8sA-1noxA
4pmxA-2xffA
2v9tA-2wp3T
4cvqA-2o1bA
3o4rA-3un1A
3kd6A-3ewmA
3c3kA-2fepA
1irsA-3pscA
1y7nA-1wifA
1zemA-1zmoA
2d9fA-1p5qA
1wxvA-2hj8A
2yzqA-1pbjA
3un1A-3lf1A
1nteA-1wfgA
4igjA-1dugA
1xdzA-1dusA
1t0qB-1vjxA
3kydD-3kh0A
1xqaA-1u69A
1bj8A-1qr4A
1h3gA-3vm5A
3ij5A-3r4cA
4rchA-4htlA
1lsuA-2gdzA
3b9kA-3qp3A
3pucA-1kb5B
1z7eA-2bw0A
4nvrA-1kezA
1a2oA-2qr3A
4dodA-1clcA
2cazA-1cxzB
1x4fA-2hyiB
4uhcA-2vatA
4hzfA-2zcwA
2f2dA-2ofnA
2vo8A-4uypA
1of5B-5cxoA
1v5mA-1u5gA
4mngE-1nctA
1gc5A-1jxhA
4irxA-1tlfA
4pngA-1z9hA
2eblA-1kb2A
2nwqA-2a35A
1lw3A-1u5dA
1k3zD-3eu9A
1koaA-1hkfA
3hmeA-2i7kA
2k8gA-2u2fA
1jkgA-1s5aA
4wwsA-2hagA
1kz7A-1v89A
3kkeA-3dbiA
4le0A-1p6qA
2ar0A-1wy7A
4esfA-2p5kA
3hdgA-4q7eA
2o66A-4rx6A
1g3uA-1osnA
2chcA-3dxoA
3fsdA-3d9rA
3stiA-1qy6A
1r1rA-1pemA
3ul4A-2b59A
4uxaA-4e2qA
3umbA-3mc1A
2cvbA-2m72A
3f0wA-1faoA
3gfvA-3r5sA
1ae1A-4x54A
1v72A-2o1bA
1y81A-3rqsA
2x4kA-1s0yB
3ffhA-3n5mA
3bs5B-1x9xA
2kv3A-1gz2A
1p0kA-2du2A
2fckA-4j3gA
3pggA-4n0aC
2pieA-1gxcA
4wnoA-1zxeA
3e05A-2dulA
2a9yA-1vm7A
2geyA-3ebtA
4jvuA-4q97A
3c1xA-2gsfA
1jd4A-1i3oE
2wjjA-3bb1A
1u9cA-1oi4A
2abqA-1vi9A
1cc7A-2g9oA
1vlmA-3d2lA
2gu0A-1l9vA
1aknA-2gzrA
2yziA-2ef7A
3o4rA-1orrA
5cxoA-3er7A
4csdA-1c5kA
4bkgA-1lm8B
4bf2A-1b6cB
4axsA-2w21A
1iodG-1nl0G
2gj7E-3kaaA
3qjmA-3bpuA
2cqpA-1cvjA
2cpfA-2cq2A
1vyhC-1xipA
2rf0A-2lj0A
3mizA-3brqA
2c54A-1vl0A
2ednA-1witA
4i83A-1q4sA
1b72A-1mnmC
3ucxA-4wuvA
2dmkA-1x5xA
2cryA-4u0qB
1ak5A-3o63A
1d5wA-3kyiB
4jevA-1u08A
3brsA-2iksA
2a36A-1gbqA
2rnrB-1qc6A
1t0iA-1tikA
2k3gA-3evsC
1n5dA-4z0tA
2i6lA-2x4fA
4lisA-3o38A
1wljA-1d8yA
1x3dA-2dn7A
4xi2A-1cskA
1l5yA-4lzlA
2fbmA-4lk5A
4hzfA-1omiA
3k7yA-3dzzA
3d02A-3rotA
4du5A-3ewmA
1x5yA-2aewA
1n7gA-2qq5A
1upiA-1wltA
1dqvA-1wfmA
3h8qA-1aazA
2b4aA-1a04A
2zmeA-4ou0A
1ufoA-2xmzA
1j1iA-1kezA
4bf2A-4eqmA
2lstA-4ef0A
1m5tA-3hv2A
1zh5A-2cqkA
1t0qB-2wlaA
5dh9B-1faoA
4k3wA-2fbmA
3daeA-4mnfA
3egcA-4ry9A
4du5A-3uq6A
4apvA-1v1qA
2ehrA-3qdoA
3r2iA-1et6A
1sqhA-2aj6A
1d5wA-3grcA
1zr0B-4bnrI
1qsmA-2ozgA
2r37A-2l5oA
4wt7A-4kqcA
1ehyA-1r3dA
3rkuA-1yxmA
2owpA-1buqA
3ks5A-3no3A
1gheA-4j3gA
3s3tA-2pfsA
2grjA-1knqA
4rweA-4rkqA
3nc3A-2fr7A
1qdmA-2hizA
3dxoA-2rfrA
2ljaA-1r26A
3e8pA-3lbbA
3gemA-4e4yA
3ktoA-1oxbB
1jndA-3f4wA
3cg4A-1a04A
4n6dA-4nq8A
3c1xA-2qhmA
1f97A-2kdgA
1vkcA-4r3kA
2mmyA-3b4dA
2m38A-1irsA
2pwyA-3c3pA
1xhlA-1w6uA
1orrA-1yxmA
4lxgA-3b5eA
1mdoA-4cvqA
4rshA-1escA
1gl4B-3qp3A
4ordA-1zkiA
1vfrA-3g14A
3d02A-3bilA
4rpvA-2clqA
2v78A-1vk4A
2eyyA-1bfiA
3a7kA-1jgjA
1zr7A-2e45A
2lxuA-2la6A
3jvdA-3hs3A
1o78A-4hr7B
4hwkA-4e4yA
3dm8A-3dmcA
1nctA-4lfhD
2jt4A-4lnpA
2i02A-1xhnA
4pphA-2hizA
4xeqA-4p1eA
1wgqA-1xx0A
2ckfB-2owpA
1qtrA-2b61A
3c07A-3g1lA
3qxzA-2ppyA
3mi9B-2pk2A
2y90A-2ra2A
4r9mA-1u6mA
2pe8A-2mgzA
2d9eA-5c4qA
4basA-4kyuA
1x5yA-2ic2A
2dnnA-2fhoB
3og9A-2b61A
1s4uX-1vyhC
3vm7A-1iv8A
4mngE-2aw2A
1gp1A-5epfA
4egjA-1ehiA
2qy0A-1hfiA
2gkgA-2hqrA
1nteA-2dc2A
1cpyA-3bdiA
1tyyA-1vi9A
3cxrA-3rihA
2r8bA-4i3fA
2ol3A-1bwmA
1sfuA-1ku9A
3qjmA-2vz5A
3ai1A-1t2aA
4e8gA-4it1A
2dyqA-1irsA
1yp5A-1va7A
2bmcA-4accA
3q62A-1zkiA
4lisA-2qq5A
2wz9A-2dj0A
1bciA-3kwtA
1vkfA-1jphA
2hw5A-3rrvA
3i5tA-1d2fA
2cu1A-3w1sC
3wihA-2ee3A
4pw0A-1i6wA
3lizA-3hd8A
1ji7A-1kw4A
3e61A-4joqA
3h5iA-3kyiB
3fdhA-3ejnA
1cg5B-1ithA
1qo3C-1kg0C
2kkoA-4ou0A
2cpyA-1oo0B
3h5iA-3luaA
3bblA-4yo7A
1zbqA-3i4fA
1x1eA-3guyA
1apaA-2g5xA
1lw3A-1h10A
3hm0A-1njkA
1sqlA-5f3mA
1byrA-4genA
3darA-1tvdA
3bguA-2ifxA
2bmxA-4hqsA
2dm2A-2dl9A
2r55A-2ns9A
2b7jA-1xiyA
1vlwA-1hfbA
1wsuA-1z1dA
4mwiA-4md7E
2mpuA-2dhgA
3eurA-5epfA
1r4iA-1ynwB
1awcA-4avpA
3fkkA-1sfjA
2hoeA-2gupA
1wquA-2eo6A
4wr4A-3uapA
3ucxA-1x1eA
3r72A-2erbA
1eg9B-1tuhA
3cu5A-1zitA
1h75A-1jfuA
3eodA-1s8nA
1ojvA-1gkgA
2fbmA-3h0uA
1i4uA-1epaA
2i02A-4hmsA
3cjnA-1ucrA
1sqhA-4r3kA
1d2fA-2ogaA
1bj8A-2cuhA
4igjA-4hz2A
4uqtA-1x5oA
2z1nA-1t2aA
3n53A-3gt7A
1emuA-2jm5A
1lqaA-4wghA
3h0fA-2lj0A
1xmkA-2axlA
4s0sD-3csbA
1v6fA-2hd7A
1hdoA-5bt9A
1q15A-1jgtA
4hjmA-3qmxA
4rwsC-4xt1B
2nujA-2f41A
1olzA-1jjuB
4gekA-2gpyA
1gp1A-2lrnA
3pk0A-2o2yA
2ra5A-2fa1A
2od6A-2zdpA
1imjA-2ocgA
3kcmA-3gnjA
4lw8A-1gy8A
3h7mA-2v25A
2g5mB-2vwrA
3q9sA-2qr3A
4rxtA-4nqrA
4edpA-4r6hA
3iruA-1te2A
2plnA-2b4aA
1d5rA-2pq5A
3uq6A-2nwhA
4h0cA-2vatA
2cn5A-2wtkC
4hwkA-3o38A
2j0qD-4a8xA
2x4kA-2xczA
2i7xA-2i7tA
2fjzA-2m05A
2a7kA-4lk5A
1lq9A-2op5A
1udlA-2kr3A
1viqA-2b06A
4er3A-3njrA
3wd6A-1nhyA
3khtA-3nhmA
3m1yA-2bduA
2esnA-2y7wA
2g9wA-1leaA
3flkA-1tyoA
1bwpA-1yzfA
1yvkA-1y9kA
2f6qA-1tg6A
3l8aA-3f0hA
1weoA-5aieA
2xqnM-2jp2A
1sglA-1vczA
3gqsA-3ounA
1kgsA-2qr3A
1u39A-1mfgA
3llbA-2p3hA
3zijA-2perA
3hebA-2hqrA
1x5fA-2ee3A
3hicA-1v19A
1k3sA-1jyoA
1z5yE-3eurA
3nywA-1ae1A
4nhbA-4n91A
3narA-4j19A
3w1sC-3w1yA
1n99A-3nfkA
3brqA-4rweA
1x5kA-2docA
3i4wA-3tsvA
2bdwA-3dbqA
1n7gA-1hdoA
1wi0A-4eewA
3b8lA-3grdA
2b7jA-1r26A
2u1aA-3ulhA
3bu7A-1sq4A
2cs0A-1ka6A
1x5yA-1bquA
2mc2A-2rstA
1gcpA-2rqtA
1wr8A-3fzqA
2qhxA-3p19A
3r2eA-1sqlA
4c4kO-2nmsA
3kd6A-2jg1A
1z45A-2a35A
4yleA-4rk6A
1lnsA-3cn7A
2hj8A-1zkhA
2wv1A-2d6yA
2qkqA-2k4pA
1f0xA-2q79A
2r8uA-1bkrA
4yo7A-3ip5A
2egiA-2pzhA
4s1hA-2nwhA
3hqxA-1tq5A
2pliA-2rk5A
4ywhA-3bilA
2fbmA-4olqA
1fhtA-2la6A
1utbA-4jdfA
2cazA-1fxkC
3ffhA-3jtxA
1i24A-1kbzA
3b5hA-2cryA
2zomA-2nuhA
1v6fA-2mv2A
4wxeA-3sg0A
1l2pA-1q90M
1b9hA-1d7rA
2yp6A-3hczA
1n26A-1x5lA
3umbA-2fi1A
3lf1A-2a35A
4a5xA-2cptA
2wgpA-1lyvA
1y9oA-1gxtA
4fxvA-1wf1A
1ne2A-1p91A
2cofA-2r09A
4lrsA-1vpxA
3wk4A-3cn7A
4xi2A-4f0fA
1jfmA-3arbA
2iwiA-1koaA
1u9pA-1arqA
2bb0A-2icsA
4nstA-3tt0A
3grwA-3ncmA
1onfA-1xhcA
2p1bA-1k5jA
4q25A-2goxB
2g3qA-2dklA
2nptB-4bkgA
2bmcA-3dbqA
4d2kA-1raxA
3l8eA-1qyiA
3q2eA-4qnsA
2bugA-1hz4A
2javA-2clqA
3ksmA-2rgyA
2i3dA-3bdiA
4n13A-4eloA
3r03A-1vhgA
4o08A-1qtrA
2i0nA-1m3cA
3ndnA-1svvA
2lb5A-4fofA
1x5yA-2kbgA
2py2A-1bv4A
3wd6A-4dejA
2hboA-2gvhA
2fn8A-1peaA
4p48A-1fhgA
2kpkA-1n7eA
2f2fA-1sr4C
1ne2A-2ar0A
3s9oA-2j9wA
1vpmA-2oiwA
1uhzA-2dixA
1lsuA-3lf1A
1n5dA-2bd0A
1z91A-3deuA
4btjA-1koaA
1va7A-2jw4A
2vf2A-1uxoA
2fnoA-1h75A
1mk1A-1viqA
1apjA-1ksqA
4wbtA-4qgrA
2oljA-4c3zA
1rrbA-1zkhA
3v8bA-2fwmX
4xeyA-2clqA
1cxyA-4b8nA
1sl6A-1mpuA
4xarA-3huuA
1mwoA-1hvxA
2x1aA-3p5tL
1xpvA-4i2tA
1x3dA-2hazA
2g84A-3dh1A
3jv1A-1yqfA
3gemA-4da9A
2qhxA-3pk0A
2mgzA-2f9dA
1x9aA-2hy5B
3elkA-1uhmA
4gwbA-3pimA
2bswA-2hv2A
1qsmA-4m85A
3dnpA-1j8dA
2rgqA-3nv0B
3eulA-4xltA
2p23A-1n4kA
2iepA-2xy1A
1gh7A-1v5jA
1i69A-4h5fA
3qi3A-4npvA
2yckX-1cb7B
1umuA-1kcaA
1wlnA-1uhtA
3kxpA-1ufoA
4jevA-3getA
1ua2A-4kb8A
1zemA-4e6pA
3r8bB-2kdgA
1z9zA-2o2wA
3tgvA-3u0iA
1iujA-3fmbA
4p8bA-4ymxA
4kqwA-2rcyA
2adcA-2hyiB
4h0cA-2qt9A
2f4pA-2pytA
3h2vE-2x1aA
3i52A-2fmuA
3dedA-2p4pA
3hz4A-1v98A
1shyB-1u4cA
1t82A-3s4kA
3qfsA-4dqlA
3tx7B-1xzxX
4f25A-1x4fA
3dlsA-2ac3A
1u5eA-1zm0A
1a7tA-4exsA
1vjhA-2psoA
3ju7A-2bwnA
3nc3A-3jusA
2vatA-3kd2A
2la4A-2hyiB
2dg0A-1rwiA
1u6tA-1wryA
1lc5A-1ohvA
2od6A-1iujA
1ycsB-2gncA
4q9cA-3pucA
1fhgA-1ya5A
2d4oA-1z4eA
2hh3A-1dtjA
1kgsA-2plnA
4f0fA-1zxeA
2c60A-2jrhA
2cn5A-3ttiA
3acfA-1pmhX
2lf2A-2ldkA
2b34A-1j2rA
1j1iA-4mj3A
1xg5A-4nimA
2x1aA-2mmyA
1k5dB-2y8fA
3ljsA-2qcvA
1urgA-2gh9A
2hanA-2eblA
2ehrA-3o46A
3t60A-4ao5A
4h0cA-1dx4A
3kccA-1omiA
1sjnA-3zezA
3h7mA-2ylnA
1jb1A-1knxA
2fezA-1gxpA
2mqjA-1p1aA
4s0sD-2dn7A
2ah5A-2no4A
3kvqA-1ci5A
3kzvA-3un1A
1atgA-4gl0A
3h2vE-4a8xA
1q7mA-1xi3A
1l1qA-1vchA
1svvA-1ynuA
4offA-2mngA
1avsA-5b8iB
3zzyA-3d2wA
2vx2A-3rrvA
2q1wA-3m2pA
2mzqA-2la6A
2reyA-2kojA
3mgxA-3tktA
1xtiA-1hv8A
3tb6A-4rkqA
3hduA-2f3xA
1ucrA-1r1tA
1x5oA-3n9uC
4ic7A-4nfmA
3iugA-1xa6A
3bb9A-1zo2A
4ztkA-2dnsA
1of5B-1eg9B
3ktzA-3mvgA
4af2A-2m72A
1qy6A-1elvA
2g1uA-3rkrA
2mpuA-2cq1A
1f7dA-4xjcA
2atrA-2i79A
3rrvA-1tg6A
1wfwA-1ootA
1ex4A-1c6vX
3l2iA-1mxsA
2iwiA-1zxeA
2vz5A-1ueqA
4it1A-2zadA
1dmzA-3kt9A
3hdcA-3apsA
2f6kA-3gg7A
3b9kA-2aw2A
3eefA-2wt9A
1o4xA-2mw8A
2vezA-2euiA
1bihA-1witA
2f9dA-3b4dA
4pqdA-4jfnA
4lt9A-1lbmA
2fhpA-5cvdA
3umbA-2hoqA
1vkcA-2ge3A
1yn8A-4lnpA
3kydD-1oqyA
4hizA-5d9bA
1hanA-1bylA
1so2A-3v93A
1lzkA-3dkrA
1jfbA-3mgxA
2ge3A-3fncA
1pkoA-2wp3T
1zljA-1p4wA
3uwcA-3dzzA
1kz7A-1u5gA
2h2bA-3nfkA
1wi0A-1q1oA
3f8cA-2lnbA
3cfyA-1i3cA
2qsjA-2b4aA
1deuA-4pi3A
4r99A-3v9oA
1s6yA-1hyhA
3h2vE-1welA
1whyA-2f9dA
1flaA-2q62A
4pz2A-4jbeA
1hk9A-1lojA
1rajA-4k4xA
3hbaA-2cb0A
1ry7B-2cqvA
4i3fA-2ocgA
3lzbA-4cztA
5d9hA-2wqmA
1x4eA-2adcA
3ld2A-1gheA
1x7vA-2cb2A
5acpA-1qh3A
1i24A-4nmhA
2djkA-3apsA
3t7bA-2cdqA
2kdbA-2jphA
2fsrA-2fckA
1nctA-2kdgA
1vakA-1f2nA
2cpzA-2mmyA
1oyjA-1m0uA
2pk3A-3u49A
3hz4A-2b5xA
1gl4B-3bn3B
3dinA-2pl3A
2xr8B-1z1sA
1atnD-1akoA
1aazA-4hs1A
2mhnA-1cvjA
1fjcA-2mpuA
2c31A-1ybhA
4qkgA-1h8uA
4tx5A-1vp7A
3dkrA-1pjaA
3ewoA-3ejgA
1bv4A-2yhfA
3lf1A-4x54A
2nrhA-2gtdA
3cxgA-3d6iA
2kdbA-3kh0A
1lc5A-3dzzA
1oeyJ-1oeyA
1ootA-1ov3A
2yd2A-2kdgA
4wt7A-4o5aA
1btnA-1u5dA
1neuA-2wp3T
3fiuA-1xngA
3vv1A-1y4wA
1v98A-3l9vA
2xy1A-1tvdA
4glmA-1cskA
2ayxA-4q7eA
1rxtA-2euiA
2vozA-3uorA
4nguA-2hpgA
2ocfA-1z5xE
1lk9A-3p1tA
1xg5A-1mg5A
1m6kA-1xa1A
2bswA-1yleA
1udlA-1negA
3k4hA-1dbqA
3b9kA-1f97A
2zayA-3cz5A
3czuB-1f56A
3k7yA-3mebA
1sl6A-2h2rA
1q90G-1bccE
3o4rA-3e9nA
3t90A-3fncA
1yp5A-3nhnA
4ixlA-3wx5A
3gbhA-2wzvA
2i3dA-2qt9A
1t0qB-2pybA
1m2eA-4q7eA
1imjA-1k8qA
2gcfA-2g9oA
1uk5A-1m62A
2rf0A-3o5zA
1c3hA-4d7yA
3t90A-2fiwA
1c4xA-3u0vA
3ftbA-3p1tA
2zayA-3hdvA
1e2jA-1osnA
2ol3A-4u0qB
3e05A-3o4fA
1sntA-2a75A
1y8cA-1ws6A
3icxA-1nt2B
1d5wA-3hdvA
3qk9A-2bhmA
2ylnA-2yjpA
3er7A-3wmdA
2qv0A-3luaA
1s20A-2g8yA
1bsvA-2fwmX
1p9oA-4qjiA
1m5zA-3bpuA
1yp5A-1gbqA
2dmzA-2h2bA
2mp1A-2q8rE
1q8bA-2hagA
1iuyA-4ou0A
4mngE-1xauA
4mhvA-2qb1A
3m1yA-1te2A
2du2A-2htmA
2pe8A-2la6A
3eo8A-3bemA
4n4uA-2hpgA
5bt9A-3lf1A
1wxaA-2c5lC
4lx4A-4bf7A
2jzbA-3k4gA
1w4hA-1w3dA
3oecA-3e9nA
1ws6A-2as0A
1vjhA-2nn5A
4nstB-2pk2A
1griA-1uj0A
1qr4A-1v5jA
1x6vA-2b7lA
1ynpA-3up8A
2d4oA-2hv2A
2o2yA-3afmA
2thiA-3pu5A
1x5oA-2xsfA
2pzjA-3l6eA
4pacA-2j9wA
1v62A-2omjA
2w11A-3qnmA
3dnpA-1nrwA
1d2zB-4f42A
1i69A-3ho7A
1iooA-1iqqA
3i52A-4kttE
1ecaA-1dxtB
2xuaA-3dkrA
1zoxA-2kdgA
3jy6A-1gubA
4zd6A-3kzvA
4o32A-1z5yE
3e05A-2o57A
2iteA-2o1aA
1udlA-2j05A
1xtiA-2oxcA
1jsxA-2dulA
1ufkA-2gpyA
3rotA-1gubA
1tbuA-3ck1A
3u53A-3eesA
1p6qA-1s8nA
3g85A-4nqrA
3fysA-1pzxA
2b30A-1kytA
3ag7A-1n4cA
1t0zA-1gpsA
2q9vA-1wh1A
1u4cA-1erjA
2f42A-2oxqC
3bdbA-3b9kB
3hdcA-2yp6A
3vfiA-1r26A
4o08A-1ehyA
2q9vA-2vwrA
1e6iA-3iu5A
1y7yA-1utxA
3cxgA-1ttzA
2k8gA-1wi8A
4mngE-3pucA
3uwpA-2gpyA
3g0jA-3mqmA
3brsA-3sg0A
4f1rA-4jg3A
2cq2A-1wtbA
1iu3C-1lrrA
1u08A-2e7iA
3ktzA-4q2vA
2zv2A-1u5qA
1v98A-1jfuA
2nwqA-2b69A
1r26A-3apsA
2q86A-1kb5B
1egoA-3rhbA
1iw0A-1uddA
1mdoA-1b9hA
3c02A-2evuA
1iunA-3fobA
2y43A-2lxpC
1zkgA-2hyjA
2bdeA-3mmzA
2g1uA-1w6uA
2ylnA-3vv5A
1w9sA-4bj0A
1jqqA-1gbqA
3l8aA-1d7rA
1rg6A-1b4fA
1d2fA-1fg3A
1vlwA-1ojxA
2db8A-2kbgA
2dofA-2b7eA
3k7yA-1svvA
2r8bA-4q34A
2fswA-2fbkA
3qz1A-3daxA
1md6A-2f2fA
2uy2A-1kfwA
1dv0A-2cp9A
1atnD-1wduA
1nf3C-3axaA
4wp0A-1ynuA
4qecA-3afmA
1v8oA-1w8iA
1gcpA-2js2A
2ee3A-4n5uA
3b2nA-2hqrA
1i6wA-1qtrA
2wqmA-3sv0A
1bfiA-2gsbA
1i5dA-1y8nA
1l6zA-1titA
2fpoA-3a4tA
1d9aA-1x4cA
2v8zA-4woqA
2hcmA-4wohA
3ksmA-4yo7A
1xg5A-3afmA
2fjlA-1plsA
3wv6A-2zglA
3hx9A-2okqA
3jzeA-1gkrA
3wh2A-1mpuA
2d4oA-1yleA
3rqiA-3n53A
3bb9A-3ebtA
1x1eA-4r1uA
3qdoA-2z17A
1emsA-3p0tA
2cqvA-3r8bB
2qu7A-4joqA
4og1A-3t88A
4v14A-2azwA
2cu1A-1q1oA
1gl4B-2gj7E
3kyiB-1a04A
2pqqA-1zybA
2ed9A-2yrzA
2je6A-2ba0D
3brqA-2iksA
2dmkA-2dm4A
4ln2A-2m0yA
1dcfA-2qr3A
2olpA-1dlyA
1uj0A-2enmA
3k4hA-2h0aA
3wxrK-1q5qA
2p23A-3hbwA
4d6xA-4qpjC
4e6pA-4iuyA
3ejxA-1u1vA
1u4cA-1p22A
2j05A-1cskA
1fjcA-2cpxA
1c8pA-4o00A
4uqtA-2mzrA
3gnjA-1nm3A
1yxmA-2fwmX
4awjA-2lxaA
2z67A-1svvA
3jr7A-3fysA
1x5yA-2fnbA
2o55A-2otdA
1wy8A-1j8cA
2cjtA-2cm5A
4ox6A-4ox8A
3op1A-1mrzA
2jlmA-2a4nA
1jxzA-1tg6A
2vriA-3vfqA
3hv2A-3crnA
1ji7A-1sxeA
2v81A-4e38A
1ka6A-1bfiA
1h3oA-2f8nK
2oi8A-2hyjA
1xa1A-5e2fA
3tjoA-2fp7B
4qecA-4zd6A
1r6zA-4jdfA
2egkA-2yubA
2kohA-2egkA
3a2bA-4qgrA
2mzsA-1hl6A
1dliA-2f1kA
3irvA-3r2jA
3e9qA-4x54A
1mk4A-4r9mA
2vrpA-2py2A
4cjmA-3phzA
3h2vE-1hl6A
2wz9A-1x5eA
4oh0A-2bg1A
2w4mA-2wm8A
2p9jA-2hcfA
1wfwA-2jw4A
1vffA-2cncA
2vatA-1mt3A
1fhiA-1z84A
1cp7A-1rtqA
4ic7A-2clqA
1ksrA-2nqcA
1gh7A-4o00A
2c44A-2e7iA
2aawA-1oyjA
1va7A-4glmA
4y5vC-2edyA
1zkhA-4bkgA
2ys1A-1v88A
1kcgC-1jfmA
1c7nA-3n5mA
3gemA-1lsuA
2qq2A-1y7uA
2gl1A-1q2kA
2v1rA-3c0cA
3d02A-4rzsA
4zotA-5dzuA
2h3hA-3jy6A
1z6oA-2pybA
2v1rA-4cc4B
1gheA-2ge3A
2fsrA-1mk4A
1kobA-4wnoA
1bolA-1vczA
3jvdA-4wt7A
2pgcA-2zdpA
1ctaA-1ij5A
4og1A-3hp0A
1j5kA-2ba0A
1ujmA-4trrA
2rf0A-2m0yA
2qsjA-3hdvA
3o4rA-3o38A
4gosA-1hnfA
3h05A-2b7lA
4igiA-1t6bY
2e6qA-3qp3A
4igjA-4dejA
2fbmA-2ppyA
3na8A-1mxsA
2gnqA-1erjA
2cpzA-2mzqA
3zijA-4xhmA
3hm0A-2f41A
1zemA-1lsuA
1abeA-3huuA
2bkwA-3a2bA
2fm1A-1ohvA
2fyqA-2hrvA
4le0A-3cfyA
3q1tA-4jylA
4eukA-3nhmA
1x1zA-1vqtA
1hkfA-3bovA
2hszA-2b0cA
4gkbA-3afmA
1p2xA-2rr8A
2o6qA-4aw4A
2b2xA-5bv8A
1ywkA-2h0vA
2cq2A-4a8xA
3n9uC-2mzqA
2bwnA-3uwcA
3zs7A-2f7kA
1uemA-3lpwA
1oplA-4xeyA
3ps5A-1xriA
3c8jA-1b6eA
3uv2A-4ldfA
4pngA-1bg5A
1buqA-4cdlA
2docA-1x5lA
1gmxA-3olhA
3grwA-1nctA
3dtcA-4accA
3oecA-4nmhA
2a7kA-1tg6A
3azvA-1pwaA
1n7gA-2x6tA
1i1jA-3c0cA
1m44A-3fb3A
2ys1A-2dn6A
1i60A-4hnoA
2fiwA-5dwmA
1i1jA-2lj0A
1ae1A-3orfA
4evmA-2f9sA
1cwrA-2gwfA
4jg6A-2wtkC
1v5uA-1eazA
4wp0A-2f8jA
1uemA-3wihA
2g3qA-1wj7A
2c49A-3hicA
2a28A-2j05A
3ebtA-3fgyA
2rifA-2qh1A
3pk0A-2gdzA
2j5gA-4knpA
3d21A-3kh7A
3s97C-4qegA
2v25A-3mpkA
1ybtA-3mr7A
1nklA-1l9lA
3eodA-3kcnA
1ci0A-3u0iA
3zijA-1m0uA
2ibgA-1v5jA
2r3uA-2a4oA
1on0A-2jlmA
3l4fD-1nteA
3l4fD-2z17A
4cvqA-2o0rA
1rt8A-1wjoA
1wk4A-1yx0A
1x7vA-1y0hA
1tllA-3qfsA
3b9cA-4wzfA
1bynA-1wfmA
1pueE-1hbxG
2pzhA-3r87A
1piiA-4axkA
1cauA-2pytA
2kv8A-1b8qA
2p2rA-1we8A
2mqjA-2m4nA
3kqgA-3bx4B
2v3tA-4h5fA
4o32A-1nm3A
2dn7A-1a22B
2bb0A-2y1hA
3g02A-3fobA
3p12A-2ob5A
4a8xA-2mqlA
4ox8A-2w01A
1i24A-1yb1A
1wy8A-4npnA
3umcA-3mmzA
3i4wA-2dmzA
3uiwA-1ykaA
2h3hA-4kqcA
2pd1A-2gffA
1jznA-1mpuA
4p56A-4n91A
2yziA-3sl7A
3cn7A-2h1iA
3e5nA-1auvA
1v6bA-2omjA
3uwcA-4r8dA
3oz6A-3udbA
1u5eA-2codA
3h7aA-4hwkA
1wsuA-1leaA
1p2fA-1zy2A
4btjA-2clqA
5d9hA-4apcA
3jvdA-3ctpA
3b5hA-2e7lC
2bs2B-1f0zA
1jjfA-4mwsA
5braA-4rxtA
3ntvA-3e05A
4kysA-4r6hA
3l51B-1gxjA
4p8bA-4mx6A
3ec9A-1zo2A
2wtkC-2wqmA
2pceA-4e6mA
1c4kA-3fkdA
1h1oA-1etpA
4m85A-1vkcA
4kd6A-1wdkA
2d1pC-2hy5C
4kpaA-1n40A
3pm0A-3tjsA
1w25A-3eqzA
5a46A-4yfiA
3ncmA-4qegA
1cg5B-1x46A
3egcA-3bilA
3f8cA-1z1dA
2k8gA-1x4bA
3mizA-4rk6A
1ovnA-1g7eA
1x6vA-3h05A
3eulA-2qv0A
4woqA-3n2xA
1ka6A-1bmbA
2e5hA-1hl6A
1c5gA-2gd4C
1b73A-1jflA
1dcfA-3hdvA
4kd6A-3t88A
4dejA-1m0uA
1wg7A-1ddwA
1qsmA-4ag7A
3t4xA-1zbqA
3d6xA-1iq6A
1ehyA-3pdcA
3stiA-1l1jA
3fm8A-1ujxA
4kamA-2e7iA
1yzvA-3lqyA
2oocA-4pacA
3mbtA-1z24A
2x1aA-2cq2A
4ts6A-2cm5A
1v88A-2v76A
1clcA-1g87A
2bv9A-1wkyA
3hm0A-2oafA
2cspA-4n68A
2erjC-1jrhI
1wzaA-4e38A
2o14A-2hsjA
4nogA-4wbtA
2wefA-1k9yA
1q90A-1m56D
3iq1A-1mojA
1zemA-3u49A
3ia8A-3wjbA
3hmbA-1ohtA
3ucxA-1orrA
2ol3A-2yr3A
1tbuA-2cyeA
1wf1A-3b4dA
2nsqA-2cjtA
1vjgA-2hsjA
3ef8A-2gxfA
3h8qA-1sj6A
2zxeB-1q90M
2cphA-1hl6A
3ucxA-4zd6A
3o5zA-2gncA
1vl0A-3uceA
3k7yA-3fkdA
1tbuA-4i83A
1ybzA-2h9dA
3ctpA-4wutA
2a9iA-1wh4A
2goxB-1u4qA
3ftbA-4nogA
2mb0B-1whxA
2r3vA-1s4eA
2dy8A-3i3cA
3wihA-3r8qA
3pucA-2edjA
3kwkA-2freA
3ednA-1u0kA
2leaA-4a8xA
2acwA-2vceA
1oplA-4nfmA
3l8aA-1o61A
1oxbB-3to5A
3tk8A-3eg4A
1rl0A-1d8vA
2wz9A-3d6iA
1t0hA-2j05A
2j0qD-2leaA
3kkwA-2ae6A
4bp0A-2q0jA
1vj2A-1zvfA
3ktoA-3kyiB
1qghA-2fzfA
4rzsA-3k9cA
3ru6A-4nu7A
4ixlA-1axkA
3pu5A-2gh9A
1tdqB-4uwwA
3k8nA-1nm3A
2j5yA-2mh8A
1uelA-3r66C
4nhbA-4n8gA
4kpaA-3wecA
2ifgA-1wwaX
2uzpA-2dmgA
2daxA-2ebkA
3f1rA-1hcdA
1oo0B-2dhgA
2c1gA-2j13A
2opgA-3o46A
1rjhA-3cfwA
2phdA-2b8mA
4omyA-1ub9A
2oojA-4h6bA
1iunA-1q0rA
2mb0B-1x4fA
3e99A-3er7A
3fkdA-4fl0A
3l8aA-3a2bA
4h0cA-1lnsA
1csmA-2gtvX
4ruvA-3h93A
3vayA-3u26A
3cz5A-3gt7A
2j0qD-1wf1A
3fobA-3bdiA
4le0A-1l5yA
3b8lA-3en8A
2jg1A-2v78A
3ps4A-3o46A
1gl4B-1nctA
4jb0A-3bilA
1ci8A-1w7fA
1u37A-2kv8A
1xfkA-2a0mA
1vj2A-1sq4A
2pwyA-3ntvA
2fm1A-4kamA
1vhbA-1tu9A
4nrgA-1tteA
1fhgA-2yz1A
2wv4A-1m9uA
3h7aA-3rkuA
1ydyA-3l12A
1x5hA-2hazA
2h8gA-5dk6A
2htmA-1vkfA
4h0cA-2pl5A
1zoxA-4lfhD
1mdoA-2c44A
4j3gA-1yleA
4cymA-3bb1A
3r5gA-4wp9A
4rncA-1jmkC
3hbwA-1upsA
3ngfA-1xp3A
4yo7A-5braA
1s5aA-3en8A
2eccA-2k40A
2edxA-2docA
2fceA-4gftA
4kukA-1xfnA
4gnrA-3n0xA
1ohzA-2jh2A
3d9rA-4xbtA
3jvdA-4rkqA
2gswA-3u7rA
1ihjA-3shuA
1vi9A-2v78A
3dodA-1m32A
2yc2A-1tvgA
1dcfA-3i42A
2oplA-2d7vA
3lf1A-1a27A
3r27A-2adcA
3og9A-1imjA
4evmA-3apsA
2cofA-1x1fA
1sqiA-1r9cA
2psqA-3dbqA
3afmA-3o38A
3eucA-3a2bA
4q2qA-2f5yA
1gxrA-1nr0A
3iq0A-2nwhA
2datA-3nxbA
2jphA-3m63B
3e81A-1nf2A
1pznA-1ofuX
2eddA-1x4yA
1p2fA-4qpjC
2g6vA-3ix9A
3qjmA-1nteA
1wggA-2kdbA
2b25A-1i9gA
1u2hA-2q87A
2rjnA-4xltA
1x5hA-2dn7A
2dn7A-2aewA
1tjcA-1hxiA
1r2jA-1u8vA
3vppA-1mpuA
2fnbA-2ee3A
1d5rA-2wgpA
3fwtA-2aalA
2hzeA-2m80A
3v0uA-3vxgA
3e61A-4kvfA
4airA-1x1qA
1qo2A-3tfxA
3p86A-2clqA
3ho7A-4gl0A
2p9hA-3hs3A
1tdqA-1qr4A
1m5tA-3h5iA
2dlcX-1h3eA
1gcpA-2k6dA
3cnxA-4r9kA
2pgwA-1fhvA
1pweA-1x1qA
1griA-1ootA
4eukA-2qv0A
2io1B-1lm8B
2egkA-2dc2A
1tyyA-2jg1A
4npnA-3w1sC
2cq2A-3d2wA
1v1fA-2zfdA
3cxrA-4iuyA
3hebA-1zy2A
3umaA-3gnjA
2q9vA-2z17A
2yz1A-2kdgA
4lw8A-4e6pA
2cupA-1nypA
1hssA-1hypA
3fgcB-3b9nA
2dhgA-1wg1A
3nc3A-2ve3A
3u34A-1xhnA
4mwsA-4i3fA
3jy6A-3huuA
4is2A-1fjhA
4uarA-2nyvA
3o1kA-5f3mA
3b2nA-3i42A
4uqtA-1x4bA
3o4rA-1z7eA
1x8sA-2kv8A
4uygA-4uyeA
5a46A-3pscA
2cpcA-1ci5A
2cpyA-2dnnA
1x5yA-2yrzA
3lb5A-3ksvA
3darA-2nmsA
1u5qA-4nfmA
3i4kA-3u9iA
1jkgA-1zo2A
3vlgA-1pw9A
1dugA-2x64A
2opgA-1wh1A
4mwsA-2vf2A
1xd4A-1h10A
4fxvA-2ghpA
1g2oA-2h8gA
4x54A-1mg5A
1h6kX-2hyiB
3ctpA-1bdhA
1ecaA-2c0kA
1z9wA-4r99A
4qecA-4kttE
3v7iA-4jaoA
1jkgA-3fgyA
1gttA-1nkqA
1m44A-2bswA
2wv4A-1p3cA
2egiA-2f41A
4kvmE-1wk4A
3tn7A-4h15A
2edvA-1ueqA
2m2lA-1e0bA
4eukA-3cz5A
1ixlA-1s5uA
4orrA-1gkaB
3bujA-1e9xA
3f0aA-1mk4A
1h5qA-3n74A
1p22A-1ri6A
2f5yA-1m5zA
4rk6A-4rkqA
4zv3A-3ck1A
1urgA-4hs7A
1ecaA-1hlmA
3wk4A-2fukA
1y7nA-2yuyA
1lrtA-3o15A
3ltqA-3hbwA
1rl0A-1apaA
2yumA-2cjjA
1le8A-2da6A
2bngA-3nv0B
1xmbA-1lfwA
1xmeC-1l2pA
4ilqA-1v8iA
1zbqA-3oicA
1vhgA-2b06A
5dh9B-1j0wA
2akoA-2brxA
1u2zA-3uwpA
1y9qA-3vk0A
3kxoA-2aawA
3b7cA-2xr8B
1iq6A-3lbbA
3d0qA-3tsaA
3ph9A-3gnjA
3kwoA-4zkhA
1xfsA-2ldkA
1uuqA-4oouA
3hofA-4dh4A
1vjhA-2lpxA
3l6uA-3gybA
1fhgA-3kvqA
4wt7A-4rkqA
5b8iC-1rotA
1gc5A-3looA
2fi1A-2hoqA
1f2dA-2gn0A
3tl8A-4nfmA
1i3cA-3b2nA
4kb8A-2gsfA
2y93A-3u49A
3blzA-2rfrA
1ujmA-2nwqA
1ukkA-2pn2A
3blzA-2owpA
3gemA-1ujmA
4apcA-4md7E
1i1rB-1emrA
2q86A-2wp3T
1j0aA-2gn0A
4hwgA-2f9fA
1qdlB-3i42A
2d4lA-1xs1A
2g7sA-2hkuA
2qr3A-2jviA
3cxgA-1r26A
1x5fA-2ocfD
1u7uA-1p9oA
1yzvA-2b34A
3ijtA-2kewA
2byeA-1wgrA
2vl6A-3lgjA
1quuA-1m7kA
4nu7A-3cu2A
4r38A-1odvA
1vhgA-1viuA
2fezA-3q9vA
3jy6A-3tb6A
1bpvA-1n26A
4gnrA-3d8uA
4q9bA-1a6zA
3dm8A-2rfrA
2ocgA-4wy5A
4damA-2dudA
1bg5A-1nhyA
4pp8A-1bv4A
2yy9A-1fs1B
2di0A-1pgyA
2giaB-2giaA
1ie5A-3omzA
4ic7A-4f0fA
4i8nA-1fpzA
2cocA-1u5dA
4wxeA-5dkvA
1z9zA-1wyxA
4q34A-3cn7A
1fg3A-4zm3A
2r5yA-1hdpA
2h7xA-1jmkC
3q2sC-2cq2A
1pf5A-1xrgA
3iwpA-1twdA
2j5gA-4hnkA
3f1rA-1n4kA
4u2gA-4rncA
2hkuA-3g1lA
3hdgA-2qxyA
3eodA-3hebA
3umcA-3e58A
1tyyA-3ljsA
4i2tA-3zywA
1eazA-1u5gA
2pe8A-3ulhA
4gr6A-5bs2A
2edjA-4lfhG
2qxyA-1d5wA
3broA-3bjaA
1rd4A-1jeqA
1tbuA-3e8pA
4dwfA-2hj8A
4lldB-4lfhD
3wihA-1x5lA
2fsrA-2jlmA
3dedA-2r2zA
3ftbA-3hl2A
2eddA-2ic2A
3h7tA-3stiA
3r5gA-2w01A
2p4wA-1hstA
2opgA-2kg2A
3hebA-3crnA
2vi7A-4r3kA
1qz1A-2kdgA
4f25A-3b4dA
3m1yA-3e58A
1vrsD-3d21A
3c22A-3bx4B
3rotA-4wt7A
3ezsA-1v72A
2qq5A-1mg5A
1v70A-1nxmA
2x36A-1z0bA
2qkxA-1jykA
3lm0A-2x4fA
1wk0A-2yrzA
2ayxA-2hqoA
1ws6A-3c3pA
4rpvA-1h8fA
2b5oA-1f20A
3h7tA-2hrvA
1eljA-4kysA
4d6xA-3khtA
1whyA-1x5oA
1ywiA-1wr7A
2qzcA-1wwmA
2mpuA-1wg1A
2yziA-2j9lA
1ihjA-1x6dA
4nsqA-1xebA
1wquA-2gsbA
3pgpA-1yleA
1srzA-1q3xA
1ae1A-2bd0A
3q2eA-3mqmA
2qsjA-4xltA
1mvoA-1oxbB
1s5uA-1j1yA
3k4hA-3brsA
3feuA-4dvcA
2mqjA-1we7A
2fbnA-2if4A
3c0cA-2moxA
3p1tA-3dodA
1b6eA-1h8uA
1hdoA-3l6eA
3ffrA-4zm3A
2vreA-4hnkA
1jpmA-2hzgA
2di0A-1otrA
2lxiA-1whxA
3h7aA-4zd6A
1ltlA-2vw9A
1kuvA-1cm0A
3f4wA-1x1zA
3tz0A-3cgyA
2lulA-1u5gA
2rcyA-2jkvA
1dcqA-2b0oE
2dl9A-1ie5A
4rpvA-2ac3A
1n1jB-4nftA
2fkbA-1q33A
4bj3A-4c29A
2nwqA-3guyA
3iosA-2ljaA
3sikA-2k78A
2iw5B-1idyA
3n9uC-1wwhA
2hoqA-2gmwA
2mev1-3cjiA
3ozqA-2gd4C
2bwnA-1b9hA
2w11A-3k1zA
4xarA-4rweA
3q9sA-3to5A
1t5dX-3ivrA
2r37A-4evmA
2cf2C-1zkiA
2fm1A-4wp0A
2h5fA-1f94A
2a35A-1bhsA
2b25A-3mb5A
5cq3A-2i7kA
2p9hA-4gnrA
2essA-2f41A
2yrbA-1rlwA
3b8lA-2b1xB
4cvqA-2x5dA
3fbkA-2cm5A
2dn7A-4lxoA
3t0jA-2qflA
2r4iA-2imjA
1vfrA-2wzvA
1yp5A-1z9zA
2k54A-1s5aA
4yfiA-3e3pA
1dilA-4csdA
2l5oA-2pu9C
1fyzA-3pvrB
1qs2A-2a78B
3n5aA-2fk9A
4hqsA-1r26A
1we7A-3phxB
1on0A-1z4eA
1qz1A-2kkqA
2rf0A-4lnpA
1nrwA-2hf2A
1zemA-5er6A
3hh2A-1agqA
3orxA-2wtkC
3l51B-1gxlA
2g9wA-2p5kA
4xivA-1pd3A
1kobA-4apcA
3wv6A-3zxfA
3pgeB-3lx2A
2wz9A-2f51A
3jz6A-3u0gA
2ad9A-1x5oA
1x5hA-1x5lA
1orrA-2x6tA
2ibgA-1x5xA
2lqrA-1ya5A
4mnfA-2ya9A
1mruA-4f0fA
2edvA-1vaeA
3ai9X-2qwvA
3ejgA-1zr5A
1ixlA-1zkiA
4i3fA-3wwoA
3tn7A-3e9qA
1xkpC-3epuA
1zs3A-1nf4A
4s0sD-1uenA
3qanA-4pxnA
1kuvA-2i79A
1j2fA-1gxcA
2q32A-4wd4A
1u5xA-1dg6A
2bkwA-3fkdA
1fg3A-3getA
1wxvA-4a20A
4p8bA-4nq8A
1bagA-1bplB
4ndjA-2g3oA
3h0uA-3i47A
2js2A-1ootA
3wnwA-2wlaA
1u1sA-1d3bA
2d2mD-1gcvB
4x7hA-1h8fA
2fjcA-1z6oM
3tl8A-3sv0A
5d9bA-1q7fA
2i00A-1wwzA
4l6eA-1zm0A
1tiqA-4e2aA
3oeiC-2a6qE
1i1jA-2jw4A
1eg9B-3fsdA
4ej0A-1gy8A
1ynpA-2bp1A
3pl1A-1yacA
4k2dA-3l9sA
1u02A-1wr8A
1a2oA-2qsjA
4s1nA-1z7eA
2edvA-3qjmA
1vlqA-1ve6A
2w21A-2va1A
4r6hA-2nvuB
1eazA-1u5dA
3pvrB-1biqA
4o8mA-3gyyA
3lzbA-1vzoA
1bciA-1rlwA
1wdyA-3d9hA
2r8bA-3bdiA
3qnrA-4w7jA
3ezsA-4wbtA
1q0uA-3fmpB
4tpkA-1aknA
2r37A-3d6iA
4n5uA-1v5jA
2bwnA-2c44A
1n7gA-3l6eA
1m7xA-1eh9A
3lu1A-3rkuA
3knzA-4amvA
1kxjA-2gk3A
4f25A-1hl6A
1ltlA-1o7iA
4ef0A-3apsA
2jahA-2a35A
1dcfA-1mvoA
2wl3A-3fcdA
1i1jA-2rf0A
1sqiA-2zi8A
1ae1A-4is2A
4fdxA-1s0yA
2m0tA-2jilA
2wfbA-2yx6A
2ediA-1tteA
3ncmA-1bihA
2fjlA-1u5gA
1ozpA-2euiA
2j1lA-1sulA
2zadA-3nxlA
3vxgA-2bp1A
4yvdA-1jofA
2x0iA-1u8xX
2hpsA-1tizA
1z7eA-1kbzA
2h3hA-4jb0A
3gzsA-3mx3A
1e8tA-1rwiA
3dkrA-3qvmA
3l5kA-3dv9A
4kbqA-2fbnA
1w77A-1fwyA
3qdpA-1s62A
3inpA-3tfxA
1u2hA-3bn3B
2nwqA-3e9qA
3co7C-1hstA
2qycA-4dpoA
2jp2A-1u5dA
2qxyA-3i42A
3dkuA-1nqyA
2cv4A-2b1lA
2jilA-3bpuA
1ug1A-1jqqA
1h75A-4iq1A
2yjpA-3kzgA
4eihA-1tceA
2enmA-2rqtA
2phdA-1sefA
1y9oA-2k7jA
1h6hA-1xteA
1uv0A-1wk1A
1tn3A-1sl6A
3pqjA-1q1hA
4x54A-4wuvA
4eqmA-3tl8A
1z94A-2ldkA
2wh5A-3g9wA
4id8A-1b0pA
3jy6A-3k9cA
1s5uA-2egiA
3m1yA-2nyvA
4mwsA-2i3dA
2ncmA-4lfhG
1bvyF-1vmeA
4hziA-4wbsA
1gl4B-1koaA
1ljoA-3swnA
1mdoA-3bs8A
1v98A-3iosA
4e8oA-2aj6A
4rpvA-4cztA
4la9A-4dz1A
3k4hA-4yv7A
1jxzA-4jylA
4n91A-4mx6A
1npeA-4csdA
1orcA-2pijA
5cllB-2v76A
2a4vA-4evmA
3niwA-3l7yA
3h79A-1bjxA
2i3dA-1ukcA
5e6nA-1zkhA
1y8cA-4oa5A
3hpvA-1f9zA
4c4kO-3pucA
3fixA-4r3kA
1t6bY-1jeqB
1noyA-1s5jA
1qu5A-3ounA
1lssA-1ae1A
1b34B-1ycyA
1z0sA-4werA
1abeA-3jy6A
3ck7A-2bugA
3mbtA-4oddA
2a6tA-3hhjA
1svvA-3p1tA
1wjgA-5ahwA
2fi1A-3sd7A
3uv4A-3nxbA
3s1iA-2vywA
1zmoA-2y93A
1tbuA-2hx5A
3pdcA-3fobA
3rihA-2o2yA
1kqrA-1kriA
4q2pA-1mfgA
2cwlA-2fjcA
2mgzA-2mmyA
1a2oA-2hqoA
2bk9A-1tu9A
2wo3B-1f56A
4i82A-2b3mA
2e8bA-1fwyA
3kcnA-4lzlA
2lulA-1zm0A
4wsoA-3nbaA
1tz1A-1q1oA
4o1kA-1ekjA
2v1rA-1ug1A
3dkrA-2cb9A
2vx2A-3hinA
1qhwA-2hy1A
2mzrA-3d2wA
1vl0A-1ujmA
2cbfA-1s4dA
4kunA-4xhmA
3h49A-2afbA
3pxvA-3ge5A
1jxzA-4lk5A
4hwkA-1yxmA
4h5fA-2pvuA
1dxtB-1b0bA
1z94A-2qpvA
3cfyA-3gt7A
1u3bA-3bpuA
1pw9A-1byfA
3w1yA-4bkgA
2c54A-3rkuA
2ve3A-3tktA
1bj8A-2aewA
1x5yA-1x5xA
2a9yA-2v78A
1iq0A-1bs2A
2qsjA-4qpjC
2k9gA-2enmA
3r4cA-1s2oA
4ln2A-4xi2A
2dm2A-1ie5A
4yfiA-2ozaA
1z0mA-1eh9A
1zynA-1a8lA
1qo0D-1m5tA
3slgA-1ae1A
1pweA-5c3uA
1lbmA-4wuiA
3onaB-2mp1A
1g5vA-4rxjA
2emqA-3ddjA
1s7fA-3f0aA
1j75A-2fbhA
3oekA-2ieeA
3uiuA-1h8fA
2c49A-3ljsA
1p2fA-3hebA
3m1iB-1u5dA
3fw2A-3d6iA
2yuuA-1y8fA
2goxB-1s35A
2dm4A-2yrzA
1zitA-2hqoA
1sfuA-1qbjA
1fg3A-2c44A
2fbhA-1oyiA
2q2bA-4ncpA
2hboA-3lbbA
3ezsA-4my5A
1fd9A-1rotA
3r2nA-1wn5A
2c49A-2v78A
1xebA-2f5iA
1mruA-4eqmA
4af2A-3fw2A
3n5aA-1djgA
1whdA-3tsvA
3p19A-1t2aA
1tjcA-2hr2A
4zriA-2v76A
2fn8A-4yv7A
3aovA-4wbtA
1eazA-1v5mA
1hn0A-1gnyA
2f8jA-3dodA
1dv0A-1vg5A
2j5gA-3h0uA
3qz3A-1vjxA
2lxiA-3d2wA
1xmkA-1w1wE
3wd6A-1oyjA
2hcmA-1lw3A
1j1iA-4x00A
2zayA-3nnsA
3i5tA-2z61A
2vi7A-2d4oA
2l5pA-3l4rA
4wytA-3qjmA
2dm2A-1neuA
1jpmA-3no1A
1c8pA-1uc6A
2atrA-4j3gA
1j1yA-2bi0A
1dpjB-1h4iB
3m63B-4bkgA
1wwhA-2hglA
3qnmA-2nyvA
1wjmA-2j59M
4hizA-2p4oA
1xedA-1i8lA
1hdoA-3un1A
2kdbA-1wh3A
2o1mA-3qaxA
2gguA-1gz2A
4d6xA-3grcA
2p9mA-1o50A
1z5yE-2yp6A
1h75A-1nhyA
4pfiA-4o8mA
3ntvA-2yvlA
1a2oA-4q7eA
2gscA-2etdA
1xtiA-1vecA
2nn6F-1e3hA
1j8dA-3mmzA
4lisA-3m2pA
2qu7A-4wt7A
2fujA-2q2bA
3ktoA-3khtA
3hd8A-4pphA
1xzzA-3malA
1si9A-2cb2A
1rjhA-3vppA
4uwwA-1mpuA
1fcbA-1ak5A
2gguA-4qkgA
3whdA-2ls8A
3l4rA-4oddA
3cfyA-3kyiB
1owwA-2ee2A
4zv3A-2cyeA
4kunA-3ixrA
4h2dA-2hnaA
3rotA-3ctpA
3mizA-4kvfA
1kbzA-2fwmX
1tllA-4oxxA
1bj7A-3qkgA
1e8tA-1nmbN
4zw0A-1q4sA
3bovA-1bihA
2f5yA-1wh1A
1sqsA-3luaA
4lxgA-1q0rA
3l8aA-1svvA
1x5yA-4eq2A
2edvA-2vz5A
2mgzA-3p5tL
2ncmA-3kaaA
1dzoA-1oqwA
1c4kA-1iugA
2wjjA-4kyuA
2o5aA-4i27A
1xauA-4lfhD
2zscA-3szhA
1w6uA-4nmhA
2w59A-5anmE
3fbkA-1rsyA
4woqA-1mxsA
1vcsA-4dndA
3uwcA-1svvA
2p9mA-2qh1A
1idpA-2chcA
3h5iA-1mvoA
1u39A-2cs5A
2pmuA-1oddA
2b3rA-2cm5A
4rzsA-4wt7A
3hzhA-3cz5A
2fswA-1z7uA
2vphA-2omjA
3k4hA-4ywhA
3hm0A-4ncpA
2ns0A-1sfuA
1pbgA-1v02A
2d9cA-1ci5A
3l4fD-4wytA
4jg6A-3dtcA
1v5mA-1qc6A
2c8sA-1mg2D
2yuxA-2yrzA
2db5A-3cbyA
1b6eA-1tdqB
1i1dA-3r95A
1zpwX-2i8eA
2eo4A-2oikA
2a4vA-2h30A
1bdxA-1ixrA
2julA-1jbaA
3ctpA-3l49A
3nhmA-3luaA
3darA-3r8bB
4cmyA-4zkhA
1x53A-1vjhA
2y78A-1u79A
1d9aA-2dnnA
2pcsA-2ldkA
3fkdA-4r8dA
1hssA-4cvwC
1gl4B-1vcaA
2z1nA-1lsuA
2qjgA-1ojxA
2bzuA-4liyA
1y7nA-2omjA
1z6oM-1uvhA
1s0yA-4lkbA
3d9iA-4flbA
1c3hA-2hevF
3gwlA-3mbgA
2hh3A-2z0sA
2mgzA-3b4dA
1mruA-2javA
1ashA-1x46A
1dcfA-3hv2A
1a0sP-3hw9A
3f1rA-3p53A
1xauA-2nmsA
3eacA-2augA
4rpvA-1zxeA
3he2A-2a7kA
1imjA-4x00A
1xknA-3i2eA
3iwtA-1di6A
2dl9A-2yr3A
1dc7A-2hqrA
3ttiA-3udbA
4s1nA-5cjjA
1lr0A-3qdpA
1va8A-2egkA
1j0wA-1m7eA
4zotA-3jrrA
1jxzA-1xx4A
2vphA-2jilA
3osyA-2hrvA
4fcjA-3ebyA
3he2A-3rrvA
3vv5A-2pvuA
4fl0A-1c7nA
1xtiA-2eyqA
2cofA-1v89A
3ngyA-4rg8A
1k4uS-1mv3A
1ya5A-3kvqA
4lq2A-1ixcA
2bd0A-2fwmX
4ovdA-5e2fA
1fjcA-3d2wA
3hdoA-2ogaA
1p5tA-2r09A
1xj5A-1dusA
1dbqA-2rgyA
4r9mA-3t90A
1faoA-1w1dA
1xg6A-4zotA
1mkwK-3osyA
1v6tA-2y8uA
1v5hA-1f5oA
4ln5A-4n91A
3fcyA-4u2gA
3oicA-4e4yA
3nc3A-1pkfA
2l5oA-1kngA
2fe3A-1qbjA
1u2hA-2cr6A
1x1mA-2bweS
2qvgA-3luaA
2iwiA-4kb8A
5f3mA-1nbuA
1cmxA-2wdtA
1qhwA-2yvtA
2a0mA-3nipA
3ndnA-1iugA
2kv3A-4pp8A
3ntvA-3c3pA
1t17A-3ijtA
1a6zA-1t7vA
1oohA-2wc5A
2plwA-1m6yA
1nxmA-4o9eA
3uiwA-2yanA
1h3oA-2yfvA
3darA-1f97A
1y0bA-2wnsA
3whdA-1gz2A
1jhfA-1z1dA
4k00A-2fs2A
3p09A-1alqA
2v2gA-3kebA
4iuyA-4nmhA
2yt8A-2egkA
2fr7A-1n40A
1bf2A-2fgzA
3nv0B-3ebtA
2yjjA-1fyzA
3rcwA-1e6iA
3phxB-2al3A
2pyyA-4ymxA
3iruA-3l8eA
3ihwA-2hxsA
3d8uA-4rk6A
1y7nA-1n7eA
4jdpA-2c4nA
2bt2A-2ihbB
2kr3A-3c0cA
1nf3C-4f8kA
1iujA-2op5A
4qgrA-2e7iA
5bxfA-1ce6B
2pd2A-2hy5C
2h0eA-3qvaA
2c49A-1vk4A
1vkhA-3bdiA
2d87A-3f7pA
3wi7A-1mt3A
5c3uA-1vb3A
1iv6A-2qhbA
3e81A-3pgvA
1faoA-1i2hA
3kqgA-1h8uA
4axkA-4aajA
3nc3A-4kpaA
4q2qA-1uf1A
3i5tA-1fg3A
4cmyA-1nf4A
2gtaA-1vmgA
2fyiA-4lq2A
2fepA-4rkqA
4r9fA-1eu8A
2fh5B-2wjgA
3n9uC-1x4bA
3hdgA-3n53A
1wf5A-1jrhI
1wtbA-2ghpA
5b8iA-4g9jA
3hz4A-1bjxA
2kv3A-1tdqB
2rjnA-3luaA
1vecA-3pewA
1wytB-3ffrA
2yveA-1zk8A
1h5qA-1wvgA
2ffiA-1itqA
4dh4A-4fdxA
3t06A-1x05A
3fixA-3ld2A
1v62A-3bpuA
4q2qA-1i16A
1negA-1jegA
2pwyA-1i9gA
4kvfA-3cs3A
4s0sD-2ee2A
1btnA-1qqgA
2rf0A-1gbqA
1hnfA-2wp3T
1xauA-1ya5A
3uv4A-4uygA
4n8gA-4mcoA
3wk4A-3kd2A
4ln2A-3h0fA
1i35A-1k8rB
3nnsA-3n53A
3op6A-2dxaA
1i85A-4nobA
1wj0A-1ul4A
1pz7A-3pveA
1u2zA-4er3A
1v70A-1zz6A
2ncmA-2yd2A
2vrnA-3l3bA
2douA-3k7yA
2cphA-3n9uC
3orfA-1g1aA
2w2aA-2p8gA
3fw2A-4txoB
4k2nA-1tg6A
1wy5A-1ni5A
1yudA-2f4pA
3q9sA-1oxbB
1wf5A-2crzA
3bwvA-2msnA
3nnsA-3lteA
1va9A-2ibgA
3lpwA-1owwA
1m2vB-3n2nA
2yr3A-1i8lA
2k1mA-4k07A
2io1B-3w1yA
3grdA-3en8A
1gkkA-2h1iA
2cspA-1k85A
3e4uA-3m5bA
1flaA-2m6rA
2yuxA-4n68A
2eddA-1owwA
1he7A-1g1cA
2hyiB-3b4dA
2qkqA-3bs5B
4z0tA-1mg5A
3eucA-1yiyA
1peaA-3dbiA
3aovA-3fdbA
2jk1A-3hv2A
2bd0A-2gdzA
1r3dA-4mj3A
4ix8A-2o0rA
3exrA-4aajA
3c3kA-3hs3A
1ie5A-3kvqA
4zriA-3w1sC
4y0nA-2ab0A
2douA-4ix8A
2d1hA-1qbjA
3kpcA-2ouxA
1vieA-1whmA
2cu1A-4a20A
1jjuB-1l0qA
1j75A-1fx7A
3i76A-1qyiA
3bblA-3sg0A
2cpxA-1oo0B
1ji7A-3bq7A
2hewF-4d7yA
4fxwA-2mzqA
2h3hA-3egcA
1if1A-2dllA
3i3yA-3ktnA
2kpkA-2h2bA
2oyzA-1yudA
4q3pA-2a0mA
1z2qA-1vfyA
2fyfA-1fc4A
4lldB-1gsmA
2r8bA-1qlwA
3cseA-3vcoA
3ny5A-1we7A
4adlA-2j91A
3pl2A-2afbA
2jrhA-4eewA
2h3hA-3cs3A
3wxbA-2y93A
4o32A-3ph9A
3vqfA-4q2pA
2cv4A-3or5A
1pk8A-4fu0A
3bdbA-3r8bB
1oo0B-1x4eA
1i5dA-1b3qA
2cofA-1zm0A
1hssA-1bfaA
2yveA-2hyjA
1vfrA-3kwkA
4mngE-4nobA
2dr1A-4r2nA
1lssA-2g17A
1wfoA-1va9A
1s1gA-1nn7A
1tf2A-1nktA
1m2eA-2qv0A
1rhfA-3pucA
2c54A-3guyA
1x53A-2nn5A
1kgsA-3lteA
1a9xA-1pk8A
4etwA-2vatA
1s70B-1ympA
1zm0A-1u5dA
3pgpA-4r3kA
3r66C-1p1aA
1x5oA-1wg1A
1q0rA-4nvrA
2q9vA-2kg2A
2wl3A-2zi8A
2e7lC-3oj2C
1lsuA-3e9qA
1xfnA-2pr5A
2bdwA-4rpvA
2xqnM-2y8fA
3r5gA-1wc1A
2imrA-1j6oA
3broA-2fbkA
3eqzA-3b2nA
2f8lA-1dusA
4af2A-3umaA
3hdcA-2i3yA
2cq2A-2xsfA
3uiuA-2bmcA
1d9vA-4qrzA
2ytcA-1p1tA
1ef8A-4kd6A
3k86A-3bpkA
1v86A-1v6eA
1mhyB-1biqA
2yanA-2ltkA
3nlaA-4ipiA
3gm1A-2p61A
3t06A-1zc4B
3d02A-3k4hA
3bb9A-3b8lA
1qupA-1fe0A
2r0fA-1c1fA
4aihA-2fa5A
3s2sA-2b34A
2ox5A-1jsyA
4irhA-2nnyA
1r6xA-1i2dA
2rc3A-2qr1E
2qhpA-3kzhA
1a04A-4xltA
1xqaA-2zi8A
1wfoA-1jrhI
1x5kA-1bpvA
3qq8B-3u30A
2tbvA-1vakA
1so2A-2yy2A
2mb0B-1x5oA
2e3vA-1a21A
2hcmA-4gwfA
3t8yA-1p6qA
3c3kA-3dbiA
2q2tA-1x9nA
2ox8A-1gz2A
1otvA-1rtwA
3eliA-2qpvA
4eqmA-2ozaA
3slgA-4nimA
2iwiA-2zv2A
4le0A-1zy2A
1q0rA-2pshA
2rf0A-1vyvA
1ofcX-1w0uA
2z69A-4ku7A
2wzvA-3of4A
1xg5A-5er6A
1qsmA-2i00A
1u5eA-3syxA
1h67A-1wjoA
1lrtA-2htmA
4da9A-3u49A
1x1eA-1w6uA
1xhlA-4nmhA
3s6oA-2b5dX
1m2eA-2plnA
3t8yA-3khtA
1i5pA-1naeA
1b6cB-3dlsA
1i1qA-2i6yA
2gb3A-1d7rA
1mvoA-1a04A
3qz3A-1z6oM
1l6zA-2wp3T
1tdqA-1ujtA
3t4xA-1yb1A
3hx9A-1lq9A
2hcfA-4uarA
1fnnA-1sfuA
4f8kA-2o2tA
2yuyA-3nfkA
1yxmA-3l6eA
4f21A-1mt3A
1wznA-1dusA
2ylnA-1yaeA
3nv5A-3jusA
3ctfA-1ttzA
2vceA-3otgA
2edxA-1jrhI
1xs1A-1oghA
2l5oA-2ls5A
1jfmA-4v3eB
4kvfA-3bilA
1k4uS-1gl5A
4eh1A-2xnjA
4aajA-3ct7A
5c5sA-2osaA
2i6lA-3ttiA
1m5tA-3n53A
2zfdA-2kn2A
3l4fD-3vqfA
1mojA-2vxxA
1pqwA-1iyzA
3r4tA-4q75A
3kh0A-4bkgA
3jtxA-2x5dA
1gzuA-3dv2A
3fdbA-2o1bA
1uenA-2vkwA
3brqA-3bblA
3lu1A-2pk3A
1t0yA-1zkhA
1vfrA-4urpA
4pafA-4mx6A
1uemA-2docA
1sp9A-2qh0A
3exrA-4axkA
3h2vE-1x5oA
4o9kA-1xkfA
2jp2A-1i2hA
1zxzA-3g5kA
1yeyA-3q45A
4ge1A-3s26A
1v5pA-1v5uA
3e3aA-3pdcA
2trcP-4ef0A
3e81A-3qu2A
1pieA-1s4eA
1blaA-2ihoA
1svvA-3f0hA
2divA-2fhoB
3fkdA-3dydA
1wfnA-3csbA
1a2oA-3cu5A
2i00A-1y9kA
1paqA-1n52A
1flkA-4z8mA
2qr3A-3kyiB
3daxA-3wecA
2dodA-2kisA
1orrA-1ujmA
1vhsA-2bswA
3ewiA-2hszA
1irsA-1i2hA
2i00A-2aj6A
2mhnA-3p5tL
1ws6A-2pbfA
2yxdA-2ar0A
1titA-1i8lA
4nxjA-3g0jA
3pgpA-1y7rA
1ufoA-3wi7A
4hrrB-3wctA
3h7aA-3u49A
1b8xA-4hz2A
2h1rA-3e05A
3dxsX-2ew9A
3fduA-4kpkA
3lqyA-3mcwA
5dwmA-2ge3A
4s0sD-1fg9C
2b25A-1dusA
1h75A-1m0uA
3zukA-3dwbA
4evmA-1kngA
1xg1A-1mbeA
1i24A-1t2aA
2qkxA-1fwyA
3p19A-3lf1A
4jzrA-1o4tA
1wfdA-1vp7A
1gt8A-1v8eA
3k1zA-1u7oA
1mv3A-2jw4A
1r8nA-1fv2A
3h0fA-4cc4B
1qgpA-2htjA
1y0zA-4y0eA
3n5aA-1wfmA
2gkgA-3n53A
2h3hA-3mizA
3o5zA-4lnpA
2mzqA-1cvjA
1wr8A-3l8eA
2qcvA-3kd6A
2ayxA-2jviA
3p5tL-1wg1A
4k07A-1ci5A
1h6kX-1uw4A
1xi9A-2x5dA
2acfA-1vhuA
1yr0A-1b6bA
4pp8A-2yhfA
1i4nA-1jcmP
2ic2A-1x4zA
2m72A-4hs1A
4p48A-4hgkC
1o1mA-1gcvB
1jssA-1xuvA
2ogpA-1u37A
1pj5A-1c0iA
1bj7A-1aqbA
2crmA-1wk0A
1sfuA-2fokA
1hyrC-3dj9A
2cpfA-2cpxA
2ayzA-3hv2A
2cx3A-3ewlA
4b15A-4bf7A
2b3mA-3lbbA
3k7yA-3aovA
4pw0A-4hrxA
2kbgA-2vkwA
1ws6A-2ar0A
2ownA-2q78A
5cxoA-3dxoA
1v70A-2f4pA
2ayxA-1dc7A
1jpmA-2zadA
1sqsA-4qpjC
3gnjA-4hs1A
4ts6A-2uzpA
1m9uA-1p3cA
2vf2A-4o08A
2lxiA-1x4bA
4kpaA-3jusA
1p4wA-1zlkA
4eo1A-2x9aA
1x4zA-4o00A
1xrjA-1odfA
3ljsA-3i3yA
3fixA-1u6mA
2vi7A-1nslA
4nogA-3fkdA
2lqrA-4k07A
1qtrA-3bdiA
2e3vA-1n26A
1jxzA-3he2A
1jfiA-1tafA
4ln2A-2k9gA
1q67A-1zm0A
1wtbA-3egnA
4kjyB-1q8mA
4irxA-3e61A
3ny5A-4eewA
1i24A-3v8bA
1tc5A-3knfA
2yveA-2np5A
2ocgA-3fobA
1wjmA-1plsA
1wgdA-4awjA
2pceA-1fhvA
2leaA-2mzrA
2edyA-1n26A
2vozA-5ci5A
1h75A-4q5nA
2dbjA-2dm4A
4npnA-1e5wA
3e81A-2gmwA
1p6qA-4qpjC
2ikkA-3hfiA
1umnA-2vxxA
2hnlA-3uapA
2i6lA-3sv0A
1mt3A-2fukA
2fiuA-2gffA
2j05A-3h0fA
1ci0A-2a2jA
1jkuA-4cy9A
2greA-2fvgA
2rnrB-1zm0A
1isuA-1js2A
1kdeA-1vliA
1e7nA-1ag4A
1y81A-1xq6A
4bj3A-3n2nA
2jvbA-4ilqA
1p6tA-1yjrA
1wfgA-3axaA
2k8gA-2ditA
2qhlA-2lvcA
2nsqA-1bciA
2xr8B-3d9rA
1gl4B-2e7lC
2e3vA-4n68A
1vigA-4lijA
1qu0A-3sh4A
2b1xB-2qiyA
1tyyA-1vm7A
4kjyB-2q86A
3ctpA-5dkvA
4e6pA-1n5dA
2fn6A-4ix8A
2onlC-4x7hA
2dl9A-2ednA
3tsvA-2kojA
4ywhA-4wutA
2thiA-4kysA
2bovB-2j3vA
1x5hA-1k85A
2mgzA-1welA
1ec6A-3vkeA
1nm7A-1va7A
2hczX-3ft1A
1j7vR-1fg9C
2gtrA-2j5iA
3ezsA-3aovA
5byuA-4qd7A
1l7cA-1nzeA
1nwaA-4d7lA
2pkhA-3bwgA
1mhyB-2fzfA
4zotA-4cjmA
3dg3A-3nxlA
1koaA-3ncmA
1q7fA-1rwiA
3uwcA-3fkdA
1ukyA-2bdtA
1hs7A-3c98B
1fhtA-3b4dA
2qq2A-2egiA
1yvkA-2i79A
1uv0A-2h2rA
1b8fA-1t6jA
2j16A-2g6zA
4omyA-1xmkA
2yjjA-2xgwA
1mjfA-1uirA
1i4uA-4oddA
2i48A-1ii5A
1zemA-3un1A
3vkeA-2hh2A
1x05A-1u5gA
2d9cA-3ncmA
1nteA-3nfkA
2f8jA-2gb3A
1v2yA-2kdbA
3knzA-2v4mA
3pdfA-2b1mA
3thkA-2lj0A
3ks0A-1soxA
2ee2A-1k85A
1dc7A-4e7oA
2dlcX-5ahwA
1x8sA-1mfgA
3erwA-2l5oA
4mwiA-3sv0A
3blzA-5cxoA
2gm3A-1mjhA
3daxA-1e9xA
3neyA-1s4qA
1i16A-1mfgA
1lc5A-3getA
2dsrG-1zt3A
3iq1A-4d8fA
4hwkA-1n5dA
1sfuA-4i7hA
1xxlA-2yxdA
1qftA-3l4rA
2yt8A-2m0tA
4dipA-1rotA
3zizA-1gowA
2ij0C-2edjA
2w01A-3mr7A
2fhpA-1uirA
1yvkA-1gheA
1ku9A-1hstA
1fwpA-3gsdA
3oxnA-1utbA
3h2vE-1weyA
1xt9A-2xphA
3ulhA-2go9A
1z0jB-2g0uA
1rlwA-2nq3A
4v2pA-1u0mA
3fq4A-3e9tA
4cymA-4basA
1rhfA-3kvqA
1qdlB-1o1yA
4cybA-3qb9A
2gnqA-2wq8A
1z45A-1jovA
1owlA-1dnpA
3l49A-4kqcA
1m3cA-3o5zA
1tjcA-3ejnA
3grcA-2hqrA
2r8bA-4cg3A
2e7iA-1svvA
1vk6A-3eesA
3pm0A-3bujA
3rqiA-4e7oA
3hmeA-4uyeA
1rmrA-2m7fA
2ogpA-1u3bA
1zitA-3n53A
3kwtA-2ep6A
1sevA-1lsuA
4er9A-2ga0A
2k3kA-4f25A
2b0vA-1viqA
1rjpA-4i6kA
2c1gA-2y8uA
4mwsA-2cb9A
3qvqA-3l12A
3v2lA-2erbA
4kukA-2pr5A
3o7bA-2v3jA
1cc7A-1jk9B
4i3fA-3bdiA
3cu3A-3d9rA
1hyuA-1ttzA
1ji0A-2pzgA
2p9mA-2yvxA
2hcmA-1p15A
1h2tC-3juiA
4p39A-2a73B
1vzoA-4mwiA
2ij0C-3kaaA
1scfA-2o26A
1jvnA-1ka9H
2ogpA-1p1dA
4i8nA-1p15A
4gnrA-3e3mA
3rihA-3pk0A
1bsvA-2pzjA
1of1A-1p6xA
1z6bA-4zw0A
3mb3A-3gg3A
1y81A-1iukA
2l7zA-1akhA
4xz0A-1ka6A
1p1tA-4f25A
1z7eA-2a35A
4xwsA-1ixcA
4zd6A-3orfA
3bz6A-2pg4A
4q7eA-3hebA
4zk9B-1tvxA
2ah5A-4uarA
3q9sA-2b4aA
1mojA-2fzfA
2ggzA-1jbaA
5d9hA-4accA
2edzA-2omjA
2b9eA-3njrA
3egcA-1peaA
2j12B-2k1mA
1knlA-1wd3A
1wgnA-2bweA
3ck1A-3dkzA
1wc1A-1j27A
2a6tA-3dkuA
1j0wA-2r09A
1blaA-2mc2A
4k3wA-3hinA
1nfuB-4yzuB
2perA-1oyjA
4x7hA-3dtcA
1u2hA-2edjA
4c4kO-2qhlA
3i4wA-3cbyA
4ln2A-3o5zA
2b5eA-1x5eA
3s3tA-1mjhA
1j1iA-4uhcA
1elvA-2fp7B
1jt1A-1m2xA
1fhgA-1tvdA
2gzxA-1j5sA
3ngfA-3aamA
3cxrA-3n74A
2ee2A-2hazA
1p2fA-2d1vA
2q2bA-1bvqA
1nnqA-1j30A
4e7oA-3nhmA
3eyeA-3p3vA
1n5dA-3afmA
3qy3A-2nujA
2vezA-2d4oA
3feuA-3l9uA
2a9yA-3kzhA
1faoA-3m1iB
2etsA-2hfiA
3nywA-1h5qA
3n07A-1kytA
1bynA-1djgA
3r95A-2bswA
1h75A-4q5fA
1gl4B-2ednA
4eqmA-4nfmA
1bwpA-1escA
1qdlB-1kxjA
2yjjA-1zs3A
1g8jB-2jo6A
3slgA-4iuyA
4yvdA-1xipA
1zemA-4nimA
1u5gA-1u5fA
2fpoA-3uwpA
1f2dA-1tdjA
3gqsA-2eh0A
3elkA-2co5A
1l2jA-4ymqA
4cvqA-3jtxA
2ya9A-3cokA
4pfsA-3fwyA
2nq2C-2hydA
1faoA-1plsA
1rj8A-4d7yA
2f5yA-3ps4A
3nywA-2gdzA
2d1pA-2d1pB
1u4qA-1wr6A
4ambA-3tsaA
2e45A-2ho2A
3umbA-2hdoA
3i4kA-2zadA
3l4nA-2hzeA
2ocfD-2dbjA
2yt8A-1m5zA
1ig8A-3ohrA
2qr3A-3luaA
2qu7A-4z0nA
1k6zA-2fm8A
3ld2A-2fiwA
1fg3A-4piwA
2ic2A-1jrhI
2l47A-1ohtA
3no1A-3u9iA
1fjcA-1h6kX
4le0A-3cz5A
4pf6A-4nn3A
1i16A-3nfkA
3f0aA-3fncA
3hrmA-2obpA
1s1nA-1cskA
4glmA-2rqtA
3p1tA-4piwA
4ts6A-3fdwA
1p53A-2nqcA
1p6qA-1l5yA
2mzrA-3ulhA
4n5uA-1fg9C
2egiA-2oafA
1nj8A-3ugqA
3d01A-2otmA
3tsvA-1u3bA
1j7vR-2edyA
4q5fA-1nhyA
4h4gA-2fs2A
3n2tA-2bp1A
3ltqA-1knlA
2docA-3r8qA
3pgpA-3fncA
2r8bA-4rncA
3cu5A-2plnA
3gwyA-1vhgA
1we7A-1wh3A
1isuA-3h31A
1m2vB-1n3yA
4q2qA-2egkA
1l7vC-1vplA
2dl9A-2xy1A
3bovA-4nobA
3mjzA-1bjpA
2lcwA-4a8xA
2fh5B-1nrjB
4hnkA-3fduA
3ewiA-1l8lA
2ct9A-5b8iB
2cv4A-3gnjA
4esrA-1wfwA
1u5dA-1i2hA
3dm8A-2imjA
1qwjA-1w77A
2z0mA-3fmpB
3hofA-1bjpA
1sk7A-1j77A
1ry7B-3r8bB
4qoyE-2pddA
1btnA-2fjlA
1sntA-5d9bA
1n26A-1a22B
1kgsA-3gt7A
3edgA-1astA
3dzzA-4fl0A
1witA-2aw2A
4f21A-2b61A
1x8sA-3axaA
2hzgA-3i6eA
4qxaA-2ohfA
2qxyA-3grcA
4gkbA-1mg5A
2nmsA-2h32A
4bf2A-4jg6A
4dz1A-4ymxA
3td9A-5dkvA
1mdoA-1iugA
3m63B-1wfyA
2lc1A-3ounA
1wytA-3a2bA
4peoA-1s12A
2c2fA-3fvbA
3m4tA-2yy9A
2cq4A-3b4dA
4pmxA-2dgaA
1i6wA-4j7aA
1q9cA-1tafA
4cztA-3sv0A
1up7A-1s6yA
1griA-1csyA
1tbuA-3qy3A
1wj6A-3kydD
4d7yA-1osgA
3c07A-2g3bA
2vf2A-3bdiA
1ygpA-2bisA
1mjeA-1iyjB
3ewiA-3dv9A
1ekjA-3eyxA
1q5vA-3bkfA
2vtuJ-1dwnA
3hraA-2dvwA
5a46A-2wqmA
4wytA-3shuA
3o38A-1bhsA
3e81A-4hgnA
4kooA-2giaA
1vavA-3zxfA
1jvaA-4oz6A
2kojA-2o2tA
3rihA-1bhsA
2v84A-4gl0A
3l8aA-3mebA
4k3wA-3h0uA
2bdwA-2ozaA
4bofA-1jdwA
4ix8A-1u08A
2jahA-3u49A
2z17A-1u3bA
1v98A-5epfA
3ucxA-3h7aA
2i75A-1xriA
2ymuA-1u4cA
1xg5A-1w6uA
2rjnA-1qo0D
2hy1A-2dxlA
2h2bA-2omjA
1ep1A-1vcfA
2wm8A-2fdrA
1dq3A-4oz6A
4btjA-4md7E
3s2sA-3kl2A
1wxmA-3kydD
4cybA-2fjcA
4e98A-3gsdA
2bycA-2kb2A
1nrwA-3fzqA
3alsA-3bx4B
1x6dA-2kv8A
4m85A-1y9kA
3umbA-3bwvA
1hdoA-4nimA
2dr1A-2ogaA
1q0pA-1jeqB
2ic2A-4lxoA
1ufoA-3pdcA
1tiqA-1u6mA
1a7tA-2q0jA
1n1jB-2f8nK
2nwuA-3d7aA
1twdA-1l2qA
1kr7A-1ithA
4wxeA-1peaA
1kb9A-1sqbB
1tv5A-1xi3A
4nftA-1bh8A
1zemA-3o38A
2oluA-1w7fA
1u08A-3f0hA
1yhfA-4lejA
1r3dA-1cpyA
2hszA-4hgnA
4h0cA-4j7aA
2ytcA-2mzrA
1jjfA-3u0vA
2yt8A-1wh1A
1vyvA-4esrA
2ihwA-2i9dA
4kukA-3ulfA
1orrA-3kzvA
3dh1A-1ox7A
1raxA-3phxB
2bkfA-2cr5A
1k4uS-1z9qA
1griA-2j05A
2c49A-3zs7A
3q31A-3s97A
1ueqA-2kv8A
1b8xA-4pngA
3kkeA-3jy6A
2fa1A-3ddvA
3umaA-2yp6A
4k2nA-4hnkA
3r4tA-1iugA
2h0aA-3jvdA
1kcgC-2yezA
4y94A-1v89A
3ai1A-1wvgA
4wbtA-4r8dA
3iq1A-1uvhA
1l5yA-3kyiB
4fc6A-1gy8A
1z45A-2fwmX
4amvA-1vimA
1p1dA-1n7eA
1z91A-3bpxA
3hqxA-1ey2A
2gxfA-4r9kA
1olzA-1g1cA
2pajA-2y1hA
2a1tA-3sf6A
2b5oA-4dqlA
2cofA-2ys1A
1u5qA-2clqA
3ivrA-1ultA
4yvdA-4lgnA
4g9bA-3dv9A
1bdhA-3l49A
4xdiA-1dlyA
2zayA-1oxbB
3wk4A-1ufoA
2zykA-4r6hA
2a6tA-4hvyA
3grwA-2v9tA
1hnfA-3r8bB
4fxvA-2mpuA
1z9qA-3thkA
3mvuA-2f2gA
1sp9A-1f9zA
2vl6A-1z9fA
2dmkA-4n68A
2v8zA-3e96A
1vkhA-4f21A
2x5wA-3wecA
1yo6A-2qq5A
2peiA-5bs2A
1sjrA-3b4dA
1t3qA-1dgjA
2dnyA-1oo0B
1jtzX-2hevF
1gcpA-1ootA
3kkeA-4rk6A
1uklC-1am9A
2q0jA-4awyB
1buoA-2z8hA
2d9fA-4nnrA
2w11A-4g9bA
3c3kA-4kzkA
4eewA-2jxxA
2zayA-3kyiB
1dleA-2as9A
2fckA-3igrA
3s4tA-1j6oA
2i83A-1o7bT
1citA-1r4oA
1wjoA-1bkrA
1gyjA-1bjpA
1nctA-1epfA
1iruH-1q5rH
4kunA-2f51A
2v2gA-4o32A
1tyyA-1jxhA
1a22B-1v5jA
2a4vA-3d6iA
2f41A-2cwzA
2pceA-3ritA
1koaA-2chlA
1tn3A-1bv4A
4c4kO-1tvdA
3v7iA-4efiA
3ef8A-3cu3A
4nogA-1svvA
1rxtA-3fb3A
1nm7A-2k9gA
4nimA-1wvgA
1rrbA-4bkgA
4u6nA-3fj1A
4knpA-2j5iA
3h7aA-3guyA
2jbwA-1imjA
2vf2A-2h1iA
2m72A-2b1lA
3vfiA-3d6iA
3grdA-3fgyA
1x1eA-1lsuA
1y7wA-4xiwA
3ounA-3gmjA
4qegA-1bwmA
4kd6A-2vreA
3ju7A-1elqA
1md6A-1knlA
2vwrA-1u3bA
3nhnA-2k9gA
2i6lA-3udbA
1n1fA-1m4rA
2qhlA-2giyA
5ctmA-4ovdA
1qc6A-1wi1A
2dmkA-1k85A
1piiA-4nu7A
1bkrA-1wymA
1nrwA-1s2oA
1mkwK-3h7oA
3kmuA-4wnoA
2raxA-3clxA
1wgbA-3bpkA
2px7A-1w55A
2a36A-1mv3A
2pgwA-3u9iA
3vtwA-2jxxA
1cf7B-4ou0A
4aubA-1xi3A
2opgA-1wifA
2qq2A-4ienA
2b0hA-2qupA
4xdiA-1s69A
2obpA-2fxaA
2dkqA-2cy4A
3tn7A-4zd6A
2v25A-3kzgA
1abeA-4joqA
1x51A-1rrqA
2fhpA-1xtpA
5buvA-4o9eA
1pgjA-1wp4A
3shuA-2o2tA
3bgdA-5cvdA
3ksmA-4xarA
4x7hA-2qhmA
1lssA-3oicA
4hqsA-3gnjA
2mw8A-1akhB
2q86A-2lqrA
4gekA-1ne2A
2fujA-2qwzA
2pzgA-2zu0C
3o15A-1rusA
1v88A-1plsA
2wz9A-3gnjA
2mqjA-1v5tA
1dslA-2jdgA
4a25A-2xgwA
3brqA-4ry9A
3gbvA-5braA
2y33A-4iw3A
3crkC-3tzuA
4axoA-1gqgA
2nojB-1nwmX
3b7cA-1jkgA
5a46A-4xeyA
2z1nA-3p19A
3c8jA-3zhgA
3olzA-4wutA
3rqiA-3nhmA
1ufoA-2h1iA
1yx0A-4r3kA
1yk3A-4r3kA
1l6zA-2dm2A
2o0rA-1c7nA
1vzoA-2x4fA
1y9kA-1ro5A
2j5gA-4kd6A
1udlA-2rf0A
1wfgA-2jilA
5eyfA-2ieeA
1d7yA-1xhcA
3m63B-1oqyA
3h2vE-2ytcA
4da9A-1wvgA
4q7eA-2qxyA
1rtwA-1uddA
1p1tA-2cpeA
4q5fA-11gsA
2nq3A-1cjyA
1iugA-4qgrA
3ewiA-1ynsA
4fxvA-2hyiB
2fe1A-2bsqA
3qdoA-3qjmA
1qsmA-2fiaA
3ktoA-3hdgA
3a0jA-2nn6I
2qycA-2op5A
2dl9A-3b9kB
4ph2A-2lf4A
1fe0A-1jwwA
3fdwA-2chdA
1dmzA-3gqsA
1orrA-1z7eA
4s0sD-1qr4A
3u49A-3sxpA
2fepA-3ip5A
4ygqA-1u7oA
3kzgA-3n26A
3oxnA-1eljA
3hraA-2fo1E
3bx4B-1mpuA
4dipA-4nnrA
2w11A-4ygqA
2mw8A-3narA
2b4aA-1oxbB
1u02A-2b30A
2r2zA-2p3hA
2qzfA-2c8iE
4dh2A-1ohzA
3ixrA-3d6iA
2q1wA-3l6eA
3fdrA-2diqA
2a4dA-3e46A
1asuA-1c0mA
1x7vA-1q4rA
4dwfA-3w1yA
1hcdA-2mc2A
1vkkA-2mv2A
1wytB-1iugA
2cqvA-2yr3A
4oa5A-1i9gA
1wfoA-3qwqB
1oplA-4kb8A
2dmyA-2ljhA
2r73A-1aqbA
1s7fA-3igrA
2fa5A-1qgpA
1lsuA-1wvgA
1auyA-1ng0A
2kojA-3bpuA
1a21A-4eq2A
1jmkC-1mt3A
1cmzA-2jm5A
2fn8A-3k4hA
1g2oA-3eueA
3rqiA-1oxbB
1xzpA-2j9wA
1a3aA-4ky9A
4nstA-2psqA
3qllA-1iq8A
1w25A-3kyiB
3tlkA-1efdN
1y63A-1q3tA
4kmrA-2qu7A
4pmxA-1gowA
1ae1A-1h5qA
1fhgA-1rhfA
4zv9A-3u0vA
1fqtA-4aayB
2y78A-2f2dA
4m7oA-3tnyA
1z6bA-3s4kA
1bb9A-1negA
2jzaA-2jo6A
2os5A-2xczA
4uhcA-3wi7A
1rhfA-4qegA
2jt4A-1cskA
4i3fA-2pshA
4hx3A-1su3A
1wg1A-2hglA
1qsmA-4e2aA
1s3aA-2l5lA
1jjfA-3cn7A
2x4kA-1gyjA
2ayzA-2qzjA
4jmfB-3epuA
2bmcA-4md7E
2cphA-2mzrA
2lvcA-2yr3A
1mruA-1h8fA
3orfA-2fmuA
2j0qD-1whxA
3ttiA-4kb8A
1ilwA-3r2jA
4hjmA-1ttzA
3lm0A-4nfmA
3brqA-4rzsA
1suiA-2yxdA
2x1aA-2e5iA
2edyA-1x5xA
2ewhA-1m5hA
1x05A-2cocA
1a04A-2qzjA
1flaA-3d7nA
4h7pA-1vjtA
1p2fA-3nnsA
3ulhA-1wexA
2cofA-1u5fA
2a28A-1ng2A
2yhfA-1eggA
4eukA-3nnsA
3kcnA-2qsjA
3p5tL-2ghpA
2aawA-3vpqA
3qwqB-2hazA
1wwzA-2euiA
1u58A-4q97A
4urpA-2ifaA
3ounA-1uhtA
1uhsA-1b8iB
4kzkA-1dbqA
3fkkA-3e96A
3erwA-4k9zA
4r9kA-3grdA
2a6tA-3gwyA
1a22B-1uenA
2o6bA-1y7uA
4nwkA-3m5lA
1oplA-3c0cA
1ll8A-1dp6A
3tcrA-4lhbA
3r2eA-2ibaA
1fm0D-2k9xA
4i8nA-2wgpA
4tw1B-4q7gA
2pk3A-1u9jA
2fm1A-1u08A
1whlA-2cp5A
1yf9A-4y1lC
1g1aA-3l6eA
1b34A-4emhA
2kv3A-1sl6A
2ocgA-1iunA
2cqvA-1tvdA
4pm0A-2yy2A
1uw4B-1n52A
1vmeA-3eodA
1ympA-4tumA
3malA-1dqgA
2qycA-2pgcA
3hqxA-1sefA
2crmA-1x5xA
1x5yA-2edyA
1va7A-2lj0A
4d6xA-3i42A
1g8jB-1nykA
1w1oA-1i19A
1sulA-2b8wA
4etwA-4nvrA
3h7aA-3wxbA
2emqA-1yavA
4ggcA-1nexB
2fbnA-1ihgA
4njxA-3o0mA
3ewiA-3pgvA
4wqqA-4uwwA
4qlxA-3qdlA
2cphA-3b4dA
1jkuA-2c41A
4r9kA-2f98A
1z3eA-1i9dA
2eyvA-1bmbA
3nqjA-1bh8A
1nhyA-4iq1A
2r2oA-2kdbA
1fblA-4r3vA
2xqnM-1wg7A
3ebtA-4xbtA
2dbiA-4jzrA
3e46A-4ccgA
2cpfA-1oo0B
4ix8A-1yiyA
2chcA-3en8A
3r27A-1wg1A
4cplA-1e8tA
4zk9B-1el0A
2dl9A-3ncmA
3lpwA-2yrzA
3cfyA-4lzlA
3cseA-1cz3A
1vjhA-2rerA
1gh7A-4n5uA
3bq4A-4liyA
2x0iA-1sevA
1u2hA-3dbxA
1t0iA-2q62A
2nujA-3e29A
1mk4A-1xebA
2p6pA-3tsaA
1tbuA-4ffuA
1nupA-1k4kA
1uelA-1v5oA
3fdbA-2f8jA
4kbqA-2c2lA
1s0yA-1mwwA
1qg3A-2hazA
3mb3A-4uyeA
3ff9A-1kg0C
2db8A-1qg3A
3lm0A-4nstA
1jfiB-1ku5A
3b5hA-1fhgA
4xhmA-1a8lA
3qdoA-2vwrA
2w59A-4cdhA
1lssA-4fc6A
1ng2A-4lnpA
2fepA-4kqcA
1wg1A-1whxA
1cf7A-1z7uA
1ojqA-2a78B
2fbqA-1t33A
2q1wA-4is2A
2p2rA-4lijA
2b1xB-1s5aA
2o4eA-2jh2A
2a4nA-2euiA
3nywA-4ej0A
2gffA-1q8bA
3b8lA-4cdlA
1zkeA-4do2A
1bdhA-4rk6A
5bt9A-3pk0A
4yo7A-3e61A
2fn8A-1abeA
2m38A-2gjyA
3mpkA-2v3tA
1wi0A-4mjsA
2cv4A-1kngA
3ijtA-1z01A
3f1rA-1dqgA
2atrA-4r3kA
2i79A-3t90A
4m9pA-2di9A
4cjmA-1pwaA
4ldnA-3mb8A
4eqmA-3dtcA
1pcxA-1t6bY
3mebA-2z61A
3fw2A-2ls5A
1yp5A-1wyxA
4u46A-3rdmA
2cn5A-3kmuA
3o46A-2dmzA
2nujA-2hx5A
1gl4B-2iepA
1vdmA-1wd5A
1sqbB-1hr6B
1j8cA-3m63B
1lu4A-3hczA
1mdoA-4wp0A
2dhgA-2hyiB
1u2fA-1x4cA
1vkhA-1imjA
3rkrA-1gy8A
2xuaA-3qvmA
3rihA-4lisA
2ij0C-2yr3A
1c8pA-2dn7A
2cpfA-2leaA
1gcpA-1i1jA
1mekA-1r26A
1we8A-3vkeA
2kohA-2z17A
2f3xA-3dkzA
1pbjA-1o50A
1eljA-2xd2A
3cu3A-1tuhA
3l49A-4rk6A
1jmwA-2b0hA
2gzxA-2vhlA
1wzaA-1gcyA
3nhnA-1cskA
4y0eA-4oj8A
3eodA-3jteA
2bdvA-1zn6A
4rpvA-2chlA
2gnnA-2xv7A
1npyA-4omuA
4cymA-3ihwA
4xwsA-2y7wA
2kzfA-2dyjA
2ckfB-3b8lA
2eyyA-3thkA
3vqfA-2m0tA
3dnpA-3l8eA
1d9aA-3md3A
1za6B-2yr3A
3rhbA-2m80A
2zayA-4e7oA
4xltA-3lteA
2ywiA-3apsA
1n26A-2edyA
2efjA-1ne2A
3eheA-3sxpA
2i00A-2bswA
3b5eA-1k8qA
2fvhA-4furA
1wgqA-1u5dA
3kcmA-3k8nA
3fw2A-2f9sA
2qv0A-4xltA
1ri7A-2cg4A
3ld2A-1yk3A
2k9gA-2jw4A
2vceA-3s2uA
3tcrA-2g2cA
1k4kA-2b7lA
1a21A-1k85A
4jwvA-2j5iA
1z7eA-1t2aA
1mt3A-1k8qA
4ienA-4ordA
4j8tA-3cu3A
2ypsA-4hasA
2nmbA-2cy4A
4ln2A-4glmA
1imjA-1lnsA
4eqmA-2gsfA
1xg5A-4trrA
3a2bA-3dydA
1r26A-2f51A
3l8cA-1t5dX
1xrfA-2ftyA
1f38A-4qvkA
2jdgA-3hzbA
2vx2A-3h0uA
3g14A-3x21A
1fywA-2j67A
3eulA-2plnA
2gdzA-1a27A
3h7aA-1lsuA
2g5mB-3shuA
1yllA-4lejA
2dnyA-2fhoB
1fibA-1n73C
1yudA-2b8mA
1whyA-1x5pA
3r27A-2u2fA
3hzhA-3gt7A
1fwpA-1s7hA
1udlA-2a36A
4d6xA-2qzjA
4lw8A-1zemA
3d02A-3ctpA
4aqiA-1tizA
1jegA-1cskA
2yckX-1xi3A
1mbeA-2yumA
1ya5A-4k07A
1p1tA-2mzrA
4k07A-3kvqA
4btjA-2chlA
1ckmA-1p16A
3eulA-3luaA
2dmzA-3nfkA
3hhjA-4dywA
3t7lA-3zyqA
1dxtB-1ithA
2isyA-1leaA
1jbaA-2m7kA
2dnyA-4a8xA
3uq6A-3kzhA
1o5lA-3otfA
1w3oA-3tgvA
3r8bB-2ol3A
4lxgA-3fobA
2co5A-3bpxA
2xqnM-2v76A
4q2qA-2g5mB
5aa7A-4oy7A
1faoA-2crfA
3un1A-4nimA
1v9wA-1vrsD
3ezsA-4ix8A
2ncmA-1b6uA
1i24A-1yxmA
4nxjA-3lxjA
4ln2A-4esrA
3hxsA-4gwrA
1vzoA-4kb8A
1iunA-3i2fA
4mngE-3b9kA
1be9A-3ps4A
3v2lA-3r72A
3kzgA-3qaxA
2i9pA-1wp4A
3a4tA-2gpyA
1x5fA-2edyA
1kgsA-2gkgA
2r8bA-4zv9A
4hx6A-3bpkA
1ixlA-3lbbA
3k9cA-2fepA
4dv8A-4xsgB
3sikA-4wjg3
1s5uA-3ck1A
1g1cA-1o0vA
3grwA-4qegA
2enmA-4esrA
2l5oA-2yp6A
1d9vA-2gh9A
3idvA-3cxgA
4v2pA-2ahbA
2io1B-2kdbA
2kk6A-1ka6A
1gl4B-1hnfA
2yz3A-4bp0A
1p5tA-2dfkA
1pwaA-1abrB
3lgcA-4wr4A
3tqoA-1nzjA
1x5hA-1va9A
3khtA-3i42A
1imjA-1pv1A
2y96A-2g6zA
3kwoA-1zs3A
4r9kA-3fgyA
5cpgA-2f41A
1hdoA-3rkrA
4ci9A-3bdiA
2rd7C-2l5pA
1n7gA-1yo6A
1mfgA-3tsvA
3t4xA-1u9jA
1vrsD-1kngA
4m7oA-2etvA
3gbvA-3dbiA
4wt7A-4kvfA
3iqcA-4er9A
2yjjA-4zkhA
1o4xA-1b8iB
3d02A-3kkeA
1p3cA-1l1jA
3q2sC-2mzsA
2b7jA-3fw2A
2ogaA-3getA
2lc1A-2pieA
3rdwA-1i9dA
1zbqA-1n5dA
2qhmA-1u5qA
3jteA-3n53A
3ucxA-3ai1A
1wfgA-2vphA
2qv0A-3i42A
2a9yA-2nwhA
1n7gA-2q1wA
5b8iC-3b7xA
4z0tA-3l6eA
1n7eA-1vaeA
2o2wA-2gncA
1x4fA-1wwhA
2h1rA-1ne2A
1rm6B-1fiqB
1iugA-1svvA
3c5rA-3b7bA
2g5mB-2dmzA
1n7gA-2gdzA
2ah5A-1l8lA
2afbA-2jg1A
4lw8A-3gemA
1ua2A-2bujA
1wjmA-2dhjA
4qecA-2g1uA
1witA-4u0qB
3jteA-2qzjA
5bs6A-2b0vA
1u0mA-4jaoA
3zkkA-2nvuB
1gsqA-2hnlA
2zayA-4d6xA
4lisA-3e9nA
2yumA-1w0uA
2g9wA-1qbjA
2pf1A-3hn4A
3htnA-2nmuA
2lcwA-3p5tL
3ktnA-1vk4A
3hdcA-3eurA
4h5fA-3n26A
4da9A-4wuvA
3h49A-3uq6A
3tn7A-1gy8A
1x7vA-2go8A
1d5wA-1i3cA
2vozA-2ghaA
2cp6A-2e4hA
2p9hA-3kkeA
1a2oA-3crnA
2owpA-1tuhA
4i3fA-4nvrA
2qhlA-1hkfA
4rvcA-2pzgA
3nhnA-3h0fA
1xx4A-3fduA
4nguA-4p1eA
3i6vA-1yaeA
1zuuA-1mv3A
1p1bA-3orhA
1oq1A-1c1fA
2x64A-3m8nA
1m6eX-3njrA
2okcA-2fhpA
3msxB-3byiA
1ddwA-1i2hA
1u2wA-1qbjA
4g8sA-3gagA
1wfoA-2fnbA
2y8uA-2vyoA
1negA-4esrA
1wkaA-1ileA
1ri1A-2yxdA
1imjA-3i2fA
2cpyA-3p5tL
4xarA-3k9cA
1iugA-2o1bA
1wquA-2eobA
1yn8A-2moxA
1b34A-1i8fA
3saoA-1xkiA
2fiaA-1y9kA
1k5dB-1h10A
4lisA-4iuyA
1k3rA-2yy8A
5bv8A-1q0pA
1zemA-1gy8A
1yb1A-4nmhA
3zijA-4hqsA
1iugA-4r8dA
1yzmA-1rfyA
2r8bA-4u2gA
2x4fA-4accA
1o54A-2nyuA
4nsqA-2i00A
1gcuA-2nvwA
1jfuA-3kh7A
2nyuA-2fhpA
2fhoB-2do4A
4xq3A-4emhA
3wsuA-1kwgA
2ldkA-2lpxA
2dn7A-2dbjA
4q2vA-2g5xA
3idvA-4o32A
1lddA-4mtdA
1j8dA-1ymqA
1o6sA-2v9sA
2fbhA-3bjaA
3d6xA-1q4sA
3s4kA-2q78A
2cphA-2cpeA
2g7sA-1zk8A
2qkxA-1e5kA
1irsA-2dlwA
3e61A-4kqcA
4jb0A-4rweA
3vqfA-2z17A
1mdoA-4fl0A
4e4yA-2bd0A
2ov9A-1q4sA
1w25A-3c3mA
2cu1A-2jxxA
1nf3C-3qjmA
1umnA-1biqA
4kpaA-3ejbB
2r37A-2b1lA
1cf7A-2dk8A
2ds4A-3v8oA
4gosA-3w9eC
2d9eA-3g0jA
3pgvA-2hf2A
1wj4A-1wh3A
3r44A-4ir7A
2y8fA-3syxA
2gswA-1sqsA
4f0fA-2gsfA
1wvgA-1t2aA
3h11A-4jj7A
4e7oA-3gt7A
1i6wA-2i3dA
3k2aA-1akhB
4hb7A-1n8iA
1z6oA-2xgwA
2qq2A-4qd7A
4d6xA-3q9sA
4cg3A-1lpmA
1fiqA-3eub2
2ic2A-3csbA
3wh2A-3c22A
2r3uA-1mkwK
2db8A-2aewA
1wgbA-1rz0A
3ps5A-1wchA
4l6eA-1qc6A
3h79A-2f51A
2hljA-3lbbA
1j7vR-2ocfD
1zuuA-1vyvA
2cocA-1faoA
2bkfA-2d5gA
4e38A-2v8zA
3whdA-3vppA
2q32A-2qzcA
3k65A-4d3cA
2mhnA-2la6A
2aztA-3ntvA
4jxjA-1i4wA
2xr6A-3kqgA
2kbsA-2q9vA
1u37A-1m5zA
1c8nA-1f2nA
2gqiA-2enmA
3tn7A-1a27A
1nqkA-1vkfA
1j75A-3e6mA
4n6eA-2htmA
1sv0C-2kmdA
2bgiA-2xnjA
2xhiA-2abkA
1s58A-4g0rA
4btjA-4cztA
1tjcA-1iygA
3d24A-3bejA
1jdsA-4r31A
3pl2A-2qhpA
2h3hA-4irxA
2essA-2fs2A
2cyeA-4i83A
1ka6A-2gsbA
1muzA-2rqtA
1x4yA-2vkwA
1imjA-1uxoA
3r27A-3ulhA
3ejvA-1buqA
3qp3A-1i8lA
1ws6A-2gpyA
1i6wA-3i2fA
1t43A-1ws6A
2cuiA-2e3vA
2ecrA-2ptfA
1d2sA-2r1bA
3azvA-1blaA
1sqbB-1sqbA
1ehyA-2i3dA
2q9vA-3shuA
2lxiA-2mqlA
4mwsA-3fobA
1fe8A-2ok5A
2thiA-1eljA
2kbsA-1u3bA
1udlA-1nm7A
2ouxA-2yvxA
3bemA-1noxA
4hw0A-1r7jA
1iy8A-2y93A
4lx4A-1cecA
2rjnA-4le0A
2rgqA-3ecfA
3mvgA-1d8vA
3kmuA-4jg6A
1xt8A-2o1mA
4xarA-3bblA
3qkgA-4oddA
1rjmA-3swxA
2plnA-3hv2A
2fprA-3sd7A
4ruvA-3gnjA
1j75A-1ft9A
2a26A-1tjlA
3daeA-2psqA
1xebA-4r3kA
1x5yA-1x3dA
2gxfA-4xb5A
3kzvA-4trrA
2pshA-3kd2A
4nvrA-1cpyA
1pkoA-3r8bB
1kwgA-3exrA
3d7nA-3u7rA
4igjA-1m0uA
4lk5A-3t88A
4qvkA-2gpyA
1pz7A-1h30A
3c3kA-4joqA
4lhbA-1di6A
4c4kO-1qz1A
2docA-1uenA
2bwnA-3ezsA
3luaA-2qzjA
1ylkA-4o1jA
1p53A-2yr3A
1jxzA-2j5iA
2dlxA-2f51A
1ardA-1f2iG
3u5rE-3iosA
2nnwB-2gpyA
2o2yA-3uceA
2gsfA-4xeyA
3r50A-1ji6A
1x5kA-4n5uA
2e7iA-4r8dA
2ogaA-1c7nA
1sezA-3zmsA
1vr6A-1sfjA
4mwiA-2chlA
1xd4A-1dynA
2gswA-4oxxA
1zxeA-3hmnA
4rweA-3d8uA
4r31A-1t8rA
3cu5A-1zy2A
3k7yA-1v72A
1od7A-1f97A
2e3vA-2docA
4o32A-4k9zA
2wqmA-4cztA
2pshA-2vatA
1fg3A-1i41A
2vx2A-2j5iA
3iq2A-2cskA
1nwbA-2apnA
1wfdA-4zeyA
2x1aA-2f9dA
1uj8A-2bztA
3ai1A-3oicA
2lv3A-4hjmA
3ulhA-4a8xA
2oebA-4gkfA
4e8oA-2ozgA
4okiA-1iyzA
3wnwA-1uvhA
2iwiA-4f0fA
1elwA-1zu2A
1dleA-3govB
3d02A-4kqcA
1qzpA-2k6mS
3r27A-1fhtA
4lxoA-1jrhI
4a5mA-1xmaA
1l5aA-1q9jA
4o8mA-4mx6A
1ef8A-2vx2A
3d6xA-2b3mA
2pejA-4gr2A
3exeA-1dtwA
3ju7A-2o0rA
2pgcA-2hagA
2gswA-1rliA
3b5hA-4k07A
2qkxA-1v3wA
3pz8A-2d5gA
3f0aA-1z4eA
3gemA-1wvgA
4kvfA-4rkqA
2zmcA-4yfiA
1u04A-1w9hA
2nwiA-2ikkA
1lnwA-1sfuA
4mnfA-3e3pA
4mnfA-4f0fA
3og9A-4o08A
2rjnA-1d5wA
1sqlA-1wm9A
4wxeA-4ry9A
2v1rA-2gncA
1xg5A-3uceA
3qz1A-3wecA
1sevA-1hyeA
2ah5A-3qnmA
2egkA-2o2tA
1kgsA-2qzjA
1u5sA-2yuqA
3cbyA-2jilA
2p4oA-4csdA
2p2rA-1tuaA
1xjtA-1xjuA
2hq7A-3u0iA
1nupA-1ej2A
5ci5A-2gh9A
1z6bA-2f3xA
2qjfA-1x6vA
2i75A-1p15A
1qghA-4d8fA
2lv3A-2ltkA
1t82A-4ordA
2a7kA-2vreA
3e61A-3sg0A
1cd9B-2arwA
2b6bD-3vppA
1r6zA-4r6hA
2j8kA-1jrgA
3iwzA-4ou0A
1h6kX-2cpxA
3l8cA-2v7bA
3k4hA-3jvdA
1mk4A-1vkcA
4n5uA-2yuxA
2hewF-1jtzX
1fhgA-1vcaA
2vxrA-1pwaA
1yk3A-2jlmA
1z1sA-3en8A
1x1eA-4wuvA
2pzjA-2b69A
1xmkA-2fnaA
3daeA-4yfiA
3qy3A-1q4sA
3r4tA-2f8jA
1ymqA-1rkqA
4u2gA-1mt3A
4nsqA-2bswA
1qyiA-4uarA
4n8gA-4oanA
3ot4A-4l07A
1r8lA-2cncA
1uv0A-1fm5A
1w5sA-1p6rA
5ctmA-4ztkA
1pn2A-2c2iA
2eo9A-1g1cA
3iq0A-3h49A
2cgqA-2avaA
2nmsA-1tvdA
1mekA-2dj0A
1wufA-3u9iA
2xuaA-2xmzA
1zemA-1zbqA
1gxrA-5c86A
2ljaA-3kh7A
1ec6A-1j5kA
1jkgA-5cxoA
2d8dA-1csmA
1iy8A-2pzjA
2gguA-2yhfA
1kcgC-5bxfA
3slgA-2fwmX
3grwA-4k07A
2i0nA-4glmA
1wytA-3f0hA
3ebcA-1kc6A
2bd0A-3n74A
3l5kA-2fi1A
3rg8A-4grdA
4jj9A-3fwtA
1hk9A-2ra2A
2m38A-2nmbA
3c8jA-4uwwA
2izwA-2tbvA
2psqA-2gsfA
2ocgA-1sfrA
1qqgA-1xx0A
1mdoA-1v72A
1xrjA-1a7jA
3b9cA-3o5sA
1bsvA-3m2pA
1yliA-3hm0A
4hw0A-4ou0A
3p5tL-2e5hA
3mvuA-1j77A
3futA-3uzuA
3rh0A-3idoA
2dstA-3kd2A
4rzsA-3jy6A
2z17A-3cbyA
1fhgA-3kaaA
1zemA-1yb1A
1hdoA-1n5dA
3ot1A-3n7tA
4kvmE-1cm0A
1vfrA-3eofA
2pgwA-3no1A
3zzyA-4f25A
3i4wA-2m0tA
3ucxA-1xg5A
4wutA-2rgyA
1j6pA-2uz9A
3hinA-4zdbA
3oekA-3n26A
3azvA-1hcdA
2fm1A-4piwA
3zhgA-3fd4A
4hqsA-3or5A
1npeA-1pooA
3u26A-2gmwA
1lnwA-1xmaA
3pscA-1xx0A
1u79A-3b7xA
1hcdA-2f2fC
2cuiA-1uenA
4wytA-2z17A
1koaA-3daeA
3slgA-2x6tA
1pweA-1f2dA
2qr3A-4qpjC
1ttnA-2hj8A
5bt9A-3p19A
4jfcA-4knpA
1ecsA-1zswA
1paqA-1h2tC
1yiyA-1pffA
4tkzA-1vrcA
3qp3A-3pucA
2f2fA-1isvA
1m1bA-1vkfA
1g1cA-2qhlA
1x6dA-3ps4A
1dlwA-1s69A
2wciA-1ykaA
2dn7A-1qr4A
4fxvA-1whxA
1avsA-2ggzA
3bwvA-2w4mA
2rikA-4qegA
3hdoA-1wytB
1we7A-1zkhA
3vayA-2nyvA
2dnyA-1wg1A
1bpvA-1cfbA
1d5wA-2jviA
1pkoA-2kdgA
1v98A-2lstA
1nm7A-2yuqA
3umaA-4k9zA
1fwpA-2zfhA
1te2A-2fprA
3g85A-3k9cA
4zriA-1faoA
3k6eA-2ef7A
3cjnA-2pg4A
4gkbA-3e9qA
1klpA-4pwvB
3iijA-1zuhA
4btjA-3tl8A
1s4uX-1l0qA
2xffA-4axkA
3dkpA-2p6nA
1csyA-4gwfA
1u2hA-4jvuA
2y93A-2fwmX
2aztA-4oa5A
3qp3A-2iepA
3mb5A-2gpyA
1xviA-1wzcA
4r4uA-1zkiA
3p86A-2ac3A
1n5dA-3orfA
4le0A-2plnA
2bkwA-3hl2A
2a4vA-2cv4A
4zf7A-1emrA
2pl5A-1c4xA
4y94A-1wgqA
1wk4A-1u6mA
4kpkA-3t88A
3h49A-3i3yA
3t50A-2z6dA
3ul4A-1ohzA
1u2hA-1ci5A
3a7kA-1xioA
2efjA-1vl5A
1wh3A-3r66C
2bkuB-3l6xA
1n7gA-3p19A
3i9sA-3fb3A
2b5xA-3gnjA
2dl9A-1za6B
1v8eA-3ks5A
2moxA-1wfwA
2piaA-1ep3B
1mfgA-3shuA
1pueE-4irgA
3pxvA-3gr3A
1b8iB-3narA
1ufwA-1wwhA
1zxeA-3tt0A
2hoqA-2hdoA
1i24A-2bd0A
2h3hA-3h5oA
2cn5A-4f0fA
1vzoA-3orxA
1bjxA-2f51A
1gxrA-1pguA
2g3aA-1gheA
1f20A-4eh1A
2y69G-1jb0M
3ffhA-3getA
4e2qA-1ywkA
4cjmA-2mc2A
2ok5A-3erbA
2oiwA-3lbbA
3qnmA-2fprA
2p4sA-2h8gA
2fo3A-2ebkA
1m3cA-2gqiA
1h6kX-2pe8A
3a3tA-3l9uA
1pz4A-3bkrA
2d4lA-4gk6A
2q87A-1titA
2r3uA-4ic5A
3f0aA-1cm0A
3vfiA-4ruvA
2atrA-1vhsA
1zemA-2a35A
3kebA-1xiyA
3alsA-1bv4A
1orrA-3rkrA
1dc7A-3nhmA
2ownA-3r87A
1d8bA-2dgzA
1yp5A-1griA
1griA-2augA
3rnsA-1ey2A
4ruvA-1xiyA
1t0hA-1vyvA
1fj2A-1k8qA
2qxyA-3to5A
1eurA-3ii7A
3p5tL-2lmiA
3h5iA-3cg4A
2egiA-4zv3A
1qkrA-1k40A
3ncmA-1ci5A
2nqwA-2p13A
3lpwA-1bpvA
2onuA-4ccgA
2ic2A-2d9qB
2yuvA-1titA
4xhmA-2kucA
2v2fF-1xa1A
1cfbA-1wisA
4c4kO-2ncmA
1elqA-2bkwA
2izvA-1bfiA
3c3kA-4kqcA
1biqA-3t9jA
4r0bA-1xkiA
1grqA-1ukyA
1wjnA-1p1aA
2e3iA-1tovA
1u78A-1tc3C
1d8zA-1whxA
1g1cA-1hnfA
2a36A-1wfwA
2dllA-1yo5C
1s28A-1k6zA
1l8jA-1cd1A
4eukA-3t8yA
2rikA-2yr3A
2qhmA-3tt0A
4zotA-1knlA
2q87A-1ci5A
4nrgA-4y1lC
2bg1A-1xa1A
1njkA-2v1oA
2hi6A-1acoA
2dn7A-4n5uA
1rilA-2lsnA
3phxB-3r66C
1yocA-2f41A
2jzrA-1gp1A
1q90L-1occJ
1negA-1ootA
1x5kA-1a22B
1x4gA-3md3A
2p9mA-1vr9A
3i4wA-3bpuA
3zqkA-4igiA
1dykA-1f5fA
4jdfA-4eloA
2emqA-1vr9A
2ic2A-4n5uA
3p53A-1dqgA
2czhA-3t0jA
5dh9B-1zc4B
4uqtA-1wwhA
3c48A-2f9fA
4l6eA-1wg7A
1oo0B-2krrA
4qlxA-2freA
3gemA-3u49A
3e9nA-2pk3A
4kmrA-3l6uA
2k6dA-4glmA
1ksrA-4m9pA
1z6oM-3fvbA
4mngE-2nmsA
3fdbA-3n5mA
1wjuA-4icuA
1pbjA-1yavA
2ls5A-2bmxA
3k9cA-3sg0A
2hanA-2hanB
2vecA-4lejA
2pgcA-3hx9A
1vdrA-1cz3A
1sd4A-1z1dA
3kqgA-1bv4A
3k4hA-2p9hA
1yvkA-1b6bA
3dlsA-2x4fA
3hdoA-1b9hA
1fj2A-3pdcA
4ybnA-1vl7A
1m2eA-2gkgA
3bt1B-1oc0B
1qyiA-2no4A
2bayA-2c2lA
3t0jA-1lbvA
3qllA-1tv5A
4dnxA-1v47A
1kr7A-1s69A
3cqdA-3kzhA
3f0aA-2a4nA
1w77A-2bo4A
3eodA-3grcA
1m9uA-3tjoA
1t9fA-1knlA
3kpcA-1yavA
3ocqA-1vq2A
3mfqA-1k0fA
1h5qA-4e4yA
1koaA-4jg6A
1f7dA-3t60A
1uc6A-1bquA
3n07A-2pq0A
1zsxA-3o15A
4o32A-2axoA
2wtkC-3udbA
1zkiA-3lmbA
1xkpC-1k3sA
3rotA-3olzA
3bb1A-2gf0A
3q2eA-2yynA
4tpkA-3dkrA
1o51A-2q79A
4lnhA-1g2oA
2i3dA-1xfdA
3grwA-2yr3A
3mpkA-2yjpA
3zpyA-3b9cA
1wn5A-4eg2A
3fm8A-2cswA
1b6cB-4apcA
1f3yA-4ilqA
2lqrA-2yuvA
2a4vA-1r26A
2om6A-3k1zA
3a2bA-4wbtA
1lsyA-1hmlA
1jegA-2js2A
1elqA-4zm3A
3hdcA-3iosA
2gimA-1a3zA
3cnvA-2ooiA
3er7A-3dxoA
3qdoA-3i4wA
2z61A-2o0rA
3vlgA-2xr6A
4qpjC-3lteA
3hdgA-2ayxA
3bblA-3egcA
3s9oA-1nzeA
2fiwA-4j3gA
2fkbA-2b0vA
3omzA-1bwmA
1gc5A-2qcvA
2fn6A-3dydA
4xeqA-4mx6A
4gnrA-4nqrA
2cpcA-4c4kO
3cxrA-2pk3A
1va7A-1gbqA
1pguA-1sqjA
2c60A-4npnA
5bncA-2fhqA
1kigL-1autL
3huuA-3dbiA
4btjA-4rpvA
1t72A-2goxB
1le8A-4j19A
5d9hA-3dbqA
4zrmA-1gy8A
2xafB-2cjjA
3b5eA-2jbwA
2nn6A-2nn6C
3pr9A-4nnrA
1v98A-3rpnA
3nywA-3v8bA
1zbqA-2nwqA
1f5tA-4ou0A
4awjA-4icuA
1m3cA-1x6gA
1iruH-1iruK
1g1cA-1bwmA
3n5mA-4r8dA
1cpyA-2fukA
4e7oA-3cg4A
3bguA-2pd1A
3fvbA-1nf4A
2ge3A-2euiA
2o2vB-4eewA
1airA-1idjA
4kb8A-2x4fA
2db5A-1nteA
2qckA-3bpkA
1y81A-4r1uA
1qfxA-1nd5A
4j8tA-2rfrA
1p2fA-3i42A
1rjhA-4qkgA
4a8xA-1x4bA
4fxwA-2hyiB
3hs3A-1tlfA
1wdkA-2j5iA
2p23A-2mc2A
1h6hA-4hasA
3lpwA-2ic2A
3k1zA-3e58A
4hgkC-3kvqA
4r2lA-3loqA
1iy8A-4iuyA
1orrA-3orfA
2rc3A-1vr9A
1jkgB-3ebtA
3zhgA-1h8uA
1u5tB-1oyiA
3c22A-1h8uA
4dz1A-3kzgA
3dedA-3laeA
1yr0A-2bswA
3tsvA-1wfgA
3qn0A-4aeyA
1a2oA-3nhmA
4hw0A-1p4xA
2r8bA-1uxoA
1xg5A-1lsuA
3lgcA-1fovA
3lupA-2g7zA
1hlmA-1tu9A
3u34A-3ec6A
1dc7A-1s8nA
2rnjA-1zlkA
3ks5A-3l12A
1m2eA-4d6xA
1m5q1-1ljoA
1cbfA-2yboA
3s5oA-2pcqA
2g9wA-1ucrA
1viqA-2dukA
3ju7A-3aovA
3bovA-4k07A
2a9yA-2rbcA
1ymqA-3mmzA
1dqvA-2ep6A
3c1xA-4yfiA
3zijA-2m72A
1yuxA-2gyqA
1abeA-4nqrA
5ci5A-2zykA
4glmA-2m0yA
2cr6A-2kkqA
2ic2A-2ocfD
4z0nA-1tlfA
2a6bA-2a2mA
1c9uA-2ghsA
1wytB-1ibjA
3bb9A-4cdlA
3lvzA-1m2xA
1grwA-1n0lA
3wd6A-2hnlA
2ed9A-1x5kA
3kmuA-3dlsA
2kvqG-1y71A
4wk7A-4hx3A
2gauA-2zcwA
3ftbA-1pffA
4uhcA-3kd2A
1eg9B-3wmdA
2j8kA-2j8iA
1xtiA-1jr6A
2b1xB-2owpA
5er6A-4iuyA
3pk0A-1a27A
4f21A-1ufoA
3h7mA-1ii5A
1aw6A-1hwtC
3mpkA-1i69A
4q2qA-1nf3C
2bujA-4mnfA
1lssA-2fwmX
2x7xA-3kkeA
3jteA-1a04A
3dedA-3llbA
1lnwA-3e6mA
1welA-2lxuA
3qdoA-1ufxA
1htnA-3bx4B
1fchA-1a17A
1u2hA-1pkoA
2gdqA-4it1A
3hrmA-4ou0A
1lwrA-1cd9B
3he2A-4zdbA
1k5dB-1zm0A
3r2eA-1b9lA
2igtA-3njrA
2vx2A-3i47A
2xr8B-2qiyA
1jt0A-2g3bA
1u6lA-1r9cA
4r2nA-4fl0A
3ncmA-4c4kO
2fsrA-2bswA
3qwqB-1x5lA
2f2dA-1fd9A
2vozA-4r6kA
1jvwA-1rotA
1zc4B-1m7eA
1dd3A-1dd4C
3h0uA-4jwvA
4ef0A-1x5eA
1vjhA-2mouA
1vrsD-2f51A
1lw3A-1ddwA
1peaA-3bilA
1rjhA-1uv0A
4cl2A-4utpA
1h8uA-2h2rA
1eazA-1j0wA
1wwhA-2do4A
2opgA-2egkA
1p4xA-1q1hA
4f25A-2dnnA
2eelA-4npnA
3o38A-1yb1A
1eg9B-4fcjA
4trrA-3sxpA
2egkA-1wifA
1btnA-1wg7A
2cofA-2j59M
3eucA-4r2nA
1wmhB-2kdbA
2bmcA-2x4fA
3m1yA-2feaA
4da9A-3lf1A
1gjxA-3crkC
1eurA-1q7fA
2e7lC-2wp3T
1su1A-2nxfA
1jfiB-1bh8B
1z6kA-1n8iA
1v70A-1sefA
3grcA-1dcfA
2pe8A-1oo0B
2pblA-1xfdA
3be7A-2icsA
2h2rA-4uwwA
2xfaA-2xf1A
2h2rA-1t8cA
4lxoA-1x5lA
3cfyA-3hdvA
3thkA-1cskA
4bj3A-1q0pA
2zv2A-4rpvA
2bweS-2c5lC
4wytA-2yt8A
2dm2A-4depB
1ck7A-1l6jA
2cpyA-2hglA
1i16A-3tsvA
4amvA-2cb0A
1nf3C-2o2tA
1eljA-4gl0A
3kydD-4icuA
4ci9A-4x00A
1yliA-4qd7A
2cu1A-4eewA
1oplA-1gl5A
3og9A-1lpmA
3i4wA-3ps4A
1xzzA-3jrrA
3i3yA-2nwhA
3zywA-2m80A
2lqrA-2j12B
4is2A-2a35A
2yhfA-2ls8A
3nv0B-4cdlA
1uelA-1ttnA
1gl4A-4hvfA
1xqoA-1xg7A
1e54A-2porA
1hm6A-1bo9A
2d6yA-1zkgA
3khtA-3luaA
4irnA-1u8vA
1iugA-2fq6A
2mzrA-2lxiA
1gl4B-1smoA
4cthA-3dwbA
3e61A-4o5aA
1bynA-1rlwA
1z1dA-2zcwA
3daeA-2wqmA
4fxvA-2mhnA
1l6zA-3qp3A
3gbvA-3cs3A
2yziA-1vr9A
3pewA-2p6nA
3dxoA-1buqA
3e61A-3bilA
2uzpA-1v27A
1v72A-3fkdA
1b6cB-2x4fA
3kh0A-3phxB
1iv6A-1w0uA
1q7fA-4csdA
3i4wA-2omjA
1svvA-1d7rA
2qhxA-3wxbA
1imjA-2gzrA
1wr8A-3niwA
1yp5A-4lnpA
1jxzA-4k2nA
1whdA-2h2bA
2qhmA-4xeyA
1x4yA-1bquA
1i6wA-1c4xA
1u39A-1v62A
3be7A-3gg7A
2ayzA-2hqoA
4nobA-2yr3A
4la9A-3gyyA
3hofA-1mwwA
1n99A-2omjA
2b7lA-3prhA
1i24A-4kttE
4gnrA-3l49A
4rw0A-1yzfA
4o6vA-1gy8A
4hwkA-2fwmX
3uapA-1m0uA
4pw0A-2ocgA
1wf5A-2ibgA
2vrpA-2xr6A
2fm9A-2fm8C
4fxvA-2lxiA
3hu5A-3tb4A
3ef8A-3bb9A
3aovA-4my5A
3t4xA-4h15A
4ln5A-4nguA
3efmA-1qffA
3bn3B-1zxqA
2h0eA-4n85A
1szbA-2w2mE
1f38A-1suiA
2ogkA-2nwuA
3ezqB-1dgnA
3grcA-2qzjA
1v5mA-1v89A
1gskA-1ibyA
2j4bA-2j49A
1olzA-1fhgA
1thtA-1ufoA
2ar5A-1xtnA
3k8nA-3kebA
1g1aA-2fwmX
3ksmA-3rotA
3or5A-2i3yA
1erjA-1pguA
2ay0A-2bsqE
2fjlA-2v76A
2e5hA-3d2wA
1sl6A-3fd4A
2cqpA-2la6A
4irgA-2lf7A
4pfbA-4nn3A
4lxgA-4o08A
2egiA-3dkzA
4ushA-2o66A
2cpyA-1wwhA
4r38A-2pr5A
3ksmA-2fn8A
2x4fA-3pscA
2y9mA-4nrgA
1aozA-1ibyA
2gdzA-1mg5A
1y7nA-2db5A
3rrvA-2ppyA
1o6sA-1ogqA
1ub9A-3pqjA
1z5yE-1xiyA
3lv2A-3getA
4n68A-2yrzA
1wwzA-2fiwA
3d2wA-2disA
3ttiA-4mnfA
3cg0A-3kyiB
3eiwA-1efdN
1r6vA-3zxxA
1v2yA-3m63B
2cpfA-2la4A
1kgsA-1zitA
1n5dA-4da9A
2a61A-2lnbA
4jb0A-2iksA
3cxrA-1w6uA
2z5dA-4ccgA
2v1rA-1jegA
3n74A-4x54A
2wweA-3iq2A
2o66A-2nuhA
4c4kO-5anmE
3darA-4hgkC
2bujA-3kmuA
4q75A-3n5mA
2d4lA-2we0A
2zadA-2oqyA
3lo3A-1si9A
1lnwA-2fbhA
2jg8B-1kd7A
1b2pA-1dlpA
2eshA-1xmkA
1vrvA-4picA
2ibaA-1sqlA
2cryA-2edjA
1dc7A-4lzlA
1kuvA-3fncA
1a6yA-2eblA
1lvbA-3osyA
2vatA-2cb9A
1knlA-1dqgA
3i42A-4xltA
1o9gA-2yxdA
2xstA-1i4uA
4p56A-4n4uA
1x5yA-2eddA
3ftbA-2e7iA
3t7lA-1hyiA
1f38A-1jg1A
1lssA-4trrA
3fduA-2ppyA
3uwcA-1fc4A
1t0iA-1bvyF
4ln5A-4ymxA
3rhbA-2khpA
3cnxA-2imjA
2cufA-2mw8A
1kz7A-1qc6A
3t4xA-2fwmX
1l5yA-3cz5A
4hrxA-3kd2A
1mekA-3apsA
1umnA-2c41A
1wghA-2kdbA
4yfiA-1kobA
3jy6A-2rgyA
1h0nA-4d8fA
2ns9A-2rerA
1zr7A-2dk1A
2nptB-4dwfA
2wy3A-1a6zA
3b5eA-2pblA
2ij0C-2k1mA
1neuA-1hnfA
2y9mA-2qgxA
1j1yA-2gf6A
2ayzA-3crnA
1lssA-1zbqA
3l4fD-4q2pA
3ebyA-2qiyA
2cpnA-3adlA
4jegA-2iugA
3qvmA-4mj3A
2dkpA-1plsA
3hdoA-3i5tA
3grcA-1qo0D
3zs7A-2ajrA
1gubA-4kqcA
3qp3A-1hkfA
1x1eA-2pk3A
1elqA-3bc8A
2fh5B-2h18A
1jfbA-1n97A
1b9hA-2z61A
1ou8A-1yfnA
1kviA-1yjrA
2dhzA-1raxA
2aztA-1wznA
3kydD-1wh3A
2r3uA-1eq9A
1wghA-3m63B
3p19A-3l6eA
1wj4A-3m63B
1gcpA-1negA
1yliA-5byuA
2m72A-1nm3A
3o46A-1m5zA
2e8bA-1w55A
1e2bA-3idoA
2ehrA-1ufxA
4nsqA-1ro5A
2j0qD-1x4gA
1zh5A-1d8zA
1wfoA-1x5fA
1ehkB-1ar1B
1j75A-2fokA
2cn5A-3p86A
3kwoA-3oj5A
3ps5A-2gsbA
2fnoA-11gsA
4hrxA-4ci9A
2davA-2cqvA
4nrgA-2f4zA
4a4dA-3pewA
3f62B-3malA
2r3uA-2wv4A
4gkbA-3u49A
4o00A-1fnfA
1a6zA-5bxfA
1ihjA-2jilA
2fujA-2nujA
4bd9B-4u30W
2mev1-2wzr1
2oiwA-2v1oA
4qkgA-1sl6A
2zviA-3iwpA
1y7rA-1ro5A
2ylnA-3n26A
2opgA-2kojA
2fzvA-3i42A
3cnxA-3fsdA
2wuhA-2qqoA
3fdwA-1v27A
1lf6A-2p0vA
3grwA-1witA
2yt8A-2jilA
1f1eA-3a6nB
4m75G-3swnA
4a25A-1mhyB
4bf7A-1w91A
4hvyA-2b06A
3fv6A-2yvxA
1ohvA-3p1tA
1wwiA-1tafB
3vv5A-4xwsA
1fhgA-2cr6A
2ncmA-1witA
1utbA-2esnA
4co8A-5e8gA
4wt7A-2rgyA
1s4zA-1e0bA
3nywA-4hwkA
2f96A-4rg8A
2kr3A-2rqtA
3ne4A-1jmjA
3elxA-2f73A
5byuA-4i83A
2apjA-4q9aA
3s97C-2v9tA
1vfrA-4qlxA
3u53A-4hvyA
1yo6A-3v8bA
1x4mA-1dtjA
2ogaA-3fkdA
1y4hA-1xkgA
4x7hA-4f0fA
2dm4A-1x5xA
1utbA-4qrzA
2x1aA-3b4dA
4xb5A-3wmdA
1s5uA-4ienA
1x5kA-2yrzA
1q90L-1bccE
1ibjA-1svvA
3pqjA-2pg4A
3mgkA-4y0nA
1fd3A-1ut3A
1sntA-4hizA
2bwnA-2fn6A
2ytcA-3p5tL
2r3uA-1m9uA
1h6hA-2ypsA
3lgcA-1gsqA
2xmzA-3cn7A
2p7hA-2avnA
2e5hA-1jmtA
1fcbA-1xi3A
1mk1A-2azwA
2ymuA-1l0qA
4k29A-3t88A
4zw0A-3lbbA
2d86A-1wymA
1dz3A-3cz5A
4k2nA-4knpA
2fnbA-1p9mC
4wp0A-4r8dA
1bm9A-1qbjA
4g2pA-4u84A
3tn7A-3u49A
4axoA-2f4pA
1ve3A-1xxlA
1ixlA-2f41A
5d9hA-2qhmA
4rzsA-3cs3A
3ld2A-1y9kA
2lqrA-2davA
1sfuA-3deuA
4zv3A-1iq6A
2j5kA-3fefA
5c5sA-3iugA
3n9uC-4a8xA
1g8tA-1zm8A
4i82A-4zw0A
2rikA-2avgA
4uhcA-1jmkC
1leaA-4ou0A
2j0qD-1wwhA
3nnsA-3hdvA
1tyyA-3ewmA
2y7wA-1eu8A
4o1jA-4o1kA
1f38A-1m6yA
4o9kA-2j9lA
1fm0D-1xo3A
4urpA-3gr3A
1gheA-1cm0A
1g6wA-1m0uA
2hayA-2ifaA
2gdqA-1tzzA
4nftA-1tafB
3l8aA-3p1tA
3ezqB-2a9iA
2y7jA-4accA
3r4cA-3dnpA
2dhjA-1qc6A
3cz5A-3luaA
2ij0C-3bdbA
2edjA-3r8bB
4pw0A-3kd2A
2zxeG-1xmeC
2pbcA-1rotA
4hb7A-1cb7B
1fwpA-1kr4A
2k3kA-3p5tL
3saoA-4oddA
2h2kA-3zwhA
1b6cB-1h8fA
3ulhA-2mzsA
1idpA-3ef8A
1qu5A-1mzkA
1i24A-3lu1A
4yo7A-1peaA
2pwqA-3e46A
4jfcA-3i47A
3c3kA-4kvfA
2javA-3tl8A
3jzeA-1zzmA
2r8bA-1qtrA
1z4eA-3igrA
1j1iA-2xmzA
2zayA-3nhmA
2d4oA-1yr0A
2vx2A-3qxzA
3h2vE-2cpzA
4awjA-3r66C
3eub2-1jroA
2z17A-3axaA
1m5zA-1n7eA
3n08A-4begA
4wutA-3dbiA
4zd6A-4ej0A
1hr6A-2fgeA
2y7jA-1vzoA
1wtbA-2hyiB
4wqqA-2h2rA
4rk1A-3ctpA
1fi2A-1cauB
2cuiA-2kbgA
1pgxA-1kh0A
1kr4A-4ushA
1zemA-1mg5A
1vl7A-2arzA
4o00A-1bpvA
1jkgA-4fcjA
4n27A-3ixcA
2ylnA-3i6vA
4qgrA-2o0rA
2j05A-4esrA
2kk6A-4eihA
2pqqA-4d7sA
2e8bA-2xwnA
2fq4A-1vi0A
1z9qA-2enmA
2qvgA-3hdvA
2fiaA-2vi7A
1lnsA-4zv9A
2mb0B-2mgzA
1zuuA-1k4uS
2om6A-2hdoA
1jt1A-1a7tA
4irxA-4joqA
4n27A-4aa7A
1sfrA-2h1iA
2z1nA-4nimA
1y7yA-1x57A
1xzpA-1nzeA
5cxoA-3en8A
1h5qA-3un1A
3d9iA-2diwA
2d40A-1sfnA
1x1eA-5er6A
1i6wA-4u2gA
1s7fA-1wwzA
1gcpA-1bb9A
2omjA-3bpuA
4n5uA-2crzA
1eazA-3qijA
3slgA-2nwqA
1mbaA-2bk9A
1bpvA-3r8qA
2k8gA-1x5oA
3ecfA-1tp6A
4gs7D-2qzfA
3i4fA-3u49A
1ka6A-2eo6A
3td9A-4xarA
3q62A-2f41A
3i54A-2k0gA
2fsrA-3fixA
3pk0A-4nmhA
1w25A-1m5tA
2kbgA-2ibgA
1jxzA-3rrvA
1nctA-2cpcA
2lnbA-1qbjA
1vpaA-1tzfA
3kzgA-4ymxA
4jcsA-4og1A
2p88A-1tzzA
1vlrA-3bl7A
1vl0A-3lu1A
3ttiA-3orxA
2f9sA-1pn0A
3qxzA-4zdbA
4pw0A-3wk4A
1vkcA-1wwzA
4lk5A-1tg6A
3q45A-1fhvA
1k6zA-2plgA
1svqA-1kcqA
1btnA-2dn6A
1g5vA-1wjsA
1vjxA-1z6oM
4o6vA-2gdzA
3b2nA-3luaA
2ouwA-2cwqA
1e91A-2f05A
1x4eA-2hyiB
1brlA-3b9nA
1gr3A-4douA
4kd5A-1eu8A
3u5rE-3gl3A
3lzbA-2ozaA
3iarA-2y1hA
2x9pA-3n9yA
3l5zA-3hfiA
1rjmA-2hw5A
1wh0A-1ejfA
2gl1A-4uj0A
1y81A-1h6aA
3k6uA-1atgA
4is2A-3lf1A
2vphA-3nfkA
1xrjA-4f7wA
2h3gX-2d0oA
1e5kA-1eyrA
1sfrA-3u0vA
3qjmA-2vwrA
1jrhI-4n68A
1lihA-2etsA
4q7eA-1dcfA
4s1hA-1v19A
4wbtA-1c7nA
1vhbA-1or4A
2gsfA-2wqmA
1gl4B-1qz1A
1xhlA-1xg5A
2wcuA-2ob5A
4eq2A-1fg9C
2q1wA-4lw8A
1xhlA-3oicA
4fhqA-2aw2B
1af5A-2ab5A
1ip9A-4dwfA
4i82A-4h4gA
3l4fD-2opgA
1pwaA-2f2fA
3tsvA-2m0tA
2nptB-1v5oA
2l4bA-4pwvB
3kwoA-1jkuA
3cz5A-2b4aA
1juvA-1cd2A
4i3tA-3r64A
3getA-1ohvA
4aqiA-2m0rA
1g87A-2wnxA
1nf2A-1wzcA
1va8A-2kv8A
1ufoA-3bdiA
1x5oA-3ulhA
3igrA-3fb3A
2f5yA-1ueqA
2hccA-4xt1B
1jeqA-4bj3A
2r7aA-1efdN
3eodA-4d6xA
1zp6A-1zuhA
1zuoA-4y1lC
1nteA-1mfgA
3dxoA-3fsdA
4accA-4nfmA
1jb7B-2i0qB
1q90A-1vf5F
4fc6A-3p19A
2y33A-1vj2A
1q18A-1z05A
4cybA-1b71A
3vlgA-4wqqA
3dzzA-1d7rA
1uwvA-4dq0A
2rgyA-3tb6A
3qb9A-2c2fA
1hxiA-1iygA
1abeA-4z0nA
1arqA-1b01A
2vhlA-2pajA
3na8A-1w37A
3eqzA-4q7eA
1lwrA-1uc6A
1ac5A-3fobA
3sb2A-4emhA
3bu7A-4uxaA
4dydA-3rqsA
1ac5A-4x00A
1lssA-3v8bA
3pxvA-4g8sA
2k1mA-1pd6A
2m72A-2lrnA
1v89A-1h10A
3gfvA-3tefA
4gnrA-4irxA
3cz5A-2hqrA
1b6cB-3hmnA
1rd4A-1q0pA
1vfrA-3ge5A
1ycsB-2a36A
2yuvA-2k1mA
1cqxA-1v5hA
2cn5A-4cztA
1i24A-1h5qA
2jviA-3n53A
3tktA-3ejbB
2d1pA-1l1sA
1jxhA-3zs7A
4o08A-1mt3A
2h1rA-2fhpA
4eihA-1ka6A
3bb9A-2gxfA
4kzkA-4gnrA
1ytdA-2f7fA
2xsfA-1cvjA
2cazB-2cazC
4wt7A-1bdhA
4cy9A-1b71A
3dukA-1idpA
2gtrA-4og1A
3l8aA-1mdoA
3vfiA-3h93A
4yleA-4nqrA
1oyiA-2co5A
3wv6A-3wg1A
3g8zA-4xbtA
3hzhA-3hdvA
3zizA-1cecA
2l5pA-4es7A
2dnnA-2cpeA
1gl4B-4c4kO
3wh2A-1h8uA
3kkeA-4yo7A
1u3bA-2jilA
1w0nA-1guiA
4txoB-2f9sA
3n9uC-3p5tL
2bbeA-2od4A
1z8gA-3govB
3hs3A-5dkvA
2d9xA-1faoA
2phzA-1efdN
2qkqA-1x9xA
1ybfA-1t8rA
3h0uA-3swxA
3b8lA-3dxoA
3tsvA-1wh1A
1kezA-2cb9A
2fsrA-2vi7A
2owpA-4cdlA
5braA-3l6uA
4ds2A-2onuA
3zywA-1ttzA
1wgdA-1zkhA
2h30A-3d6iA
3nywA-3e9qA
3i47A-4jwvA
3lutA-1u83A
3zs7A-2rbcA
2b5aA-2ofyA
4h05A-1zylA
2vf2A-3wwoA
5eyfA-4h5fA
1oo0B-1wg1A
2hi0A-4uarA
3zzyA-2fhoB
4la9A-4kd5A
2b8mA-1sefA
3un1A-2gdzA
5cpgA-1iq6A
2nmsA-4lfhD
2v8zA-3n2xA
2fbmA-2a7kA
1wk4A-1ozpA
1e0bA-2kvmA
2iwtB-1dqgA
3eulA-3b2nA
1o50A-3fnaA
1ws7A-1ikoP
4zdmA-3n26A
2i6lA-2wqmA
1nx9A-2fukA
4etsA-1q1hA
3qmnA-2jbzA
1fovA-2khpA
2oyzA-2d40A
4p0iA-1ii5A
4u3tA-1xa1A
1x8sA-1vaeA
1hl6A-2hyiB
2p9hA-3olzA
1s5aA-2rfrA
1hcdA-3phzA
1pwaA-1xzzA
1pffA-3ri6A
1k85A-1wisA
1jfjA-1tizA
2qs8A-2pajA
3e9nA-3sxpA
1q0rA-4ci9A
2rpvA-1kh0A
4q34A-3dkrA
2a4aA-1n7kA
1sbzA-1qzuA
1rilA-2e4lA
4lxgA-3u0vA
3hinA-4og1A
1tyyA-3kzhA
1qhwA-2ahdA
3thkA-1x6gA
2kpkA-3tsvA
2mmyA-1hl6A
3rmuA-3oa4A
3c3kA-4yo7A
1j1yA-2q2bA
4lxgA-2i3dA
1gl4B-1xauA
1tn3A-3cfwA
1wx7A-4awjA
3hinA-4kpkA
4ymqA-3d24A
1zkgA-1sgmA
1ashA-1b0bA
4eihA-2eo6A
2hyiB-1welA
2v2gA-3gl3A
4atfA-3o5sA
1x3dA-4o00A
2a26A-1cxzB
2edzA-3axaA
2b3rA-2ep6A
4pw0A-4x00A
1yp5A-2jt4A
3td9A-1peaA
2pu9C-3or5A
4r0bA-3s26A
1z9qA-2js2A
3bovA-2rikA
2qzdA-2z3qB
3h76A-2h84A
1woqA-2gupA
1epfA-4qegA
1v8iA-3eesA
1dslA-3snyA
4r3kA-2bswA
2javA-4accA
4kt7A-4jisA
2wz9A-4hs1A
2hv2A-2euiA
1leaA-2fe3A
1wgdA-2mqjA
3cxrA-1lsuA
1xqaA-1bylA
2nq3A-1gmiA
4h17A-3r2jA
4hx6A-4ywnA
1v5pA-1faoA
1vfrA-2h0uA
1zccA-2otdA
1wfoA-1x5lA
2cazA-2p4vA
1wmiA-3oeiC
1tn3A-1b6eA
1koaA-3uc4A
2wtkC-2gsfA
2v9yA-1vqvA
2qxyA-3h5iA
3ulhA-1u6fA
1aj3A-1hciA
1u5tA-1z1dA
2opoA-1k9uA
1yzmA-2etnA
3kxpA-3fobA
3ftbA-4wbtA
1z0jB-1e52A
1u4cA-2gnqA
1nctA-1ya5A
1h6kX-1cvjA
3l8aA-4cvqA
2wv4A-3tjoA
1yxmA-1xq6A
4qecA-3slgA
3pdcA-1mt3A
1l6zA-4c4kO
2d9cA-4nobA
4ba8A-3dj9A
4nstA-3uiuA
3oecA-1h5qA
3hdgA-2hqoA
3hz4A-3d21A
2mhnA-2do4A
3grwA-1ci5A
4p47A-4mx6A
2cqpA-3d2wA
2r8bA-3cn7A
1p1tA-2fhoB
1xffA-1llwA
3qjmA-1vaeA
1x5pA-2cq1A
2vatA-2xuaA
1tiqA-3t90A
3e05A-3orhA
2vezA-2jlmA
3kmuA-2wtkC
3rotA-3bblA
1x1eA-4h15A
2vatA-3wi7A
3o4rA-3u49A
3fkdA-4wbtA
4wr2A-1hozA
4e6pA-3rkuA
3eulA-2hqoA
3cz5A-1oxbB
2mqjA-1wh3A
1lsuA-1yb1A
1ws6A-3mb5A
3khtA-2qsjA
1bk0A-2oyzA
2p9bA-3mkvA
1yt3A-1vk0A
3cxgA-4xhmA
1bh8B-3a6nB
2mhnA-2mpuA
4g2pA-2pv1A
1h6kX-1zh5A
5byuA-2o6bA
2cjtA-2fk9A
4wohA-1xriA
3jteA-3c3mA
2ib0A-3pvrB
4jotA-4k2nA
2rfrA-1tp6A
1he1A-1nzeA
3dedA-2rk5A
1jegA-1k1zA
4nhbA-4mcoA
1le8A-1xpxA
2dulA-1dusA
4ohjA-1aw7A
1xg6A-1r8nA
2j0qD-2cpxA
3gjnB-7ceiB
2cphA-2e5hA
3j9tN-2i4rA
2rqtA-2yuqA
4omcA-3zxxA
1gh7A-2db8A
3iarA-2a3lA
3hb7A-1yacA
2ifaA-3x21A
2yz1A-2gj7E
1bpvA-1uenA
2cwlA-2xgwA
4kamA-3f0hA
2qhmA-4cztA
1wmhB-4mjsA
2gf6A-2cyeA
1uj0A-4cc4B
3bovA-3r8bB
2cpzA-2e5hA
1rjkA-3vhuA
1n7eA-1wh1A
2qq5A-2pzjA
1hfiA-2qzfA
2pjqA-2pq7A
1rifA-2oxcA
1x48A-3adlA
1r26A-1bjxA
1qqhA-1dtoA
2l6bA-3d9hA
3q9sA-3lteA
4pfsA-4kyuA
4io2A-1i69A
1vigA-2annA
3umbA-2b0cA
4qkgA-2h2rA
2q1wA-1vl0A
2o2tA-3nfkA
4apvA-2vl6A
3lzbA-2i6lA
2p9hA-4yv7A
4jfcA-4hnkA
4bj3A-1jeqB
1b9lA-4aeyA
4yzuB-1danL
2cclB-2vn5B
2crvA-1d1nA
3qz3A-1qghA
3kz3A-1zz6A
3iosA-1z5yE
3r03A-2b0vA
1w6uA-3n74A
2bngA-1z1sA
1q5rH-3unbF
1yuxA-4cy9A
4btjA-1b6cB
2qxyA-3lteA
1ej8A-1z9nA
3drzA-1s1gA
2genA-2yveA
4xi2A-3cokA
1u2hA-1nctA
3o4rA-4da9A
4kukA-1v9yA
1j0wA-1w1dA
3fcyA-2ocgA
2h3hA-2p9hA
3vr8B-2bs2B
1fi4A-1fwkA
3i5tA-3ftbA
2l0aA-2k9gA
3eucA-4wp0A
2guxA-1c3kA
1v98A-4ef0A
2gf6A-2essA
3nv0B-2imjA
2oafA-2v1oA
3mizA-3n0xA
1mkiA-1m6kA
1v72A-4r2nA
1lnsA-1ufoA
2cqpA-2cpeA
3ij5A-3dnpA
3ozfA-1a95A
2dmfA-2ebmA
2lrqA-3ob9A
1uxoA-2fukA
3cu5A-3grcA
1x4zA-1i1rA
1ws6A-4dq0A
1tn3A-2kv3A
2qw4A-1xnxA
3fcyA-2i3dA
2ifgA-2yr3A
2jafA-4xxjA
3hebA-1mvoA
2bsqE-1arqA
2fpoA-1vq1A
2fbmA-4k2nA
5acpA-1vmeA
2xmzA-2h1iA
3kcnA-1kgsA
1b9lA-5f3mA
2yckX-1twsA
4xi2A-1jqqA
2ae6A-3igrA
3kkwA-2a4nA
1vkkA-2lxxA
2ad9A-2cq2A
4xltA-3gt7A
1d2fA-1c7nA
3mizA-4jb0A
1r8lA-4e38A
3hfiA-2ooiA
1uc6A-1cd9B
1imjA-4uhcA
3m1iB-1plsA
1qqfA-3oxuA
1jssA-2psoA
1rcwA-1j77A
1v98A-2f9sA
3ppcA-4ay7A
4a8xA-2do4A
3kzvA-3afmA
2mmyA-1wwhA
3dbxA-1t7vA
1or4A-3wctA
3njrA-2fk7A
1fchA-1hxiA
4rw0A-1zmbA
4ry9A-4o5aA
3blzA-3bb9A
1z9zA-1gbqA
2kr3A-1zuuA
1t71A-1ushA
3ncmA-4nobA
2qjgA-1mxsA
1jpmA-3nxlA
2ee3A-3qwqB
2yy9A-1vcbB
1pffA-3bs8A
2ge3A-3fb3A
1csyA-2dm0A
2f2eA-1xmkA
1iy8A-4h15A
3eliA-2nn5A
1lnwA-1qbjA
3bdwB-3whdA
1ptqA-2e73A
3q45A-1tzzA
1s1nA-2yuqA
2g3qA-2bweA
2p9jA-3e58A
3i42A-2jk1A
2r09A-2v76A
4i8nA-4wohA
2eddA-2edyA
1dugA-2hnlA
3c8jA-3c22A
2daxA-2ebmA
3hv2A-3lteA
2cuiA-3qwqB
2dm4A-1i1rA
2e7dA-4wjg3
1s5uA-5byuA
1sddA-1gskA
1i69A-1ii5A
2r5yA-1akhB
1al0G-1m06G
2c0kA-2wtgA
2yuvA-1f97A
1x5hA-1x5yA
2a28A-1k4uS
3r66C-4bkgA
2fm1A-2f8jA
2dmkA-1wfnA
2xsfA-2f9dA
2ozgA-3f0aA
1witA-2yd2A
3k86A-2d36A
2edyA-3r8qA
4ywnA-4l82A
1b6eA-1uv0A
3k6eA-3fv6A
1mkwK-2qf0A
1utbA-1eu8A
3w9eC-1titA
2pzhA-3ck1A
2b9eA-2yxdA
1ws6A-3ieiA
1zitA-3i42A
3ijtA-2mouA
3tn7A-2o2yA
3kzvA-3l6eA
2c2fA-1uvhA
2eddA-1fnfA
4e8oA-5dwmA
2cq2A-3r27A
4rv9A-1xtpA
2bvfA-1f0xA
2a6tA-4dywA
1koaA-2ednA
2o1eA-3mfqA
3tn7A-3t4xA
2ogpA-2yubA
2c21A-1xqaA
2dl9A-4u0qB
3zijA-1nhyA
1ve6A-4x00A
1x4cA-2hyiB
1pwaA-1isvA
4bj8A-2y32A
1tjcA-1ya0A
4e6pA-1gy8A
3kkeA-4o5aA
1ovnA-2pu9C
11gsA-4iq1A
4o08A-1j1iA
2wciA-3h8qA
4c4kO-3b9kB
4g9bA-3u26A
1qsmA-2d4oA
1j0wA-2codA
2g1uA-3p19A
2xt9B-2eh0A
4ix8A-2c44A
3kqgA-3fd4A
3niwA-2pq0A
2ytcA-2k8gA
1sjgA-1jm1A
1rqgA-1ffyA
3s6jA-1qyiA
1d2fA-1u08A
2oocA-1c03A
1tn3A-3alsA
2loxA-1j0wA
2gguA-3bx4B
5ci8A-2z15A
3f1nA-4r38A
1weyA-1wwhA
2vn5A-2vo8A
1v98A-1z5yE
1ve3A-2fhpA
3og9A-4j7aA
1z7uA-1qbjA
1xnxA-3tx7B
3ndiA-2yxdA
1fhgA-2w59A
1tllA-3d7nA
3t4xA-3u49A
1i1sA-3bjaA
2pf1A-4bvwA
1p0kA-3gk0A
4fryA-2rifA
1vieA-2heqA
3e61A-4z0nA
4fxwA-3d2wA
2erwA-1z7kB
1g1cA-4nobA
1q7mA-3no3A
1bg5A-1m0uA
2emqA-3sl7A
3lm0A-4mwiA
2fn8A-4nqrA
2wv4A-2qf0A
1v04A-4csdA
3kkwA-3fncA
1z9wA-2ibaA
1atgA-3zkkA
4e7oA-1zy2A
2gfnA-1zk8A
2az4A-1vjnA
2xr8B-3ec9A
3erwA-3kh7A
2yp6A-2i3yA
1wgqA-2dkpA
3d8uA-4kvfA
1o0vA-2qejA
2btoA-3cb2A
2k6dA-1negA
2om6A-3i76A
1k85A-1fg9C
1mdoA-2z67A
4ag7A-2d4oA
4wxeA-4z0nA
2pssA-1xj5A
2izvA-2iugA
1wwiA-1h3oB
4etwA-3wwoA
1x5yA-1wj3A
2pbcA-1fd9A
2peoA-4gr2A
2j5iA-4lk5A
2qq4A-2z7eA
2kv8A-2yubA
1mliA-1s7iA
1iy8A-3u49A
1nfuB-1qfkL
4npnA-3qijA
1of5B-3en8A
2d9eA-3mqmA
4wp9A-3mr7A
2uzpA-1rsyA
1h10A-1plsA
4fjqA-1ps1A
2qejA-1g84A
3hz4A-1xbsA
1ua2A-2iwiA
1tdqA-2kbgA
5er6A-4trrA
2gguA-3cfwA
1urgA-4r9fA
4amvA-1j5xA
1maiA-1eazA
1jvnA-4gudA
1wuuA-2r3vA
3ttiA-3oz6A
1lu4A-2m72A
3s1iA-1or4A
1rjjA-1y0hA
4u2gA-1lzkA
4pngA-3wd6A
1v98A-4evmA
1egoA-1fovA
4cdlA-3en8A
2hquA-1f7dA
2w2aA-3nx1A
3vv1A-1axkA
1lddA-1ustA
1idrA-1dlyA
1q90G-1qleD
2nxfA-2hy1A
4o32A-3umaA
1r1zA-3vv1A
1jkgB-2k54A
1uadC-2cxkA
2b5oA-1ddgA
1b6uA-3wihA
1uhsA-1pogA
2xwnA-2dpwA
1oplA-2js2A
4pfiA-4n91A
3u26A-2no4A
1xwhA-2kftA
1o50A-2ouxA
2pblA-4wy5A
1cpyA-1c4xA
3gagA-3bemA
2geyA-3d9rA
2mzqA-2e5hA
1ykgA-2wc1A
2vz5A-2kv8A
4hgkC-4u0qB
1ehyA-3qvmA
2i6lA-4jg6A
3zywA-1sj6A
3qp3A-1qz1A
3e9nA-3o38A
1wr8A-2gmwA
3pgpA-2euiA
3d7aA-2pzzA
2dhzA-4dwfA
2db5A-3o46A
4lisA-1lsuA
4trrA-4nmhA
2jrhA-2o2vB
1twsA-1xrsA
4d6xA-1oxbB
2k1mA-4lfhD
2b7jA-4gwrA
1jjfA-1dx4A
1iktA-2yheA
4npnA-2io1B
4f0fA-2wtkC
2b5aA-1utxA
3wnwA-2ib0A
3rotA-3h5oA
1b8xA-4q5nA
3v8bA-3rkuA
3g85A-4rkqA
1b9lA-1wm9A
3uiuA-3udbA
4p47A-4nguA
1t0qB-1h0nA
3qwqB-1p9mC
2rjnA-4q7eA
1kgsA-1oxbB
3hebA-3jteA
1wfiA-2xcmC
1m5q1-3swnA
3td9A-4kmrA
2hayA-2b67A
4nstA-2chlA
1witA-2kdgA
1o54A-3c3pA
3ps5A-4wohA
1z8gA-2fp7B
2fr7A-2z3tA
2rgqA-2rfrA
1d9aA-1wi8A
4xeqA-2y7iA
3hz4A-3ph9A
1ufwA-3d2wA
1qsmA-2aj6A
4pw0A-2pshA
3o4rA-4z0tA
1xhlA-3ai1A
1wr6A-4tx5A
2kfkA-1q1oA
2kbsA-1wfgA
3nc3A-2x9pA
1x4zA-2crzA
2fiaA-1nslA
3qp3A-3w9eC
1us4A-3ho7A
1qbqA-3q73A
3cu5A-3eulA
4fc6A-3l6eA
1whyA-2mgzA
2dwxA-1iu1A
1jt1A-4bp0A
1bj8A-2erjC
3lpwA-1jrhI
1pbjA-2yvyA
4ag7A-1yleA
3r4tA-4r8dA
4awjA-3w1sC
2vwrA-2vphA
4dddA-2pyyA
1w25A-2plnA
1tiqA-1vkcA
4x7hA-4cztA
1vm8A-2px7A
1n1fA-1au1A
3raoA-1nqkA
3azxA-4wzfA
1a22B-1cd9B
2rbcA-1v19A
3lzbA-2qhmA
1gxcA-1uhtA
1zwwA-4dcnC
2rd3A-4wd4A
3azxA-1o4zA
3darA-2qhlA
4irxA-4o5aA
3tgvA-2fhqA
1d9cA-1ekuA
3t50A-4r38A
3osyA-3govB
3nhnA-1m3cA
2obpA-1z91A
2cz4A-2zomA
3b4dA-3egnA
1abeA-4kqcA
2edvA-3axaA
1x5kA-1x5xA
3f0aA-3r95A
1wjuA-4bkgA
4xeyA-3pscA
1orrA-3v8bA
1fnnA-1hstA
1u4cA-4yvdA
4a4dA-1hv8A
4uxaA-1sfnA
4rk1A-4ywhA
3td9A-3ctpA
1oo0B-3md3A
4ts6A-1gmiA
4uhcA-1ufoA
3iplA-2vzeA
3ju7A-1ynuA
1a7tA-1m2xA
2ij0C-4nobA
2ljhA-2b7vA
1qzuA-1e20A
1mekA-4xhmA
3ksmA-4rxtA
1oo0B-2xsfA
1dc7A-3eulA
4k9zA-2f9sA
3zs7A-3hicA
1m5tA-2hqrA
2lcwA-2ytcA
1p1tA-1cvjA
3e3pA-1zxeA
4nq8A-4p47A
2nwqA-2pk3A
1vimA-1vivA
2fbhA-3pqjA
3khtA-3n53A
1atgA-2zykA
2o2yA-3u49A
3u5rE-2bmxA
2e7dA-3rtlA
1qtrA-1ehyA
2dm2A-1tvdA
1jjfA-4tpkA
3lutA-4wghA
3qnmA-4ygqA
1n4kA-1knlA
3cxrA-2gdzA
4k29A-2ppyA
1olzA-3darA
1qo3C-1wk1A
3brqA-1dbqA
4jfcA-2hw5A
1rrqA-3eesA
1ussA-1hstA
1mbaA-1vhbA
1orrA-2gdzA
2p2eA-1r94A
1m2vB-4bj3A
1we7A-1p1aA
1be9A-4q2pA
2f9sA-3d21A
2ckfB-4cdlA
3hdoA-1yiyA
1hanA-3fcdA
2kzfA-1pa4A
1b6cB-3pscA
2f4eA-3b7xA
3qmxA-4tr0A
3i47A-3fduA
2l0aA-1zuuA
1kobA-2wqmA
3rqsA-4dllA
4q2qA-3i4wA
4ywhA-3l6uA
1xi9A-3ffhA
1zc4B-1ddwA
1zoxA-2cryA
1oo0B-1wexA
1s4dA-1cbfA
1f38A-3bgdA
4lk5A-2ppyA
1z4eA-2bswA
1mv3A-1jegA
4yv7A-3bilA
1na8A-2dwxA
3r3hA-2as0A
4rk1A-3bblA
1i1jA-2gncA
2cteA-2ctlA
1qtrA-2fukA
3pu5A-4r6hA
1t43A-2h00A
1owwA-2db8A
3ij5A-3mmzA
3sg0A-4z0nA
1y9kA-4j3gA
2fg6C-4bjhB
1m2vB-1fe8A
1oftA-4dc9A
1pzxA-3pl5A
3zqkA-1jeqA
4lxgA-1qtrA
3u5rE-3d21A
2rc3A-1pbjA
2gqiA-1uj0A
2f41A-4zw0A
4l6eA-1j0wA
1o1yA-2b4aA
1xx4A-3qxzA
1qghA-1nf4A
2ab0A-3uk7A
2fn6A-3fkdA
2cspA-4o00A
2i6lA-3uc4A
4igjA-1z9hA
1qgpA-2xigA
1lc5A-3f0hA
1piiA-3ct7A
1qrlA-1m8nA
2bkwA-1fc4A
2fn6A-1c7nA
2p9hA-3e61A
2imjA-3d9rA
1of5B-3wmdA
3sf6A-2pg0A
2wuhA-1eutA
3vgjA-3prhA
2bdwA-2bujA
2pyyA-1zbmA
1v5uA-1v5mA
1vyhC-1jjuB
2a9yA-3looA
3n5aA-1cjyA
4xi2A-2k9gA
3pvrB-2pybA
4h0cA-1qtrA
1vdrA-3cseA
4b0nA-3v7iA
1elwA-2fbnA
3ci0I-3cfiA
4etwA-2b61A
1wyxA-1u5sA
1hciA-1quuA
5bncA-3u34A
4lisA-2pk3A
1hbxG-4avpA
4u3tA-2z2lB
3ps5A-1bmbA
4lldB-1a6zA
4ymqA-3p8xA
1qsmA-2fe7A
1vyhC-1l0qA
1w0mA-1llwA
2ytcA-2pe8A
2o2wA-1ycsB
4ic7A-3lm0A
2ae6A-2z0zA
1f5tA-2obpA
1lr0A-1s62A
3ewiA-4nv0A
1qtrA-1c4xA
1cd1A-1t7vA
1i4nA-1lbmA
1tllA-2bgiA
3m1iB-1zm0A
3ecfA-1zo2A
2bweS-3kh0A
1gyfA-4bwsC
1lc5A-3lv2A
4f25A-2go9A
3b7cA-3cu3A
2kr3A-1u3oA
1x05A-1h10A
3c3kA-3gbvA
2yz3A-5acpA
4d7yA-4f3jA
1s4uX-3vi3A
1agrE-2jm5A
2qckA-4l82A
2r4iA-1q40A
2vhlA-3mkvA
3s5oA-3e96A
1jaxA-2g5cA
2oljA-4wbsA
1i0rA-2d36A
2iepA-2edjA
4lw8A-3lf1A
3gt7A-3crnA
1z0kB-4nkgB
1rgxA-1rfxA
1y63A-1zuhA
1efuB-2cwbA
1dmzA-2xt9B
3h5oA-4kqcA
3sd7A-2hoqA
2x7xA-3dbiA
1x5fA-2arwA
1aroL-3hmbA
2ic2A-4n68A
2jgbA-1ap8A
2peoA-2py8A
1x9rA-2cbpA
3td9A-4rk6A
4lx4A-1vjzA
4qecA-1iy8A
1dguA-1s1eA
3kcnA-4zylA
2xt9B-1mzkA
2o4eA-1ohzA
2ic2A-1n26A
1bj8A-1iarB
2xsfA-2u2fA
1z8gA-3h7oA
1hkfA-1f97A
2bkwA-3getA
3huuA-1peaA
1o4uA-2b7nA
1tdqA-2docA
1lghB-1ijdB
3q31A-1y7wA
4mmwA-1fhvA
1e7nA-3hzbA
1uemA-2ed9A
3d7nA-2wc1A
2c44A-1b9hA
3i4wA-1wifA
1s5uA-2f41A
1y8cA-2yxdA
2fpoA-1o9gA
2aa4A-3ohrA
2htiA-2arzA
2pshA-2h1iA
2av4A-4xhmA
1w7zA-1ha9A
3ewoA-3vfqA
1qb3A-4lpaA
2lc1A-1qu5A
2kohA-2yt8A
1bn8A-1airA
3pz9A-4lypA
1gc5A-2a9yA
2jvbA-3eesA
1z7eA-3o38A
1jznA-3vppA
2e3vA-1wj3A
2qcvA-1vm7A
2nrqA-2nwuA
3ljsA-3looA
2hw5A-3swxA
1sk7A-4wd4A
1r6xA-4dnxA
1d9vA-3zkkA
3kkeA-3ctpA
1ygaA-1snzA
2az4A-1zkpA
1fj1E-1rjlC
1cd2A-3vcoA
4airA-1tdjA
3f62B-1n4kA
2hw5A-3he2A
2r8bA-1sfrA
1iy8A-3i4fA
1z6oM-3t9jA
2ah5A-4ygqA
1xg5A-4z0tA
1xmeC-1occJ
3hebA-2qsjA
4k9zA-3or5A
2yxdA-2o57A
5byuA-4k00A
1z0mA-2bhuA
5d9hA-2clqA
2a4wA-1ss4A
3pu5A-1eu8A
4yleA-5dkvA
2k9gA-1jqqA
1sfuA-1q1hA
3hzhA-3hdgA
1iujA-3hx9A
1tjmA-4ts6A
1of5B-2owpA
3ju7A-3fdbA
2ed9A-1p9mC
1h5qA-1a27A
2lvcA-3kaaA
4af2A-2ywiA
2fpoA-3mb5A
1pmrA-3crkC
3rihA-4fc6A
1v70A-3loiA
1lu4A-3gnjA
1wk0A-1ujtA
1wufA-3nxlA
1m62A-2o8rA
1xkiA-1z24A
4incA-4njxA
3dnpA-1kytA
3k9cA-3d8uA
2ogsA-1ukcA
2q80A-2o1oA
2yt8A-3tsvA
2b9eA-3e05A
4qoyE-1w3dA
3fcyA-2pblA
1htnA-1h8uA
1hmlA-4emnA
3qraA-2x4mA
1o4tA-2h0vA
1bynA-1bciA
3h79A-2ywiA
3hzhA-1m5tA
1qgpA-1t6sA
2mc2A-2f2fA
1eg9B-1s5aA
3b2nA-3lteA
1zxzA-1rl4A
2vp8A-1l2qA
2fokA-4ou0A
1wghA-2hj8A
4lxoA-2arwA
3rcmA-2ftyA
2ebmA-2ebkA
1gsqA-3uapA
1ulyA-1w1wE
2wh5A-1e5wA
1j5sA-3iacA
3f0hA-2fq6A
1t0yA-3h6nA
1wtbA-1x5pA
1xwnA-3s6mA
2r09A-1xx0A
3f4wA-3ru6A
2erwA-1an1I
3cz5A-2jk1A
1fe0A-2ropA
1s4uX-2iwfA
2mmyA-2u2fA
2czhA-2qflA
4dbdA-4axkA
2jzaA-1fqtA
3ftcA-1wy7A
2yziA-3ddjA
3fdbA-3mebA
1i3cA-3nnsA
2hqoA-3kyiB
1hr6A-1hr6B
1cxzB-1s72V
3wnwA-1yuxA
3t4xA-3nywA
2ayzA-3h5iA
1q0uA-1wp9A
1z4eA-1lrzA
2oreD-2dpmA
2geyA-4r9kA
2zayA-3cg4A
1xkiA-3by0A
1skvA-1pd3A
4irxA-3gybA
1us2A-4bf7A
2py2A-3ff9A
4yfiA-3dbqA
1ecaA-1kr7A
2ppiA-1buoA
4p8bA-4mcoA
2oqyA-1fhvA
2nnyA-1yo5C
1sbzA-1e20A
3ulhA-2mqlA
1tllA-1tvcA
3i4wA-2vz5A
3h49A-3ktnA
1jxzA-3hinA
3zqkA-1jeqB
3exrA-4woqA
1s5aA-3cu3A
2qfnA-2d2mD
3kvqA-4depB
1fsuA-1hdhA
2oayA-3le2A
1p2fA-3gt7A
2hszA-4ygqA
2xuaA-2b61A
4ic5A-2fp7B
4lx4A-4lypA
2cpfA-1x4eA
4mmwA-3ritA
2lf2A-2qpvA
1h6kX-2go9A
2erjC-2dn7A
1vavA-2vh9A
2dr1A-3ffrA
3d2wA-3b4dA
2qkqA-3seiA
3rkrA-4gkbA
3uecA-1sdzA
4j8tA-3g8zA
3ru6A-3tsmA
2p88A-4it1A
4accA-3udbA
3ef8A-2b1xB
1o1mA-3wctA
3e8pA-3lmbA
1u1sA-1ycyA
1s5uA-2gvhA
2gsfA-3cokA
3e99A-3dmcA
1n26A-2e3vA
2ij0C-1i8lA
3nywA-1zmoA
2hcmA-4i8nA
1z91A-2fxaA
2fa1A-2ooiA
1sfuA-2v9vA
1dugA-3zijA
2pe8A-4fxwA
3bpsE-1apqA
1ujtA-1k85A
1vkkA-1v6fA
4da9A-2fwmX
1v5uA-2d9zA
2aytA-1zynA
4eqmA-2ac3A
3jzeA-1yixA
3ksmA-3bilA
1elrA-2hr2A
1jroA-1fiqB
1iugA-3n5mA
2wp3T-1witA
1yp5A-1bb9A
1narA-1uuqA
1xhlA-4hwkA
1witA-3kaaA
1gt8A-3iwpA
1iarB-1uc6A
2hw5A-4lk5A
1wy8A-3w1sC
1i24A-1lssA
3e05A-1i4wA
4qpjC-3n53A
2atrA-3ld2A
1u17A-3by0A
2y9tA-1x9xA
3sghA-1tjcA
1rh9A-3pz9A
3ij5A-3dv9A
2qcvA-2jg1A
2cryA-2xy1A
4irnA-2wbiA
4cg3A-1dx4A
4ln2A-2yuqA
4bp0A-4awyB
3gyeA-1tv5A
4aihA-2fbhA
4nimA-1gy8A
4jj9A-2wkbA
4o00A-1lwrA
1j8dA-3daoA
2kdbA-4bkgA
2davA-2yr3A
2p9bA-2y1hA
1uenA-1uc6A
4kzkA-3ctpA
1vl7A-2hq9A
2hx1A-4jdpA
2l3gA-1wyrA
2aj6A-2huzA
3tsvA-3bpuA
4hp9A-3ulfA
2bkwA-4q75A
3fysA-1mgpA
3qwqB-1bquA
2ic2A-1wisA
1fjcA-2ytcA
2cpcA-2kdgA
1lsyA-1lsgA
3cxrA-5er6A
2a75A-2ghsA
2wz9A-4xhmA
2pceA-3no1A
1ueyA-2crzA
1fhgA-4qegA
3cu7A-3oxuA
2vzeA-2v7bA
3grwA-2cqvA
2g6zA-3ps5A
1vieA-1y71A
1wjnA-2hj8A
5d9hA-3p86A
3jxpA-1zkpA
3wg1A-1oq1A
2douA-1fc4A
2a61A-4k2eA
3o46A-3bpuA
3nbaA-1nupA
3k4hA-3jy6A
3dm8A-1zo2A
3sr7A-1lrtA
3nbaA-2b7lA
1uemA-1lwrA
4kt7A-1eyrA
3s5oA-1n7kA
2l4nA-1g91A
2j6bA-2j85A
2ffcA-3tfxA
3uv2A-3mqmA
3daeA-3sv0A
3hxsA-2b5xA
1l6zA-4qegA
1ne2A-4dq0A
2ifgA-3ncmA
3olzA-4rweA
2f3xA-1zkiA
1whdA-1ueqA
2h0aA-4wutA
2b0vA-2rrkA
1lc5A-3ftbA
1r2jA-2wbiA
2y7jA-2javA
1b6cB-4nfmA
2chcA-3grdA
4xh1A-2f9tA
1a7mA-4zf7A
1ie5A-2xy1A
1iyzA-1piwA
2mb0B-2ghpA
4bf2A-3dlsA
4jdyA-4nu7A
1vl0A-1z45A
2bgvX-1diiC
3dlsA-4nfmA
3ixcA-4m9cA
1cy9A-1cy0A
4k2nA-4og1A
3i4fA-3uceA
1v6bA-1n7eA
4kt0F-1q90M
4mmwA-3i6eA
2mgzA-1d9aA
2a28A-1z9zA
4awjA-3u30A
3l8aA-3bs8A
3bn3B-2kdgA
2jahA-1fjhA
2cvbA-2lrnA
3uboA-2afbA
2qarB-2qarA
2qhxA-1gy8A
1svvA-1i41A
3plzA-3bejA
1lk9A-4ix8A
1t43A-4oa5A
3rihA-1zemA
4dpoA-2od4A
1w5sA-1uhmA
2h1xA-1sn0A
4hoiA-1odvA
1wjnA-2kjrA
4i82A-3dkzA
3p19A-1yxmA
4af2A-2a4vA
1yaeA-2ieeA
5dh9B-5cllB
3jy6A-3sg0A
3hicA-3kd6A
1tbuA-2oafA
2ozjA-3loiA
2fnoA-1b8xA
1z6kA-1izcA
2jk1A-3to5A
1sxjE-2qw6A
1wk0A-1uc6A
2edyA-1qg3A
2k2nA-3vv4A
4zrmA-2b69A
1ef8A-2j5gA
1zmoA-1t2aA
4o6vA-4wuvA
1u4cA-1sqjA
2z6dA-1dp6A
5er6A-2b69A
1v6bA-2vwrA
4cztA-2clqA
5er6A-4h15A
2v81A-3l2iA
4q2pA-2dc2A
2p39A-1knlA
1tuaA-3vkeA
1ng2A-1s1nA
4gwrA-4hqsA
3c3kA-4rzsA
2o2wA-3o5zA
2qu7A-3gybA
2pe8A-2e5hA
3d02A-5dkvA
3bblA-4joqA
2ds4A-2j3sA
2m6rA-3o73A
1dugA-11gsA
2qhxA-2jahA
2bdwA-2onlC
3ju7A-3r4tA
1he7A-3pucA
1npeA-3ii7A
3omzA-2yz1A
1dbhA-1zm0A
3oj2C-1witA
1xwnA-2b71A
2bdwA-5a46A
4g59A-2wy3A
2ckfB-3ejvA
1x4tA-2f66A
3lgcA-4hjmA
3o5zA-1ootA
2kt2A-1fe0A
4uhcA-3dkrA
4n85A-2iglA
2leaA-3d2wA
3o46A-1u3bA
4mnfA-3dtcA
2ckfB-3e99A
3clcA-1utxA
4p48A-2q87A
1xg5A-1ujmA
1uj0A-1ov3A
1va9A-1x5iA
1lddA-2lnbA
3bjsA-3ritA
1n5wC-1t3qC
3vlgA-3ff9A
3i5tA-2fn6A
1j5sA-1j6oA
1ryjA-1wgkA
2mzrA-1x4cA
3pgpA-2d4oA
2dn7A-2ocfD
1dcfA-3b2nA
1np8A-4upgA
3broA-3e6mA
2i7fA-3c0dA
1tdqA-2db8A
3oecA-3e9qA
2bzlA-1xriA
1nriA-1vivA
3jy6A-3hs3A
2jxxA-2hj8A
1fyzA-1qghA
3cxgA-1bjxA
1xauA-3oj2C
1iv6A-1x41A
4h0cA-4f21A
4z0tA-2o2yA
1jgjA-1gzmA
2x4fA-3sv0A
1kl7A-1m54A
2kbsA-1n99A
2c60A-2cu1A
1sb6A-1fe0A
2dlwA-2v76A
3i9sA-2aj6A
2ejyA-3axaA
1u39A-2egkA
2hljA-1bvqA
2gsfA-3hmnA
2jt4A-3c0cA
1ajkA-3axdA
1eigA-4rwsC
2xr6A-3vppA
1j0wA-2v76A
2comA-2fq3A
2k9gA-3h0fA
3e6mA-1r7jA
1keaA-2abkA
2jlhA-3t7yA
2wp3T-1smoA
1jjuB-2iwfA
1d5wA-1a04A
3arbA-5bxfA
1gjxA-3tzuA
3dkuA-1q33A
4qegA-2yz1A
3fw2A-3or5A
1v8eA-1jphA
3og9A-1iunA
2eo9A-2cqvA
1rg6A-1b0xA
2eshA-1xmaA
1tdqB-1byfA
4gwfA-2augA
4wytA-2vz5A
2kg2A-3axaA
2zmcA-3tl8A
2ol3A-4lfhD
1yzvA-3irvA
1d5wA-1zitA
3c8jA-1sl6A
2vf2A-1j1iA
1zuuA-1bb9A
1t0qB-1fyzA
2cf2C-3lbbA
3bdwB-4uwwA
1i4nA-3cu2A
2gvhA-2cwzA
1iunA-3dkrA
1wk4A-1gheA
3ecmA-3hqyA
3qanA-3prlA
2dlcX-2b7lA
3ksmA-3hs3A
4odiA-4ij5A
2moxA-2rqtA
4xsgB-1j7nA
1af5A-1m5xA
3i4wA-2kv8A
1yo6A-3rkuA
4pafA-4n8gA
2vryA-1dlyA
4lx4A-1w91A
3n0xA-3hutA
3u53A-2jvbA
3wxbA-1a27A
1l5yA-1mvoA
1x5fA-1jrhI
1i6wA-1qlwA
2lvcA-1od7A
4wr4A-2aheA
2igtA-3c3pA
2kk6A-1bfiA
1u2hA-1im9D
2fn0A-1i1qA
2cujA-2aqeA
3swnB-4emgA
3qvmA-3pdcA
4e8oA-4j3gA
1j1yA-1yocA
1u39A-2z17A
3eucA-2bkwA
4kmrA-4irxA
1yn8A-2lj0A
1m2eA-2zayA
3njrA-1wy7A
3i76A-2hi0A
1u0kA-1w61A
4l9nA-1sfuA
2b1xA-2i7fA
2om6A-1te2A
1jhfA-1kcaA
4kunA-2l5lA
3r23A-1auvA
3s97C-2kdgA
2kpkA-2o2tA
1dykA-1qu0A
3o4rA-3guyA
4ywhA-2fepA
1yo6A-1zemA
2om6A-2no4A
3arbA-1cd1A
2ba0A-3i4oA
1lsuA-1hyhA
3kmuA-1mruA
1whyA-1oo0B
2b1xB-3dxoA
2d9aA-1a5jA
2ee2A-2db8A
3ctfA-1h75A
1w25A-3hdvA
2esnA-2fyiA
2a61A-2pg4A
1ixlA-5cpgA
5bt9A-1zbqA
1wk0A-2db8A
4o32A-1bjxA
2gzxA-1zzmA
1htnA-2ls8A
2phzA-3gfvA
2oqyA-3no1A
2c54A-3lf1A
4wt7A-1tlfA
4apcA-4f0fA
1mzkA-2fezA
3oecA-4h15A
3slgA-1g1aA
2dm4A-1wfnA
2h9eL-2gd4A
3groA-1i6wA
3vlgA-3kqgA
1wgdA-1uelA
1sizA-1clfA
3o4rA-2g1uA
2fbhA-2fxaA
2nwqA-1bhsA
1stzA-1z1dA
3k7yA-1c7nA
2leaA-1d9aA
1vrbA-1o5uA
1vfrA-3gr3A
4b15A-1uuqA
1guiA-1h6xA
1h75A-4dejA
2b0vA-4dywA
3kvqA-1tvdA
1i3cA-3jteA
1xauA-3qp3A
3eqzA-2qzjA
4e7oA-2qzjA
2vhlA-2bb0A
2ij0C-2lqrA
2gokA-2qs8A
2ch9A-4eycA
3tktA-3bujA
4lxoA-2crzA
1j75A-2ve8A
2mpcA-1a1wA
1xedA-4u0qB
2ic2A-1v5jA
1c8pA-1bquA
2x9pA-1e9xA
1tvcA-4eh1A
4hgkC-1i8lA
2djkA-3d21A
2i0nA-1zuuA
3t8yA-3c3mA
3e05A-1wznA
2reyA-1wh1A
1wxaA-3kh0A
1jcmP-1vqtA
1axjA-1xhnA
2dhjA-1u5dA
2fv7A-2v78A
2o16A-1xkfA
2eo1A-1witA
1i36A-3ckyA
4c4kO-1pkoA
2o6pA-2k78A
1od2A-2f9yB
1lu4A-2b7jA
1uuqA-4dbdA
1sngA-1jmjA
3ddlA-4hyjA
1cauA-1cauB
1f1sA-1rw9A
3kmuA-3hmnA
4rncA-1nx9A
3rqiA-3gt7A
3sg1A-4gfpA
4rzsA-3tb6A
1u4cA-1l0qA
4e7oA-3jteA
2dnyA-3r27A
1w6jA-1dceB
2b1xB-3fsdA
2ylnA-4io2A
1fhiA-3ksvA
1bb9A-1va7A
1ycsB-3h0fA
2oyzA-3balA
2fepA-2iksA
2kv3A-2gguA
3fkdA-3a2bA
1h0hB-1kqfB
1qfxA-3k4pA
2javA-1u5qA
2fo1E-1ympA
2r7kA-2p0aA
3dkrA-3wwoA
3hmeA-3iu5A
4jevA-1d7rA
1kkgA-3bypA
2k7qA-2ds4A
1gubA-5dkvA
1qu5A-1uhtA
3fd2A-2ab5A
4ic7A-3ttiA
1iunA-4mj3A
3fogA-1xtnA
1v72A-3n5mA
2p97A-1vmeA
2b4aA-3lteA
3up8A-1pyfA
1rd4A-2qtvA
2a28A-1x6gA
3o46A-2kpkA
1ixlA-4ordA
3r4tA-1pffA
3t8yA-1m5tA
2xfaA-1v6fA
3e99A-3ebtA
2k1mA-4u0qB
4n27A-1v3wA
2gxfA-3fgyA
2y69F-1occF
2w59A-3dj9A
3vfiA-2cv4A
1t17A-1xuvA
4j15A-1z9fA
4wjg3-3rtlA
1x05A-1j0wA
3elkA-2dk8A
1yn8A-3h0fA
2wqmA-3cokA
2nwqA-4trrA
1viaA-1zuhA
2yp6A-4xhmA
1ef8A-4jfcA
2datA-2d9eA
1d9aA-1x4eA
1k85A-1wfnA
3eheA-4kttE
1utbA-1xvxA
1v5hA-1o1mA
3wmsA-1ktbA
1olgA-4d1lA
1sfuA-2htjA
3vkeA-2ctjA
4gf3A-3epuA
2qcvA-2abqA
3hdgA-1s8nA
2c5lC-3kh0A
1i16A-3qjmA
2fg9A-2asfA
5cq3A-3mqmA
3ffhA-1b9hA
3ec9A-2f98A
2r09A-1zm0A
3ocqA-2w4lA
3fbkA-2dmgA
2bdwA-2zv2A
1h3gA-3bsgA
3iq0A-3looA
1vzoA-1koaA
1ogmX-1bheA
3swnB-4emkA
2kgjA-2pv3A
3r4tA-3ffrA
2ncmA-1i8lA
4eukA-1mvoA
3bb9A-2owpA
2cpiA-1wtbA
4g9bA-4uarA
1xvxA-3ho7A
3c3kA-1abeA
2hlsA-3gnjA
1r21A-1mzkA
2fm1A-3p1tA
3cnvA-2ikkA
4ndmB-3b9kB
4q9aA-1escA
2egkA-1vaeA
2l5oA-3gnjA
4zv9A-3bdiA
1tleA-1npeB
5c86A-1uadC
1n5dA-2o2yA
2g1uA-3u49A
4hb7A-1vkfA
1lc5A-3hl2A
3lizA-1mppA
1mdcA-2f73A
1q9cA-1tafB
1tdqB-3fd4A
2uyxA-4exsA
1qbqA-1dceA
1pkfA-2z3tA
1v4eA-5e8hA
4btjA-2wtkC
3fixA-1yx0A
1mdoA-2fn6A
4uqtA-2go9A
2dg2A-2ax3A
4e4yA-1wvgA
3l6eA-1mg5A
2bdwA-2gsfA
3up8A-1lqaA
4ef0A-4ruvA
3kkwA-2vi7A
2z67A-4piwA
1m2eA-3cz5A
1v6bA-1u39A
1guaB-4bkgA
1z0mA-2lu3A
1lc5A-3n5mA
1rjjA-4dpoA
2k6dA-1uj0A
2afbA-2v78A
3hdoA-2c44A
3e3pA-2x4fA
3i42A-3n53A
1fj2A-1c4xA
1ve3A-3njrA
1x5oA-2fhoB
1wy8A-3phxB
3oekA-2pvuA
2nujA-2q2bA
1i0rA-2nr4A
2bujA-2javA
2rjnA-3cg4A
2opgA-2m0tA
2ylnA-2ieeA
3h7aA-1k6iA
4qlxA-3of4A
2z17A-2h2bA
4rzsA-3h5oA
2f9dA-2hyiB
3dxsX-1k0vA
4btjA-3kmuA
2douA-3fdbA
1l8lA-3n07A
3cfyA-2jviA
3uv2A-3mb3A
2fsqA-2fyhA
4njxA-4eguA
3dbiA-4rkqA
1n5wB-1t3qB
2cy8A-3bs8A
2fh5B-4basA
1ws6A-1wznA
1zuuA-1va7A
1n7gA-2b69A
4du6A-1nbuA
4m0kA-2wnsA
2dgxA-2dhgA
1zbqA-3p19A
5d9hA-4rpvA
1j3iC-1b02A
1hk9A-1ljoA
2nwqA-4h15A
3l49A-1tlfA
3q1tA-3hinA
3hiqA-3mvgA
4a25A-3a68A
1wj4A-3phxB
1wh3A-1zkhA
1yf9A-4ccgA
1p0kA-1vcfA
1ps9A-3o15A
1t0iA-3lteA
1ujmA-1g1aA
1qgpA-1xmaA
2cr5A-1t0yA
3lm0A-3ttiA
4wy5A-3bdiA
3rrvA-3qxzA
3dzzA-3f0hA
2yuxA-2arwA
1p1bA-1xxlA
1p6qA-1m5tA
2xtkA-1itxA
1f20A-1ddgA
2i4kA-4hasA
4gosA-2e7lC
3hh7A-1ktzB
2erjC-2yrzA
3bb9A-2f98A
3v4dA-3i7tA
2qhxA-1yxmA
4qecA-5er6A
1svvA-1m32A
4gosA-2ol3A
1bpvA-1qg3A
2fkbA-1sjyA
2qhxA-1yb1A
3cg4A-2jviA
1zp6A-2bdtA
1xrfA-3jzeA
1ua2A-4xeyA
3kqgA-2ox8A
1x8sA-2z17A
1jegA-2jw4A
2fiaA-2fckA
1q8mA-4k07A
1whyA-2j0qD
1o8pA-1ji6A
3iprA-3lfhA
4lxgA-4i3fA
4lrsA-3l9cA
1h88C-3osfA
3hdcA-3gl3A
2edjA-2c9aA
2b1xB-3e99A
2y93A-1a27A
1raxA-1guaB
1yjdC-4lfhD
1s8nA-3cz5A
2p23A-3malA
4q2qA-2h2bA
1v6eA-1p1aA
2atrA-5dwmA
3n74A-4nmhA
1sevA-3fi9A
1t72A-1wrdA
1yp5A-3thkA
3zijA-2x64A
1hn0A-1gwkA
2f8lA-3njrA
3hzhA-3q9sA
4mwsA-1iunA
3hdvA-3gt7A
2ytcA-1x4eA
5dh9B-2cocA
1sfuA-1w1wE
3ksmA-3brsA
4hqsA-3kebA
1a1wA-1ygoA
1tiqA-2vi7A
3lf5A-1soxA
3o4rA-4kttE
1bd7A-1npsA
3lgcA-1m0uA
1ujmA-2bd0A
1j1iA-2b61A
2h06A-2ji4A
1xkpB-1k6zA
1fp3A-3wkfA
2itbA-3k6cA
1hlmA-1cg5B
3dv2A-1k4kA
1fwpA-2vhgA
4p2fA-1wc1A
1o54A-3ntvA
1wytB-1wytA
2ey4C-2hvyB
4ndmB-2yz1A
4ln2A-1cskA
3eodA-1zy2A
1vm8A-2e8bA
2ozaA-3hmnA
4etwA-3pdcA
3uiuA-3dtcA
3dzzA-4qgrA
3kydD-1uelA
2ayxA-3grcA
4dz1A-4h5fA
2imrA-1zzmA
1ozpA-1vkcA
2io1B-1wjuA
3gyeA-1xi3A
4gwoA-1pc3A
1od7A-4k07A
2g5mB-3qjmA
1p2fA-2plnA
2da6A-4j19A
1ae1A-3l6eA
4le0A-1oxbB
1v98A-1t4yA
2gguA-3vppA
4offA-3otfA
2fm1A-3a2bA
4jysA-3b7xA
4jylA-4lk5A
1tjcA-3ehmA
1x5hA-1x5iA
1titA-2rikA
2cqvA-1neuA
2oqtA-4gqxA
3q9sA-4zylA
1spbP-1cqmA
2yzqA-2qr1E
1mdoA-2f8jA
3a25A-3c3pA
2od5A-1qbjA
4eqmA-3sv0A
3uljA-3i4oA
1gr3A-1osgA
4ej0A-1lsuA
1xg5A-1z7eA
1k7kA-3tquA
3e3aA-1ac5A
1vjzA-3wsuA
2bd0A-3afmA
2kpkA-3shuA
2gdqA-2ovlA
4lnpA-1jegA
2fo3A-3k9pA
3bo5A-3hnaA
2e5iA-1wwhA
1b02A-3v8hA
2d9zA-1u5dA
2o6bA-2oafA
3rrvA-3hp0A
2cy8A-1d7rA
1pyiA-1cldA
1n0lB-2uy6B
1f77A-1aw7A
1y7uA-2oafA
3lwkA-4fd9A
4i3fA-4mj3A
1c7sA-4wuiA
4xkmA-1i60A
1dd3C-1rqtA
2zskA-1jflA
2kbsA-1ihjA
1njfA-1a5tA
2pu9C-2f9sA
3m2pA-3guyA
4nobA-1ci5A
3cxrA-3v8bA
3wmsA-1lwhA
2m46A-1h75A
3dmbA-3ec6A
1wtbA-2la4A
3niwA-1nf2A
3e3pA-2chlA
1t9gR-4kpuB
3kdfB-1l1oA
4uarA-3sd7A
2k6dA-1va7A
3bx4B-1fm5A
4i83A-1iq6A
4q75A-1d7rA
3o4rA-1lssA
2f3xA-2qwzA
1ie5A-2yr3A
2ehrA-2z17A
1zs3A-3a68A
2m0cA-1fjlA
1lk9A-2f8jA
1v6fA-1hqz1
1ws6A-5bp7A
2qq5A-1n5dA
2crmA-1k85A
2m8hA-3d2wA
3o4rA-4iuyA
1wtbA-3d2wA
1n99A-2vwrA
2qtvA-1n3yA
1koaA-2kkqA
1dc7A-1oxbB
3p86A-3oz6A
2qq2A-4ordA
3eulA-3c3mA
2kdbA-2jxxA
3prlA-1eyyA
3op3A-4wh7A
1jxzA-4jcsA
3lmeA-3v4dA
1whyA-1hl6A
1o54A-2yxdA
3g0oA-5e4rA
3ld2A-1nslA
2e5hA-2adcA
4gxqA-1ultA
1p1bA-2o57A
3rh0A-4picA
1nctA-2rikA
1uj0A-2yuqA
3nfzA-1yw4A
4lejA-1sefA
3l9cA-1w37A
2c60A-4mjsA
1wchA-1lyvA
4gnrA-4yleA
3lmbA-2qwzA
4jbeA-3r64A
1m5zA-3shuA
2ayxA-3t8yA
1vzoA-2javA
3u5rE-2f51A
2ncmA-2aw2A
3fv6A-2o16A
2y7jA-3pscA
3ktoA-1dcfA
1b8iB-1mnmC
4irxA-3ip5A
2m0tA-2vwrA
4dz1A-2ieeA
4nsqA-3igrA
2arkA-4d02A
1d8vA-1r4pA
2zv2A-3lm0A
3lm0A-4eqmA
1mbaA-1hlmA
3o5zA-1cskA
4zrmA-3u49A
2oyzA-1qwrA
3rqiA-1zy2A
1t17A-2d4rA
2fn6A-2z61A
2h00A-3e05A
1ehyA-3g02A
3qdpA-2x9aB
1ub9A-2kkoA
2vrnA-3nnsA
3s5oA-2r8wA
1szbA-1sppB
2qu7A-3sg0A
2kg2A-1m5zA
4lu3A-4xiwA
3ph9A-4ruvA
4bex1-2lxxA
4r31A-4ldnA
2ls5A-1xiyA
2huzA-2euiA
2eddA-1x5xA
2f5yA-3axaA
1w9hA-3lucA
4p8bA-4p56A
3p5tL-3r27A
2gqiA-1mv3A
3ftbA-3r4tA
1q90A-1q90M
2od6A-2bbeA
4l6eA-1ddwA
5b8iA-1g5bA
2kg2A-2dc2A
1jjfA-1ufoA
2py2A-4wqqA
4kmrA-4nqrA
4d6xA-3nnsA
4pf6A-4pe3A
3w1wA-1qgoA
3hm0A-2cwzA
1wk4A-2vi7A
2gtrA-1xx4A
2mb0B-1cvjA
4af2A-3ewlA
4xi2A-3dlsA
3jy6A-4ry9A
2vatA-4zv9A
2e4oA-3kb9A
1qo2A-3inpA
4knpA-1xx4A
3eliA-2il5A
2yckX-1e1cB
1d8wA-1yx1A
2ibaA-3v9oA
2qvgA-3gt7A
2zxeG-1jb0X
1u4qA-1m7kA
3d02A-3dbiA
1d5wA-3i42A
2eo9A-1l6zA
4uqtA-2mb0B
2fyiA-4xwsA
4kooA-1l3aA
1b6uA-3kvqA
1vjzA-4lypA
3hwuA-2p6yA
1pw9A-2ox8A
3pggA-1i8fA
2fn8A-3egcA
4glmA-4cc4B
1oyiA-1w1wE
2go8A-2pgcA
1x5yA-2ee2A
4xi2A-3h0fA
1hskA-1ahuA
3td9A-4jb0A
1idrA-1s69A
2iwiA-2bmcA
3rotA-4rzsA
3bs8A-4zm3A
2ogaA-2o0rA
1a5eA-3d9hA
2c60A-1wmhB
1nzeA-2ga0A
2i79A-1u6mA
1w94A-2cxhA
4o32A-1kngA
3hraA-1ympA
2d40A-1sefA
1j7vR-4n68A
3rqiA-2qxyA
2j5gA-4kpkA
3lzbA-4accA
3rotA-4kqcA
4q7eA-3b2nA
1v5oA-1wh3A
2wkbA-1u9dA
1va7A-1ov3A
3oxnA-2fyiA
3iwuA-4n85A
3thkA-1gbqA
2e5iA-2adcA
3g85A-4jb0A
1z0kB-1z0pA
2jzrA-1z5yE
4mwiA-2ac3A
2hcmA-1fpzA
1hxiA-1w3bA
3lgjA-1fguA
2fnbA-4o00A
2w21A-2brxA
2d8dA-2h9dA
1bh8B-1bh8A
1bagA-1hvxA
4d6xA-4zylA
1tjcA-2q7fA
3darA-2davA
3c22A-2ls8A
2cpcA-1bihA
3bilA-4o5aA
1t72A-1x79A
2iugA-1tceA
1wgfA-1nhmA
1u08A-1svvA
2l0aA-4xi2A
2ldkA-2rerA
2ytcA-2f9dA
1mk4A-2jlmA
2aj6A-2fe7A
2r4iA-2k54A
1mdoA-1d7rA
1ub9A-4gcvA
4eewA-2c5lC
2vw9A-1se8A
4dddA-2pvuA
1fi2A-4bifA
3tn7A-1w6uA
3oj2C-3kvqA
2a5zA-3zxfA
4ef0A-1xbsA
2chdA-1v27A
2ganA-1wwzA
1z1sA-4xbtA
4h17A-1j2rA
1a21A-4n68A
1kklH-1qfrA
4le0A-2qvgA
1gxcA-2eh0A
1bpvA-4n68A
2hcmA-2c46A
1f7cA-1pbwA
3luaA-3crnA
2gqiA-4lnpA
3zijA-2khpA
1t44G-1p8zG
2hh2A-2annA
3lm0A-4x7hA
3wguE-2zxeB
1g5vA-2l89A
1zuuA-1uj0A
1zswA-1xy7A
1jkuA-3qb9A
1xpvA-4xhmA
1kliL-1qfkL
1qsmA-1vkcA
2j16A-4wohA
1oplA-2wtkC
1x5yA-1fg9C
2y7jA-2ya9A
1h6kX-2adcA
1ci0A-2fhqA
2dgxA-1fhtA
2bmxA-1kngA
1griA-1s1nA
4i3fA-2i3dA
1deuA-4hwyA
1jgjA-2f93A
1vpmA-1z54A
3umbA-1u7oA
1wx7A-3m63B
2h0bA-1f5fA
3p3oA-1pkfA
2wqmA-3uc4A
2fswA-1tbxA
2docA-2ee2A
2fujA-2hx5A
4gwrA-3kh7A
2qu7A-4yv7A
1tyyA-2f7kA
1xi9A-3dzzA
1bmoA-1an1I
2kbsA-1v6bA
3aovA-4wp0A
1z9zA-4glmA
3qvqA-2pz0A
2fd5A-2hyjA
1yuxA-3t9jA
2k6dA-2gncA
1m2eA-1zitA
3ltqA-1q1uA
4uqtA-2lxuA
4q2qA-3l4fD
2chcA-2r4iA
2fiaA-1kuvA
3hdoA-1pffA
4hrxA-2h1iA
3darA-1epfA
2ktbB-3q2eA
3d9rA-1zo2A
1dbqA-4wutA
4mmwA-2gdqA
1ki1B-1f5xA
4jevA-2fn6A
1cojA-2a26A
3e3pA-4xeyA
3fsdA-3dmcA
2xczA-3mjzA
1x5pA-3b4dA
1y9kA-4e2aA
1fhgA-2yd2A
4dwfA-1v5tA
4zriA-1u5dA
2ayxA-3hdvA
1qupA-1jk9B
2bb0A-4i6kA
4wbtA-2o1bA
2q62A-2fzvA
3n07A-3mmzA
3wihA-4lxoA
1l6zA-2dl9A
1yr0A-2a4nA
1hdoA-1g1aA
3cjnA-3hrmA
1t9fA-2ihoA
2cpiA-1d8zA
3cxrA-4hwkA
3ussA-2ozjA
1n7kA-1mxsA
1b6cB-3e3pA
4ilqA-3q93A
2fk7A-1wy7A
4h0cA-2r8bA
3kd6A-2v78A
4o00A-1uenA
3qllA-2x0sA
4awjA-1wiaA
2ihmA-3k75D
3a3tA-3hz4A
4glmA-2js2A
3pxvA-3of4A
3vqfA-4f8kA
3l5kA-1u7oA
1ub9A-1xmkA
1zr0B-1yc0I
4y5vC-1jrhI
4bf2A-3lzbA
1tqiA-1w1wE
2m38A-2dn6A
1xqaA-1zswA
5b8iC-4nnrA
2bmxA-2lrnA
1u2zA-1f38A
1orrA-3u49A
4wxeA-3gbvA
1bdhA-3gybA
2p6nA-2hjvA
2lj0A-2yuqA
4j8tA-1buqA
2aa4A-2gupA
2ah5A-2w4mA
2il5A-2ns9A
3vv1A-4wzfA
1zxeA-4cztA
4kvmE-1xebA
1q1uA-3malA
4ej0A-2jahA
1q90G-4kt0F
2dhjA-1plsA
1ihjA-2vwrA
4kvmE-3f0aA
1zemA-4fc6A
3cz5A-3c3mA
1eazA-1wg7A
2lvcA-3b9kB
5af7A-1u8vA
2fa5A-4esfA
1w77A-2dpwA
2fujA-2gf6A
1x5kA-2ocfD
1mojA-1b71A
1wfoA-1x3dA
2vp8A-1iwpA
3ejvA-3ebtA
4ry9A-4rkqA
1x5kA-2dn7A
3n5aA-3fbkA
3q2sC-2mb0B
3cfyA-4q7eA
3pm0A-3mgxA
1z0xA-2g7gA
1o61A-3a2bA
1n5dA-2a35A
4d2kA-3phxB
4rzsA-2h0aA
1jkgA-1z1sA
2jrhA-3kydD
2mgzA-1jmtA
4a25A-4cy9A
3o5zA-2rqtA
3ftbA-2ogaA
2rikA-3b9kB
4f25A-1sjrA
1omiA-2zcwA
3jy6A-4kvfA
3bwgA-2oggA
4hrxA-4uhcA
4xi2A-3tt0A
1qupA-1mwyA
1wgbA-3k86A
4xllA-3n7tA
2ownA-3s4kA
2kbsA-3vqfA
3e9nA-4h15A
2e6nA-2o4xB
1yiyA-4fl0A
4tpkA-1vkhA
3thkA-1wfwA
3ot1A-4xllA
1f2gA-1b0pA
2vriA-1gytA
1zoxA-2wp3T
3cc2Z-1ffkW
1nsfA-1ksfX
2l5oA-4ef0A
2q86A-2dl9A
2wtkC-1zxeA
1titA-3kvqA
2i79A-2fiwA
2c9wC-1nn7A
1g0uL-3wxrK
4h2dA-1ykgA
1q6wA-2c2iA
3hofA-2wkbA
4k4xA-2ckwA
1dz3A-4lzlA
2fm1A-1wytA
2nptB-3qijA
3ngfA-1d8wA
2f9sA-4ruvA
2lulA-1zc4B
3n2nA-1jeqB
2cq2A-2cq1A
2ncmA-2xy1A
1rlwA-1gmiA
4oh0A-4ztkA
2ac3A-3udbA
3uapA-4iq1A
3s4kA-2fs2A
3t5sA-1bjpA
1pcxA-4c29A
3qpbA-1t8rA
4x7hA-2clqA
3k9pA-2bweA
3bdwB-2b6bD
2v9tA-2eo1A
1e5xA-1vb3A
1cxyA-1x3xA
2j0qD-2mhnA
2e5hA-2cpeA
1bb9A-2rqtA
3lm0A-3hmnA
2a6vA-3b9cA
2lj0A-2rqtA
3brqA-3huuA
2b5xA-4evmA
4x7hA-3tt0A
1ujmA-3uceA
3f0wA-1m7eA
1btnA-2cy4A
3ru6A-1qo2A
2vxrA-2p23A
1s3rA-3hvnA
3s9fA-2lrnA
1m2eA-2qzjA
1xmeC-1rh5B
1z8gA-3tjoA
3bw6A-1ifqA
2y96A-1ohcA
2qepA-1fpzA
1wufA-3no1A
4lw8A-1wvgA
4jfcA-2j5iA
2p0aA-3vpdA
3kqgA-4uwwA
1p94A-1x93A
2rk9A-1sp9A
1vpmA-2cwzA
2wciA-3zywA
1m5tA-4xltA
3ai1A-1xg5A
2k3kA-2e5hA
3lf1A-1bhsA
4io2A-4dz1A
3i2fA-1lnsA
1c8pA-1wfnA
2gdqA-4e6mA
2cqqA-1tc3C
1j2fA-1khxA
2i7rA-1bylA
1y0zA-1gqwA
2p3wA-2i6vA
2ig3A-1idrA
2xx3A-1y63A
1asuA-1ex4A
3kwkA-3gagA
1gskA-1aozA
3ktoA-1l5yA
2yjpA-3n26A
3fzqA-2fucA
1wikA-3rhbA
1jl3A-2luoA
4ndmB-1witA
4dh4A-1dptA
4k00A-3s4kA
4apcA-2wtkC
2etwA-1mn4A
4x7hA-4accA
3fgcB-1nqkA
3ulhA-1hl6A
1yo6A-1zmoA
4wytA-1n7eA
2fjcA-2pybA
1vi0A-2wv1A
1xrfA-2pajA
3hp0A-3t88A
4md7E-2clqA
1xrfA-1zzmA
2xigA-4ou0A
1d9aA-1wexA
3vhuA-3d24A
3v8hA-1b49A
3pgpA-3t90A
2hayA-3gbhA
4yvdA-1ri6A
2db8A-1wfnA
5dh9B-1i2hA
2ozgA-1wwzA
1v98A-1okdA
2edvA-1n7eA
1bpvA-2hazA
2rjnA-3hv2A
2b0vA-2dukA
1mi1A-2rnrB
1mxsA-4ipiA
3p19A-4iuyA
2qq5A-3lf1A
3q2sC-2lxuA
3kb9A-1ps1A
1n7gA-1wvgA
2fiuA-3fmbA
5cllB-1xkeA
2qu7A-3huuA
4wxeA-1abeA
3tlfA-3fduA
3kmuA-4kb8A
4s0sD-1jrhI
1r6zA-1xvxA
1j1yA-5byuA
3cfyA-3eulA
4aghA-1pcfA
1fv2A-2iwtB
4rweA-3hs3A
1zh5A-3d2wA
4d6xA-1qo0D
2edjA-2giyA
4nstA-3hmnA
4ffbB-1fszA
2nn2A-1fs1B
3ck7A-4kbqA
1h6hA-2wweA
2rf0A-1jegA
2f4pA-1sefA
3hduA-1j1yA
1ecaA-1or4A
1zvpA-2cdqA
4z0tA-3uceA
3c9fA-1s3lA
2isyA-1qbjA
1wj6A-4eewA
1yeyA-3bjsA
1i24A-3eheA
1xi9A-2c44A
1mojA-4cmyA
1eh9A-1wzaA
1yreA-1y9kA
3kmuA-2qhmA
4p48A-1xauA
2zmeA-1w1wE
4nv7A-3d9wA
4wr4A-2hnlA
2psmA-2o26A
4e6pA-1lsuA
3b7bA-2dvwA
4jevA-4r8dA
4r38A-2gj3A
4gnrA-4o5aA
1gxrA-2ymuA
1m6kA-4u3tA
1wxvA-1v6eA
4mngE-4kjyB
1dx4A-4zv9A
2ok5A-1ppqA
2pu9C-2l5lA
3aovA-2z61A
3acfA-1of3A
3cn7A-4mj3A
1z0jB-1fxkB
4lnhA-3eueA
3lpwA-2crzA
3lgcA-3uiwA
2eddA-1v5jA
1umnA-1zs3A
2wlaA-2ib0A
1griA-1gl5A
1htnA-1tn3A
3rdmA-4z6jA
2gm3A-2pfsA
2yxvA-1ibyA
2dj1A-4gwrA
1hkfA-2yz1A
4p5pA-2fexA
1asuA-4fw2A
2ghvC-3sciE
1w9yA-1w28A
1w25A-2qv0A
1yvkA-3r95A
1cqxA-2wtgA
3hbwA-1jlyA
4ts6A-1v27A
4jrrA-4dvcA
2x1aA-4fxwA
1ddwA-1m7eA
4hvyA-1q33A
3c5rA-1iknD
4lxoA-4o00A
1u39A-2m0tA
1wtbA-4a8xA
2eyyA-4lnpA
2prvA-2pagA
4cdlA-1zo2A
3d02A-2iksA
4r0bA-2l5pA
1sxjA-4lcbA
3kwtA-2cm5A
2mhnA-1x4bA
3kqgA-2b6bD
3t5sA-2aalA
2fzfA-2vxxA
1mwoA-1eh9A
4le0A-3q9sA
3tlfA-4zdbA
2w21A-2bufA
2oodA-2uz9A
1p5tA-1m7eA
2essA-3r87A
3ewiA-2hi0A
4co8A-1hbxG
3hofA-2xczA
4hwkA-4is2A
2v2gA-3hz4A
2cpxA-2mzrA
4my5A-1c7nA
2mngA-2mpfA
1zoxA-3w9eC
3gwaA-2h84A
3wk4A-4nvrA
4i2tA-4hs1A
2ajrA-3hicA
3k7yA-4r8dA
1qwdA-3by0A
1p6qA-1p2fA
4gwrA-3ixrA
3rrvA-3t88A
1vkhA-2h1iA
2f2fA-3phzA
3dbqA-3tt0A
1jjfA-1ve6A
1x48A-1whqA
3dinA-1vecA
4qd7A-3hm0A
2okcA-1ne2A
3kbbA-3qu2A
3kcnA-2gkgA
4jdfA-2ghaA
1kngA-1nm3A
3hxsA-3vfiA
1tz0A-2zdpA
2q86A-2ncmA
1rjjA-1si9A
1e8tA-1npeA
1hcdA-3malA
1z45A-3lf1A
2p97A-1m2xA
1rqbA-3l9cA
1wk4A-3fixA
1rxtA-1qsmA
1sd4A-4ou0A
2io1B-1oqyA
1wjjA-1o7iA
2fhpA-2o57A
3cdkA-4eu3A
1q0rA-1k8qA
4btjA-1mruA
2gncA-2yuqA
4rncA-3fobA
3hxsA-3gnjA
3mtsA-2kvmA
3l4fD-4f8kA
2arkA-1rljA
4aqiA-3zwhA
2gupA-2ap1A
1t5dX-4ir7A
1zuuA-1ootA
4qkgA-4uwwA
2we0A-1f7dA
2ee3A-2ee2A
2dr1A-3ffhA
3egtA-1v4eA
1d5wA-3nnsA
1y7rA-1tiqA
4x54A-4trrA
1ip9A-3w1sC
2d9fA-3b7xA
3grwA-2ncmA
1q4sA-3dkzA
4z0tA-2gdzA
2yhfA-1mpuA
1fhgA-2eo1A
2hi0A-1u7oA
2nlzA-2i3oA
4uqtA-1wi8A
2gsfA-3tt0A
3p1tA-2o1bA
2y0iA-4jzrA
1f38A-1rjdA
1qsmA-3fixA
2py2A-3c22A
4ic5A-1hylA
2g1lA-1r21A
3h2vE-2la6A
2gguA-1uv0A
3c0cA-2m0yA
4zd6A-1t2aA
1x5pA-3d2wA
3rihA-2qhxA
2v2gA-4xhmA
1p2fA-3nhmA
2cyeA-2f3xA
2u2fA-2dnnA
2cufA-3narA
3osfA-1idyA
2f5yA-1va8A
3kmuA-1u5qA
4jdfA-3uorA
2cs5A-3shuA
2gqiA-3o5zA
2ogkA-3c9gA
1x3kA-1b0bA
1zuuA-2enmA
1wwzA-3r95A
1r21A-2pieA
3vf0A-3gm1A
4r31A-2h8gA
2qvgA-2qzjA
3swnB-1m5q1
2e7iA-2fq6A
1bihA-2eo1A
1b6cB-5d9hA
1jvwA-5b8iC
2bdwA-3e3pA
2ofpA-1y81A
2opgA-1uf1A
1wdkA-3t88A
1wytB-2gb3A
1v5mA-2v76A
1i6wA-4uhcA
4a8xA-1x4cA
1abeA-3dbiA
4q9cA-2w59A
3b7xA-1r9hA
1q4rA-2pgcA
4b0nA-4efiA
1t43A-1vq1A
1ua2A-1oplA
1iugA-1ohvA
2v8zA-3b4uA
4ilqA-2b06A
3aovA-4r2nA
1z6oM-4cmyA
2a26A-3fyrA
1lk9A-3dzzA
4f8kA-2vwrA
3blzA-2xr8B
1p6rA-2co5A
1s2oA-3daoA
2qhpA-2qcvA
1yvkA-1vkcA
4wtyA-1xriA
3cfwA-1jznA
4xt1B-2q8tA
1lvaA-4ou0A
3tlfA-4lk5A
3oicA-3uceA
1lsuA-2b69A
1hyrC-2mklC
2bkwA-4r8dA
2fm1A-3n5mA
2cjsA-2nsqA
2hyiB-2ghpA
3bblA-1abeA
2y90A-4emkA
4tr0A-2aheA
3l8cA-5buqA
2cofA-1qqgA
2j0qD-2mpuA
4fxvA-2cq4A
2kfkA-2kjrA
3eurA-3ixrA
1j75A-2a61A
1y7yA-1perL
1xi9A-3a2bA
2mb0B-1x4cA
2cq2A-1d9aA
2fm1A-2fq6A
3td9A-4o5aA
1cf7A-4gcvA
2vezA-4r3kA
2k3kA-1oo0B
4i2tA-3h8qA
1uqvA-3bs5B
1xuvA-2rerA
4kb8A-2qhmA
2hkuA-1sgmA
2nwqA-2x6tA
2qv0A-3cz5A
1dliA-3ckyA
2qsjA-3to5A
2yjjA-2fjcA
3drzA-2yy9A
4my5A-4piwA
2r8bA-1vlqA
2dr1A-3lv2A
3hdoA-1u08A
1m2eA-3b2nA
3tqfA-1ko7A
2cy8A-2dr1A
1hdoA-2x6tA
1z9hA-4hz2A
2atrA-1sqhA
4nimA-2fmuA
4cvqA-1b9hA
2nt8A-1nigA
5c8gA-4uyeA
3sxlA-2lxiA
1whmA-2e3iA
1tjnA-2xvxA
3x3fA-2aw2B
2vhlA-2qs8A
2o2vB-3m63B
2nujA-2essA
1p2fA-3to5A
3qp3A-1bwmA
1vecA-4a4dA
2divA-3p5tL
1i69A-2y7iA
4dg8A-2vzeA
3cxgA-4hs1A
3tcrA-1y5eA
1ddwA-1u5dA
2b0cA-2hi0A
3ps4A-2egkA
3k4hA-4nqrA
4fc6A-3e9qA
1q8mA-3kaaA
4dipA-1jvwA
3u53A-1q33A
2iepA-2yr3A
3ncmA-2cryA
2qq2A-3dkzA
2vf2A-2pshA
3vayA-2gmwA
2ocfA-3p8xA
1xocA-3tcfA
4le0A-1p2fA
3gemA-1lssA
1ehyA-3kd2A
1j75A-2kkoA
1l7vC-1sgwA
2ofnA-2if4A
1vlqA-1imjA
3eqzA-3kyiB
2chcA-3nv0B
1rjhA-1gz2A
2pfmA-2j91A
1hdoA-1ujmA
1x5hA-1bj8A
1xvxA-4gl0A
1wfoA-4n5uA
1f00I-1b4rA
4uhcA-4rncA
2ah5A-3bwvA
1vlwA-1vcvA
1zugA-3fyaA
2gguA-1t8cA
2nmsA-2wp3T
2nycA-2yzqA
1gp1A-3kh7A
1atgA-2gh9A
4ag7A-2vezA
1wk4A-2fckA
4du5A-2jg1A
3cxrA-3oicA
4kb8A-2ac3A
3m1yA-1l8lA
2fvvA-1nqyA
2gkgA-2hqoA
1z9zA-1va7A
4cjmA-1wd3A
2kmdA-1sxeA
3p3oA-2yooA
3ksmA-3ctpA
4xllA-2fexA
1neuA-1tvdA
1jovA-1snzA
1fm0E-2omdA
3umaA-4txoB
1umnA-4cmyA
1fqtA-1z01A
1xtiA-3borA
1jfuA-2m72A
1v1fA-2ggzA
4ojaA-1z9nA
3seiA-3h8mA
2ocgA-2xmzA
4eqmA-4wnoA
2a2gA-4oddA
1v3wA-1m8nA
2nxoA-2i48A
4du5A-2qcvA
2nmsA-1ya5A
2f6hX-4l8tA
2xuaA-1c4xA
4k07A-2aw2A
2dhgA-1hl6A
3alsA-1uv0A
2egkA-3tsvA
1bj8A-1x4yA
3zhgA-2ox8A
4n8gA-4nguA
1x54A-1z9fA
1s94A-1bg1A
3bwvA-2obbA
1ujtA-1bquA
3lrqA-1rmdA
1c4kA-2e7iA
3ffhA-3fkdA
2wkbA-3mjzA
1zjkA-1gkgA
2h2wA-1qdlB
2fwmX-1yb1A
4q5fA-3m8nA
1pceA-1an1I
2a28A-2jt4A
3ju7A-1lc5A
3hzhA-3nhmA
4runA-3by0A
2eccA-1fjlA
3hyfA-2qk9A
1k5dB-1plsA
4q34A-1ufoA
1pwaA-1wd3A
3zxfA-2zglA
3dxsX-1qupA
1jq1A-2a9hA
5epfA-3gnjA
1eljA-2gh9A
3hb7A-3r2jA
2o14A-4iyjA
1fszA-3cb2A
1evyA-1z82A
2psoA-1em2A
3nhmA-3to5A
4qlxA-4urpA
2ja9A-1yvcA
3qdoA-2db5A
3r3hA-4dq0A
4y5vC-1x4yA
1y0bA-1a95A
4xarA-3ctpA
4xi2A-3dtcA
2xstA-1aqbA
4ymqA-3plzA
1j1yA-4ordA
4o6vA-2g1uA
2pytA-1o4tA
1ve6A-1xfdA
2fzfA-3fvbA
1t0iA-4d6xA
2feaA-1rkuA
2c44A-4fl0A
2qv0A-3crnA
1mk1A-3hhjA
1btnA-1dynA
1eazA-4l6eA
2ogpA-1wifA
4lfhD-1witA
2k54A-3e99A
3daeA-3p86A
2ownA-3hm0A
3t7bA-2brxA
1n9rA-3swnA
2edvA-1wh1A
3r44A-2v7bA
3iosA-2pu9C
1vmeA-2b4aA
2f8jA-3p1tA
1ig8A-2ap1A
3td9A-3hs3A
2h0aA-3dbiA
4jisA-1e5kA
4k00A-1bvqA
1wr8A-1kytA
4gr6A-3q20A
3i36A-2g6zA
4rpvA-2wqmA
3raoA-1tvlA
2j05A-1negA
3kwkA-1noxA
3wxbA-4wuvA
1wj4A-2jxxA
2q1wA-1z7eA
1griA-4eihA
4pngA-1fovA
1w7pD-1z1dA
1r3dA-3pdcA
3un1A-3u49A
1t82A-3e8pA
1s2oA-2pq0A
1vmeA-1dc7A
1abeA-2qu7A
3wihA-4n5uA
1z45A-1wvgA
4mjsA-2o2vB
1koaA-4c4kO
3nywA-4nmhA
1ujmA-4nimA
4md7E-3sv0A
2bweS-3w1yA
2qv0A-2qzjA
1p6qA-2qxyA
4btjA-4eqmA
2ozaA-3cokA
2wz9A-4gwrA
1gytA-1vhuA
3lpwA-2dm4A
2psqA-4nfmA
2emqA-3k6eA
1ae1A-3n74A
1p3cA-1qy6A
3slgA-3h7aA
1wwzA-1gheA
1s1eA-5b8iB
3wk4A-1r3dA
4ywyA-1rtqA
2e9gA-1iu1A
1llwA-1vcfA
2qzdA-1gkgA
1jfbA-1pkfA
1t6iA-1sziA
3umbA-2p9jA
1xi9A-4r8dA
1a9xA-1gsaA
1sxlA-3d2wA
3t4xA-4z0tA
4o32A-2m72A
2b6bD-1uv0A
3tlfA-4kd6A
2pzhA-2cyeA
1xqrA-1qgkA
1w9sA-1ji6A
4icuA-2lxaA
2hy5C-2hy5B
1g1cA-1za6B
3uiuA-4mwiA
2e7lC-1pkoA
1akoA-2ei9A
2yz3A-4awyB
1j1yA-3s4kA
2edyA-2arwA
1onfA-1xdiA
1s5uA-1q4sA
2vn5A-2b59A
1bagA-1gcyA
3ndiA-1xtpA
2f4zA-4y1lC
2ktbB-2yynA
4ic5A-3osyA
2yckX-3o15A
2i6lA-2javA
2ic2A-1owwA
3vv5A-2y7iA
3iruA-3s6jA
1ooaA-1iknC
3hdgA-3nnsA
4p48A-2cqvA
5bt9A-3o38A
2c54A-3e9qA
3r27A-4f25A
1xfsA-2mouA
1pc2A-1iygA
2xt9B-1r21A
1koaA-2k1mA
2pgwA-2ovlA
2zxjA-2pmuA
2c5lC-1wgrA
1qghA-1vjxA
2zmcA-3dtcA
1oplA-2gsbA
1x4eA-1x4bA
2q32A-1otvA
2eccA-3narA
1n97A-2yooA
2nt8A-2idxA
1vzoA-3daeA
1xfdA-3u0vA
3bz6A-2dk8A
4cvqA-4r8dA
1u7oA-2gmwA
1i3cA-3kyiB
4wytA-1u37A
1q4rA-2omoA
2c3zA-1ojxA
2nmsA-2ncmA
1mfgA-1wfgA
1sfuA-2frhA
2e7dA-3sikA
1rj1A-2qsbA
3brsA-4jb0A
2mjhA-1j5kA
2qkxA-4kt7A
2cv4A-3apsA
3bblA-1bdhA
2arkA-2wc1A
1znpA-3hqxA
1eizA-2nnwB
1wtbA-1sjrA
1na8A-1gyuA
2k54A-3wmdA
1g0uL-1iruK
3i6vA-2o1mA
1dc7A-2jk1A
4qecA-1bhsA
1uemA-2crzA
4k3wA-3fduA
3ntvA-3r3hA
1udlA-2lj0A
1mx1A-3bdiA
1abeA-2rgyA
1h3gA-1wzaA
2y9mA-4ds2A
2zayA-4xltA
1hdoA-1bsvA
2a6yA-1ul9A
1byfA-1t8cA
1m3cA-1ycsB
1ow4A-2erbA
3b5eA-3og9A
1ihjA-1v6bA
2i02A-2htiA
3cxrA-2bd0A
3onaB-1nr2A
1zemA-4r1uA
2nmsA-1pkoA
3i4kA-3bjsA
3g85A-1dbqA
3bjsA-2pceA
1ukkA-2oplA
3kxpA-3dkrA
3i4fA-3rkuA
1pcxA-5bv8A
1vpmA-3dkzA
2y9mA-2pwqA
1rhfA-2aw2A
4orrA-1u17A
2yfvA-2bykB
1yp5A-3h0fA
3brsA-3cs3A
4exlA-1pc3A
2ys1A-1v5mA
3tsmA-3ct7A
4wqqA-1uv0A
4ci9A-1cpyA
2oyzA-1cauB
3pk0A-4h15A
3l8aA-3r4tA
1pjqA-1v9aA
4oanA-4mcoA
3v4dA-2otmA
1oplA-2psqA
2ditA-2fhoB
2qwvA-2v3jA
1tbuA-2nujA
1k1aA-1ympA
2olpA-2qfnA
5bt9A-1iy8A
2fn8A-3ctpA
4q9bA-1t7vA
2z5dA-2a4dA
2e3vA-1ueyA
3f0aA-2fckA
4kt7A-1w55A
3lfhA-4tkzA
3iplA-4ir7A
2oewA-2hr2A
3ntvA-1suiA
2a7kA-3fduA
1w3hA-4iplA
1kxuA-3mi9B
3hh2A-2r52A
3pl2A-1vk4A
2nojB-4tx5A
1j75A-3f2gA
4e22A-1q3tA
1wtbA-1x4cA
3q9sA-3n53A
1x5kA-1i1rA
1uurA-4eihA
4x7hA-4nstA
4k2dA-3h93A
3p1tA-2z61A
4pw0A-1j1iA
2p39A-4cjmA
3l4nA-2m80A
1mruA-4accA
2ihwA-3maeA
1wlhA-2ee9A
1z7zI-1p53A
1mk4A-1yleA
2i79A-1cm0A
4uqtA-2ytcA
3p86A-3pscA
2c41A-3oj5A
3b4dA-3md3A
1ujmA-1u9jA
4lxgA-2xuaA
1zsxA-1vkfA
4yleA-2qu7A
1k5dB-2xqnM
3b7cA-1tp6A
1y3jA-2ropA
1dptA-1u9dA
1fm0D-1ryjA
1c8pA-4n5uA
1orrA-4r1uA
4fl0A-1ynuA
2ls5A-3kebA
1u37A-2csjA
1of5A-4j8tA
2z69A-4d7sA
1kcgC-1l8jA
2a4dA-3k9pA
3t50A-1xfnA
3balA-4uxaA
1fzvA-4qciC
4rk6A-3sg0A
1oplA-3uiuA
2cn5A-3e3pA
1kgsA-2jk1A
2ehrA-1nteA
4hqsA-4evmA
1zm0A-2nz8B
4bf2A-2gsfA
4uhcA-1c4xA
3nhnA-1z9qA
1h2aS-3rgwS
4o9kA-3fv6A
2dmyA-2l3cA
1qwiA-1nyeA
2v1rA-1negA
1ve3A-1ri1A
2ol3A-2yz1A
4kjyB-4k07A
3bdwB-4pp8A
2rd7C-3saoA
1w80A-1iu1A
2ncmA-1ci5A
2d4zA-2j9lA
2ee5A-1xa6A
2rqbA-2qfbA
1di2A-1uilA
3brqA-3cs3A
2i6lA-2ya9A
3e9nA-3p19A
4bf2A-2i6lA
3cinA-1vm6A
4j8tA-2f98A
1m2vB-3zqkA
1kr7A-1hbgA
4okhA-1juoA
1yeyA-3ritA
3h79A-4xhmA
2lcwA-2mpuA
2yt8A-4f8kA
4fxwA-2fhoB
1blaA-3jrrA
1rliA-3o73A
4r99A-3r2eA
4aihA-3hrmA
4cybA-3oj5A
2c3zA-3f4wA
3wguE-1l2pA
2dm4A-2d9qB
1fblA-1itvA
2qy0A-1zjkA
2rbfA-2h1oE
2fq4A-2g3bA
3vv1A-3wv6A
2lc1A-1yj5C
4qecA-4ej0A
1kriA-4yfwA
1h6hA-3iq2A
1fwpA-2dclA
2guiA-1noyA
1umnA-3fvbA
2ylnA-1us4A
3azxA-1upsA
4dq0A-4rv9A
3e05A-4oa5A
1bxlA-3dvuA
1q1cA-1u79A
1cg5B-1gcvB
1bh8B-1ku5A
1r3dA-2xmzA
2k3kA-2hyiB
1sl6A-4wqqA
1oeyA-2mqjA
1y13A-4aeyA
2nyvA-2gmwA
1csyA-4xz0A
2wlaA-3fvbA
1xauA-2davA
4esrA-1gl5A
2pbcA-2f4eA
1v3wA-4aa7A
1g6hA-3tuiC
3qdoA-3shuA
1i1dA-2jlmA
4p8bA-4pfbA
2rgqA-3dmcA
2dulA-2gpyA
1mdoA-3aovA
2wnhA-3ntlA
2c24A-1v0aA
1y81A-1wdkA
1f1rA-1q0cA
3oecA-3lf1A
4ygfA-3q31A
5braA-4rk6A
4p0iA-2ieeA
4u0qB-3b9kB
1qrlA-1v3wA
1qz9A-1m32A
2q9vA-2db5A
3lu1A-1gy8A
3k6eA-1pbjA
3ljsA-3pl2A
2qv0A-4zylA
1xwmA-3k1sA
3n74A-1wvgA
3o4rA-2fwmX
1qgpA-2ve8A
2dodA-2b7eA
3pm0A-2yooA
3ctfA-1egoA
4mwiA-3oz6A
2qeeA-3iacA
1vjrA-4jdpA
2jviA-3lteA
2rjnA-3i42A
3oicA-4h15A
1k4uS-1jegA
1plsA-1w1dA
1itqA-1yixA
1i9sA-1xriA
3ijtA-2psoA
3m1yA-3qnmA
1b6uA-4qegA
1lihA-2hujA
2cq1A-3egnA
3eqzA-1d5wA
2h0bA-3biwE
3mebA-3p1tA
4dddA-4c0rA
3ngyA-2f96A
4nnrA-1r9hA
1shyB-2gnqA
1x1zA-4nu7A
2pv3A-2pv1A
2wv4A-4ic5A
1i85A-1f97A
1fg3A-1fc4A
2tbvA-1ng0A
2o1pA-1q78A
1ka9H-4gudA
2b0hA-3gm1A
2ftrA-2ifxA
2k54A-1buqA
2k9gA-2lj0A
1oxzA-1wr6A
1nqdA-1wmdA
2rbfA-1q5vA
3ocaA-3g5kA
1m9uA-1elvA
3ejgA-2vriA
3bb9A-4r9kA
4md7E-3tt0A
1wwzA-2f5iA
1rioA-2r1jL
1m5zA-2kpkA
4iw3B-2gf0A
3wh2A-2ls8A
1k3zD-3hraA
4wxeA-3cs3A
2ayxA-1zitA
4hizA-2ghsA
2e3vA-1wf5A
2pq5A-1wchA
3umcA-2w4mA
1va7A-2a36A
1we7A-2lxaA
1egoA-3zywA
2geyA-2k54A
4b8nA-3lf5A
3kydD-1x1mA
1y1xA-1np8A
1tc5A-2okvA
1zkiA-2cwzA
2geyA-3g8zA
3brsA-1peaA
1sfuA-2fxaA
3hdgA-4e7oA
1kviA-1opzA
1i36A-1wp4A
3azvA-1knlA
2cn5A-4mnfA
2mw8A-1k61A
3snyA-1npsA
4jcnA-1hylA
1sjrA-4a8xA
1c8pA-2dm4A
2bv6A-1p6rA
1cg5B-1or4A
1k85A-1v5jA
1wh3A-1p1aA
3qpbA-2h8gA
2imjA-3dmcA
2o2wA-4lnpA
4kttE-1gy8A
2bovB-1j7nA
2hh2A-1dtjA
1sgjA-1gt8A
1xi9A-2gb3A
4da9A-1xq6A
1abeA-3hs3A
3bovA-2xy1A
1u5fA-1h10A
4wutA-3l6uA
4dv8A-2a78B
1x9fA-2c0kA
3wmwA-4ej0A
4o6vA-1wvgA
2krrA-3b4dA
1fe0A-1yjrA
2fbnA-1p5qA
3l9uA-3hd5A
4nsqA-1k4jA
2m0tA-3shuA
4wuvA-4trrA
1jidA-3dluA
1a22B-2yuxA
1j75A-1jhfA
1ufkA-2fhpA
1sumB-2goxB
1cfwA-1vzgA
1mk1A-4v14A
1zbmA-2i6eA
4oecA-2otdA
1kl7A-2gn0A
1s4kA-2ppxA
2g5mB-4wytA
1qo0D-1oxbB
2kk6A-2dm0A
2ad9A-3d2wA
1aa6A-1tmoA
2ayxA-1oxbB
1v70A-2b8mA
1uadC-3wmsA
2ocfD-1cfbA
3c3kA-2qu7A
2qkxA-3ixcA
3ftcA-1ne2A
3kkwA-1nslA
3h2vE-3d2wA
2onlC-4kb8A
2bkwA-3ffhA
1xuvA-1zxfA
4hgkC-2nmsA
1z0jB-4nkgB
1wfoA-1fnfA
1m2eA-1m5tA
4kbqA-3o48A
3h2vE-1fhtA
4lzlA-4xltA
1zz6A-1perL
3wihA-1a22B
1u3bA-3shuA
2edvA-2dc2A
1epaA-3by0A
1tdqA-1x5lA
1vhsA-2i79A
1k85A-1i1rA
1dilA-1eurA
1q6wA-2bi0A
3zlfA-1tzzA
1j1yA-3r87A
3pimA-4d7lA
1a9nA-1dceA
1oplA-3dbqA
2o03A-1hstA
3be7A-1zzmA
2b4aA-4zylA
1h10A-1i2hA
4ruvA-2kucA
2qu7A-3jvdA
3fdhA-2hr2A
1te2A-3u26A
3kzvA-3v8bA
1ji0A-2ihyA
1bg5A-2aawA
4jotA-2ppyA
1i24A-4fc6A
2cpiA-3p5tL
3dm8A-3wmdA
1bf2A-1hvxA
4dipA-1q1cA
1c4xA-4zv9A
4kamA-1m32A
1jb9A-1ep3B
1tlfA-3cs3A
1m44A-4r3kA
4nstA-3p86A
1ujmA-4kttE
4jg6A-3sv0A
3alsA-4uwwA
2wweA-2iwlX
1dv5A-1dnyA
3h2vE-3b4dA
3tlfA-3t88A
4tpkA-1lpmA
4xi2A-4mwiA
4iuyA-3afmA
1iy8A-4gkbA
4fl0A-4piwA
1x1eA-3rkuA
3hdoA-3ffhA
4d6xA-4e7oA
1v98A-3apsA
1iugA-3lv2A
2rbfA-2ca9A
2fm1A-4wbtA
2f5yA-2dc2A
1x51A-2rrkA
3r8bB-2h32A
3kkeA-1bdhA
1zsxA-1xi3A
2fm1A-1d7rA
3tnyA-3tlkA
1ub9A-1z1dA
2o1bA-1ynuA
1qr4A-1uc6A
2ehrA-2csjA
1sngA-3le2A
1gubA-4rk6A
1ueyA-1v5jA
2wwpA-4es7A
2ogpA-2omjA
2q32A-1uddA
2c3zA-4axkA
2jt4A-1ug1A
4ic7A-4yfiA
2kdgA-1i8lA
3wxbA-2fwmX
3mj0A-1vynA
3hm0A-3lbbA
4da9A-1bhsA
2ytcA-1wi8A
2f41A-2q78A
2pf1A-3k65A
1u79A-4nnrA
1ki0A-2hppP
3m4uA-2i75A
2hh3A-1ec6A
4o08A-2xmzA
1p1bA-1xdzA
1ul9A-3b9cA
3h7aA-3afmA
2pzjA-3afmA
3daeA-2ozaA
2a36A-4lnpA
3pk0A-3sxpA
4w8kA-4xtkA
3hbwA-1dqgA
3dtcA-3sv0A
1qftA-1gkaB
3k9vA-1f4tA
3pz9A-1vjzA
2i6qA-1mkwK
1q1cA-2f4eA
2j0qD-2mzsA
4o00A-2yuxA
2pblA-1ve6A
2k8gA-2adcA
2mgzA-3zzyA
3dmcA-1tp6A
1gcpA-2gncA
4a25A-1mojA
1twuA-4ir0A
1dz3A-3cfyA
2p88A-3nxlA
3he2A-3hinA
1wfoA-1x4zA
1djgA-2nq3A
2bdeA-4hgnA
3i47A-4lk5A
2hppP-4d3cA
1k3zD-1wdyA
4a8xA-2lmiA
3lwkA-2jdgA
2jt4A-2js2A
2gqiA-1gl5A
1j75A-1uhmA
2ah5A-4hgnA
1mkwK-2a4oA
4q97A-5bxfA
4xarA-3brsA
4mmwA-3nxlA
4mwsA-2ocgA
1x1eA-3rkrA
2akoA-4f6tA
2cs4A-4a20A
3c07A-2id3A
3i5tA-3getA
1y3jA-1fe0A
4npnA-1t0yA
4aihA-4a5mA
1yn8A-2a28A
3seiA-3bq7A
1bsvA-3l6eA
4nogA-3bs8A
4apcA-2qhmA
2hjvA-2eyqA
2fn6A-2f8jA
4lzlA-3hv2A
3kcnA-3hdvA
4ojaA-1s4iA
4v14A-3q93A
2a36A-2yuqA
2qfnA-1kr7A
1y0hA-3fmbA
2b69A-4kttE
4kmrA-2rgyA
4h73A-3k2wA
1l5pA-1krhA
4ienA-2gvhA
1v72A-1i41A
1koaA-3orxA
4lnpA-1ov3A
3i4kA-4e8gA
1aazA-2aheA
1zljA-2jpcA
2cq4A-3p5tL
3i52A-2pk3A
5d9bA-1rwiA
1i6wA-2fukA
1zuuA-2gncA
2onlC-2clqA
2cazA-1lrzA
1xteA-2iwlX
1yjdC-3pucA
4rzsA-3d8uA
2j05A-2rqtA
4h0cA-1uxoA
1cfbA-2yuxA
4o32A-3d6iA
1vhkA-3l8uA
2f6kA-4i6kA
2c49A-3pl2A
3nv0B-3wmdA
1x5xA-2yrzA
1q8mA-4ndmB
1tbuA-2hljA
3d24A-3plzA
4a25A-3qz3A
3tn7A-2fmuA
2kk6A-2eo6A
2jpcA-1a04A
4k29A-3qxzA
2edyA-1fnfA
3iirA-1fv2A
1dptA-1s0yA
2vx2A-3q1tA
2h29A-1yulA
1w25A-3jteA
1y7rA-1wwzA
4uxaA-1tq5A
1fqtA-1jm1A
1wr8A-1wzcA
3vnbA-3lucA
2mhnA-2ghpA
3eurA-2m72A
2i02A-2hq9A
2q0jA-1m2xA
4cvqA-3getA
4xarA-3kkeA
4e8oA-1nslA
1cf9A-1oi4A
1pw9A-3cfwA
1vjxA-2c2fA
1xhsA-1vkbA
1rqbA-1vcvA
3brsA-3gbvA
4rk1A-4yleA
3rqiA-3cfyA
3kwoA-2fjcA
3ktoA-1m5tA
2vywA-1tu9A
4ienA-1y7uA
2q9vA-1uf1A
2ayxA-3kyiB
4d97A-1x1qA
4lw8A-3lu1A
2a75A-1q7fA
2opvA-4lijA
1oj7A-3uhjA
1lr5A-3ussA
4ts6A-1bciA
3fogA-2ypsA
1v6bA-2h2bA
3lvzA-4awyB
3wh2A-3bx4B
2fkiA-2a1vA
1jssA-3ni8A
1w9sA-1o8pA
4jg6A-4eqmA
1h1jS-1v66A
1v86A-2jxxA
4wipA-2d5gA
4o9kA-2uv4A
1sumB-1qsdA
2qu7A-4jb0A
1r21A-3kt9A
1qwjA-1e5kA
1ry7B-2lqrA
2b34A-1ilwA
1s7fA-2z0zA
3h7tA-3tjoA
3mpkA-1xt8A
4xi2A-2ac3A
3hpvA-2a4wA
1a2oA-2b4aA
1vzoA-2ya9A
2j0qD-1wg1A
2e6qA-4c4kO
3lgcA-1egoA
1fovA-3uapA
4q7eA-2b4aA
2iwiA-3tt0A
2a6bA-1wwmA
1wwzA-2z0zA
3eqzA-4xltA
1v5oA-1v5tA
4o6vA-2pk3A
1ecaA-1gcvB
2a1tA-2wbiA
1inlA-2yxdA
3ffhA-1yiyA
2js2A-2jw4A
1titA-2eo1A
3rihA-3u49A
4dh2B-2vn5B
3kwoA-1umnA
1i1jA-2js2A
2h00A-1eizA
1s5uA-2pzhA
2fbkA-2pg4A
2rf0A-1muzA
2jzrA-2r37A
3h0uA-2a7kA
1cm0A-2z0zA
2fivA-2hizA
1fcbA-4b8nA
1dptA-3mjzA
1dioB-2d0oB
3m63B-3w1yA
2krfA-2jpcA
2ogaA-3n5mA
1lvbA-2hrvA
3cg4A-3nnsA
1ootA-4cc4B
4i62A-4h5fA
1wifA-2dc2A
1guaB-4a20A
4p8bA-4nn3A
2q9vA-2opgA
2fiwA-2ae6A
1ecaA-1b0bA
2digA-4qq6A
1d5wA-4e7oA
2xsfA-4f25A
3nhnA-2dm0A
3blzA-2ckfB
1s35A-1cunA
2cw9A-2qiyA
2iksA-5dkvA
2gokA-2oodA
4c4kO-4depB
1ur3M-3vxgA
1z7eA-1u9jA
1q8mA-4lfhG
2jeuA-1dtoA
3kkeA-5braA
1t3gA-1fywA
2cphA-1d8zA
1wf5A-1lwrA
1r3dA-4ci9A
2h3hA-3jvdA
4etwA-1iunA
4jb0A-4irxA
3vppA-1uv0A
4gr6A-2peiA
2c2fA-2fzfA
2c44A-4piwA
1yn8A-1jqqA
1yreA-1z4eA
1lc5A-3dydA
1y81A-3l6eA
2q86A-2yr3A
3blzA-1buqA
1lwrA-2dbjA
4hrxA-1iunA
2g1lA-2xt9B
2chdA-2uzpA
1y7nA-2yt8A
1zmoA-3o38A
2kv8A-2cs5A
1rj8A-1dg6A
1viqA-1viuA
3mcwA-3tb4A
1ayxA-3wkfA
4gnrA-3l6uA
1fjcA-1oo0B
1epfA-2ncmA
1l6zA-3bovA
4wp0A-1c7nA
1xhlA-4iuyA
1owwA-1cd9B
1qqfA-1x9dA
3dinA-1t5iA
3qqqA-1gcvB
1x5fA-2vkwA
2r2zA-2pliA
4j8tA-5cxoA
1lbdA-3d24A
1ss4A-1xy7A
1ulyA-2j5pA
1tiqA-2bswA
4v14A-2b0vA
3vv1A-1ul9A
1o61A-3fkdA
3lzbA-4mnfA
2gnqA-4um8A
4p0uA-2amhA
4npnA-1x1mA
2pzjA-2jahA
1dg6A-1o91A
3iosA-1gp1A
3vv1A-3zxfA
2fnoA-1oyjA
3h2vE-2krrA
3hrmA-2hr3A
1i6wA-1kezA
2psqA-4apcA
1jfuA-5epfA
4npnA-2jxxA
2qh1A-1o50A
1lu4A-3zijA
4uqtA-2lxiA
1jljA-1o8nA
3uceA-1t2aA
2yrzA-2aewA
1ig8A-1q18A
1smpI-1jiwI
2qq2A-2nujA
2ylnA-2o1mA
2okgA-2o0mA
1yqgA-2rcyA
3dmcA-4cdlA
2htiA-1w9aA
2fefA-2gscA
4rxtA-4rkqA
1bciA-2dmgA
3h7aA-3e9nA
2b1xB-3en8A
2cpyA-2fhoB
4kvmE-2atrA
3n9uC-2hyiB
2pi2A-3kdfB
2r09A-2dn6A
3ktoA-4le0A
1tiqA-4j3gA
1ozpA-5dwmA
3hinA-4lk5A
2eshA-1qgpA
1q67A-1u5dA
4eukA-3crnA
1mppA-1eagA
1kgsA-2pmuA
1sntA-1npeA
1ijqA-3ii7A
4lldB-2bc4B
3kzhA-3looA
3iosA-3hczA
1j1iA-1ufoA
1u2hA-2xy1A
5bt9A-4trrA
1xi9A-2o0rA
3fyrA-1cxzB
3tnyA-2m6kA
2c2lA-2lxpC
1z54A-2gvhA
3t8yA-1kgsA
3k9cA-5dkvA
4hx3A-3edgA
2hfnA-1v3zA
2wtkC-3hmnA
2ogsA-1aknA
1ixlA-3lmbA
1of1A-2iyqA
1lwrA-1p9mC
3niwA-4bndA
1f7cA-3iugA
2ib0A-3oj5A
4m85A-4j3gA
3h79A-4kunA
1iqqA-1vczA
2fwmX-4nmhA
1xrfA-2icsA
1j7iA-1nd4A
3g85A-2iksA
2a26A-4nkgB
1gp1A-3k8nA
4do2A-4xivA
2fn8A-4kqcA
1m5nS-1qgkA
2wtgA-1vhbA
3l4fD-2yuyA
3elkA-1hstA
5ctmA-2bg1A
3k9cA-3hs3A
2iugA-1bmbA
1s5uA-3d6xA
1u7oA-3kbbA
4ag7A-1yr0A
4h2dA-1b1cA
1im9D-2ncmA
1kgsA-3khtA
2p88A-2pceA
2p51A-1w0hA
4kb8A-3tt0A
1qghA-2xgwA
2ncmA-1f97A
4kt7A-2cu2A
4a8xA-2lxiA
3reeA-4oo7A
2kr3A-2a28A
1o61A-1u08A
3og9A-4mj3A
4zriA-3qq8B
4io2A-2ieeA
1cf7A-1u5tA
1pwaA-2mc2A
2ed9A-4o00A
4btjA-4kb8A
3hczA-1nm3A
4rthA-2vu4A
3h2vE-2hyiB
2dmkA-1lwrA
2ckfB-1z1sA
3tl8A-2qhmA
4lxgA-1jmkC
2x1aA-2lxuA
2q9uA-3d7nA
3d9iA-1jplA
4mnfA-1zxeA
3d8uA-4nqrA
4lldB-4cdhA
1wtbA-3md3A
2c41A-3fvbA
1ymyA-1zzmA
1eazA-1ddwA
1pguA-4yvdA
3narA-1akhA
3t8yA-2jk1A
2hh3A-1we8A
1epfA-1tvdA
3cu5A-2b4aA
2ogpA-2yt8A
2acfA-3vfqA
1i6wA-2vatA
4kttE-1wvgA
3q1tA-3he2A
1u37A-3shuA
1qryA-1b8iB
1gh7A-1danU
3kwkA-2b67A
3ecfA-2imjA
3eodA-2b4aA
2iygA-2kb2A
4a8xA-1fhtA
1b09A-2r1bA
1v62A-2ejyA
4o1kA-3eyxA
3vv5A-2v3tA
1g1cA-3bdbA
2ckfB-3ebyA
2bngA-2f98A
3dzzA-2x5dA
4r3kA-1z4eA
4kunA-3k8nA
3wxbA-2fmuA
1lxjA-1yqhA
1iw0A-3no6A
2fckA-1z4eA
3wnwA-1oq4A
4x7hA-3oz6A
3ecfA-1buqA
3eucA-4piwA
3cnxA-1zo2A
2r6gG-2r6gF
2kbsA-2jilA
4r6hA-2gh9A
1i5nA-2j9wA
1e52A-2a26A
2cx3A-2f9sA
1h75A-1vf1A
1iujA-1tz0A
4uhcA-3kxpA
2nlkA-2pq5A
2b4aA-3kyiB
1y7rA-3fixA
3fncA-2a4nA
1u39A-3ps4A
3vv1A-4hanA
1pbjA-1xkfA
2p4wA-1r1uA
2b3mA-2c2iA
1jxhA-1vm7A
3eacA-2eo6A
1xg5A-3i4fA
4ozjA-4ushA
1bj8A-1va9A
3c3kA-3k4hA
2fbmA-4hnkA
5a46A-1zxeA
2b2xA-1n3yA
1wekA-1wehA
3h0fA-1cskA
3i42A-1zy2A
1x5fA-1uc6A
3dkpA-3fmoB
4o08A-2pshA
1iujA-3bguA
2c49A-3i3yA
1of1A-1e2jA
2cn5A-1h8fA
4cymA-2cjwA
4jevA-3n5mA
1hccA-1hfiA
2yfvB-1jfiA
2io1B-1zkhA
1wvnA-4lijA
4olqA-3fduA
3kxpA-1ehyA
2f7kA-2qhpA
4uqtA-1wg1A
4jcsA-4knpA
3hebA-3cz5A
2v9sA-1m9sA
4n68A-2arwA
1ixkA-3a4tA
1osgA-1o91A
3i76A-1te2A
4i3fA-1ufoA
1paaA-2dlkA
2h3gX-2nrhA
4zv3A-3r87A
4ge1A-1epaA
1n99A-3qdoA
3fkkA-1vlwA
2dr1A-4kamA
3orxA-2qhmA
2qgxA-1zuoA
1zs3A-1b71A
2vwrA-2jilA
3ju7A-4wbtA
3nhnA-2a28A
3e61A-1tlfA
4qgrA-1yiyA
3ljsA-2qhpA
1s8nA-3crnA
4btjA-2psqA
3orxA-2ac3A
4lwzB-3mmiA
3hzhA-3kyiB
4zdmA-4dz1A
1wdkA-3ckyA
3qjmA-1n7eA
3e3pA-3tt0A
4r38A-1dp6A
1wf1A-2fhoB
1jyoA-2xgaA
4hmsA-2htiA
2j5iA-4og1A
3oecA-3pk0A
2ytcA-2disA
2cu3A-1tygB
2g5mB-2omjA
1wkuA-1h67A
2adcA-3b4dA
4evmA-2b1lA
2w9rA-3dnjA
1tvdA-1smoA
1elqA-3ffrA
1oj4A-1pieA
4er3A-3uwpA
1ef8A-1xx4A
3khtA-1zitA
3gagA-3gr3A
2ownA-2nujA
1zm0A-3pscA
1u39A-1y7nA
2vuxA-1biqA
3lehA-4v2pA
3lh4A-1rn7A
1wf5A-2docA
4igjA-4iq1A
4zriA-1h10A
2j0qD-1weyA
2ij0C-1qz1A
2r73A-1epaA
3zywA-3rhbA
4qegA-1qz1A
4b9pA-2xbtA
1b0bA-1or4A
2hlvA-1epaA
1fhtA-1wwhA
3tktA-3jusA
4kzkA-4o5aA
2yjjA-3kwoA
4ap8A-2omdA
4fcjA-1s5aA
3slgA-1vl0A
3dbxA-2mklC
2k3kA-2x1aA
1nr0A-1sqjA
2dm4A-1qg3A
2dm2A-4ndmB
3g0oA-3rqsA
3na8A-1vcvA
1xe7A-1znpA
1svvA-2o1bA
3dzzA-3n5mA
1xmiA-2zu0C
4npnA-1s3sG
2qvgA-4q7eA
3hbaA-3fj1A
2ejyA-2vwrA
2zykA-1urgA
2chcA-1zo2A
2cy4A-1zm0A
3op3A-2gwfA
3k7yA-3ftbA
2fn6A-3p1tA
1oz9A-1xm5A
2dt8A-2g7zA
2q73A-2a7wA
3uwcA-1pffA
1bcpD-1bcpF
3b6hA-2x5wA
3d7nA-2fzvA
1aroL-1s2jA
2x4kA-1u9dA
3cqdA-3ktnA
1vpmA-4qd7A
1l6zA-2kdgA
3dukA-3ebyA
1c3hA-4f3jA
3k1zA-3u26A
1kb2A-1citA
3gnjA-3d21A
4awjA-1v5tA
4jz6A-3r64A
2v1rA-3h0fA
2cphA-2mpuA
2zayA-3hebA
3ftbA-3dydA
1l6zA-2edjA
1z9zA-3h0fA
2mb0B-3n9uC
4oh0A-1w7fA
3idvA-1bjxA
1ec6A-2ctkA
3kcnA-2zayA
2d4uA-1nzeA
3brqA-2qu7A
4fxvA-3r27A
1wf6A-3qvgB
2kvaA-3k41A
2o2vB-3w1sC
3dscA-1s3lA
4wutA-3tb6A
2iksA-3hs3A
1z96A-1vegA
2rd3A-1wwmA
1mk4A-1wwzA
3fnaA-2o16A
4rk1A-3e61A
2jbwA-1lzkA
4lzlA-3gt7A
3kh7A-3kebA
3ch0A-1zccA
2gpyA-1m6yA
3pu5A-1i69A
1z54A-3r87A
2e5hA-2la6A
2eaoA-3h8mA
4n56A-2ajqA
2imjA-3en8A
2bdwA-3lm0A
3vv1A-3wg1A
1rd4A-2i6qA
4f0fA-2ac3A
2la6A-2do4A
2r8wA-3e96A
1s5aA-3g8zA
2czhA-2fhyA
4eqmA-3udbA
2jk1A-2qr3A
3r4tA-4piwA
2gdqA-3h12A
1uelA-3m63B
4p6zB-1oyzA
2crgA-1w0uA
2bhmA-2fxtA
1su1A-2dxlA
4fxvA-2cq2A
1gsqA-1fovA
2fyiA-5ci5A
1v5uA-1u5dA
4cjmA-1upsA
2iepA-1witA
3qvmA-1mt3A
3h49A-1v19A
4akrA-1iznA
2h27A-1rp3A
1ep1A-2fptA
3ttiA-3uc4A
2ch4A-1r62A
2cdqA-2va1A
3wi7A-2h1iA
1uf1A-2jilA
2fm1A-3lv2A
1t43A-1wy7A
1n05A-1q9sA
3hz4A-2f51A
3vpdA-1auvA
4qecA-4lw8A
3ljsA-2pkfA
1z7eA-2pk3A
2nwqA-3rkuA
3cjnA-1z91A
2a1jB-1d8lA
1m5zA-4f8kA
1yvcA-1kl9A
1f1eA-1bh8A
2p88A-3dg3A
1zm0A-2dfkA
2ielA-1jmvA
2jzyA-3q9vA
2mqjA-4a20A
3umcA-2hszA
3c3kA-1bdhA
3nnsA-4xltA
3pz9A-1uuqA
2c1xA-3s2uA
4e4yA-4is2A
5cq3A-4ldfA
3rcmA-1yixA
1vgzA-2xwnA
4n4uA-4n91A
2xstA-3by0A
2o14A-4jggA
1xhlA-3un1A
1jxqA-4jj7A
4apcA-3oz6A
3ld2A-1yx0A
2erbA-2h8vA
1vk6A-3dkuA
2qycA-2zdpA
4lw8A-2z1nA
4cncA-2xwtC
2furA-2fhqA
2ytcA-2mgzA
1vkcA-2a4nA
2i6lA-2psqA
2kg2A-2h2bA
4e8gA-1fhvA
2f4pA-1o4tA
1x5kA-2ee2A
3kvqA-3b9kB
3i4fA-1zmoA
4g9bA-3kbbA
1jrhI-3csbA
3n5aA-4ts6A
1u37A-3ps4A
3e81A-2x4dA
2zv2A-4cztA
3b7cA-5cxoA
3zijA-2remA
1vk6A-4hvyA
2lbbA-4zriA
2j0qD-3sxlA
4xl8A-1qiuA
1ozpA-1wwzA
2ocfD-2ibgA
1flgA-4cvbA
1negA-3c0cA
1lu9A-1llqA
1a27A-1bhsA
1dbqA-4rkqA
2js2A-2moxA
2ee2A-4n5uA
3h0uA-4kd6A
4rxfA-3n2xA
3h79A-3hdcA
4lldB-1zxqA
4pacA-1sr2A
1z6kA-2x0sA
2h0aA-3k9cA
1ae1A-4z0tA
1h3gA-1hvxA
3t50A-3f1nA
4apcA-4xeyA
3douA-2yvlA
2y90A-1ljoA
1wytB-2dr1A
1sfrA-2i3dA
1wy8A-1x1mA
10mhA-3qv2A
1vrsD-2kucA
2peoA-2peiA
4qecA-3rihA
2kv8A-2dc2A
2fn6A-1svvA
4kzkA-3sg0A
2k6dA-3h0fA
2fe0A-1r75A
4s0sD-1wfnA
1b8iB-2m0cA
3pggA-1b34B
4is2A-4h15A
2bnwA-1irqA
1x5hA-1bpvA
2ovlA-3ritA
4o9kA-2yziA
1itvA-1pexA
4c29A-1n3yA
4n5uA-1x5lA
4kzkA-4wxeA
1sgwA-2oljA
4eihA-1bmbA
2r5yA-1zq3P
1fblA-1hxnA
4fxwA-2mgzA
1o50A-2yvxA
3erwA-2h30A
2wh5A-4zriA
3hyfA-2e4lA
1wmhB-3w1sC
1iknC-1k3zA
2nsqA-1gmiA
1elqA-1qz9A
2nujA-2cyeA
4c4kO-2avgA
1w0mA-1tvlA
3eliA-1t27A
3rdmA-2y32A
3iq1A-4a25A
1eayC-2zfhA
3mbtA-2l5pA
3kwoA-2ib0A
1ashA-1ecaA
1i3cA-4e7oA
3s97C-1bihA
4a5xA-1fjgT
3wmsA-4y0gA
1y7nA-2vwrA
2htjA-2fe3A
1yxbA-1vmgA
1xbsA-3d21A
3dxoA-2qiyA
1xedA-3kaaA
3narA-2k40A
4lxgA-1ehyA
2douA-3r4tA
3hdgA-1i3cA
1iwpA-3o63A
2lcwA-2mzqA
3sl7A-2o16A
2ab0A-3nnsA
4zrmA-4trrA
2kr3A-2jt4A
3hl2A-4piwA
3pgvA-1ymqA
4hrxA-1q0rA
3hdvA-4xltA
4e8oA-2euiA
4eqmA-4f0fA
1x5hA-1x5aA
2zadA-3ritA
2f98A-3wmdA
3vv5A-4ymxA
2ya9A-2chlA
1gzuA-2h29A
3gceA-1jm1A
2ozgA-4r3kA
2g1lA-1gxcA
3t0jA-2fhyA
4eqmA-2qhmA
3s1iA-1tu9A
1hdoA-4lisA
2b8mA-2pytA
1v86A-4icuA
3ulhA-2la4A
1bpvA-2vkwA
3thkA-2jw4A
1j1iA-2xuaA
1bv4A-1gz2A
2j16A-2bzlA
4h0cA-1xfdA
3zhgA-1fm5A
3jvdA-3cs3A
2mgzA-1whxA
1mruA-3dlsA
1i4nA-4dbdA
3t50A-1v9yA
1nd4A-2ppqA
2q9vA-2m0tA
1i1sA-1lnwA
4kpaA-1pkfA
1vieA-1ahjB
3phxB-1wh3A
3pk0A-3l6eA
1cf7A-2p4wA
2fsrA-2euiA
1qz9A-2fm1A
1n9rA-4n0aC
2z1nA-4z0tA
1q9cA-1ku5A
3hz4A-1xpvA
1h5qA-3l6eA
2fo3A-2a7lA
3hd5A-3h93A
2v78A-2pkfA
1xt8A-1us4A
1qcsA-1wlfA
4uqtA-2lcwA
2bwnA-3ffhA
4i3fA-1iunA
3r66C-1zkhA
1tbuA-2q2bA
4nvrA-3fobA
3fv6A-2ef7A
3gbvA-3jy6A
2ah5A-2hi0A
1tf2A-1vecA
1w25A-1d5wA
2w19A-1hfbA
4qd7A-2f41A
2oyzA-1ey2A
2bb0A-1o12A
1x05A-1u5fA
3nhnA-2rf0A
1b1bA-4ou0A
4ge1A-1u17A
3lzbA-3c1xA
1nrgA-1vl7A
3s6jA-3mmzA
3f8cA-4ou0A
4rk1A-3brsA
2pwqA-2onuA
1xrjA-2grjA
1vhsA-2z0zA
2wqmA-4xeyA
2iwiA-3kmuA
2h3hA-1abeA
2z1nA-1fjhA
4xeqA-2hpgA
4kzkA-3l6uA
4xhmA-1x5eA
1vkcA-1cm0A
2xfaA-4bex1
2ozjA-2h0vA
3alsA-1rjhA
1ri7A-2cfxA
3wxbA-4x54A
1l6zA-1ci5A
2io1B-1we7A
1x5hA-2yrzA
2ocgA-4rncA
1pooA-4csdA
2r2oA-2io1B
1xx4A-4kpkA
2rgyA-4nqrA
2y7jA-2x4fA
2xy1A-2kkqA
1rotA-1u79A
2fn6A-4zm3A
3wmwA-1vl0A
4jotA-4k29A
3h7aA-4zrmA
1ws6A-1inlA
2cauA-4bifA
1z91A-1s3jA
4e7oA-3crnA
2edjA-2yd2A
3ejvA-3cu3A
1wmhB-2d5gA
1z45A-4kttE
3gxaA-1p99A
4j2pA-1brlA
2bdwA-4nstA
4qq6A-2o4xB
4kvmE-1yvkA
4q2pA-2vz5A
4pz2A-1ky8A
3zywA-3qmxA
3e99A-1z1sA
1lssA-3sxpA
4apvA-4damA
1i16A-1u37A
1z9hA-11gsA
1g91A-1cm9A
3t8yA-3n53A
3ozqA-3pzfA
1qo0D-3h5iA
2q9uA-3eqzA
3dkrA-3cn7A
3gzsA-1elrA
3k4hA-4wt7A
4z0tA-1bhsA
1rxtA-1vhsA
4qvkA-2fhpA
2j8kA-1dbgA
3kqgA-1t8cA
4lxoA-2yrzA
4bf2A-4btjA
3s5oA-1w37A
2cpiA-2dnyA
3c3mA-1mvoA
2ad9A-1x4fA
3i9sA-4r3kA
1izjA-4howA
4mtdA-1qbjA
4xarA-4wt7A
2i6lA-4nstA
3fdwA-1cjyA
2qhxA-1fjhA
1bsvA-4r1uA
2o10A-1imlA
3td9A-3kkeA
1qryA-1akhA
1ufxA-1uf1A
4o9sA-3by0A
3l4fD-1n7eA
4hwkA-4gkbA
1xvxA-4jdfA
1wfoA-2arwA
1nrfA-1cefA
2i6lA-3hmnA
4ntlA-4yahX
2yynA-3mb3A
1wk0A-2ocfD
1v5sA-3oseA
2q32A-1yafA
2vf2A-4u2gA
2kbgA-2yuxA
2mzrA-2dgxA
4hoiA-3ulfA
2oieA-2gtaA
3dezA-4ohcA
1hdoA-2qq5A
2cu1A-2bweS
4c4kO-1za6B
1a9xA-4fu0A
3ncmA-2lqrA
3c3kA-1tlfA
1eazA-3f0wA
3rqiA-3eulA
1pw9A-1fm5A
1iujA-4dpoA
3c8jA-2b6bD
1ecaA-2d2mD
4gkbA-4e4yA
4eewA-3m63B
2gdqA-2p88A
1eagA-2fivA
1x79A-4tx5A
1a7mA-1ax8A
2x4dA-2hx1A
3idvA-2dj1A
2lvcA-1ci5A
3wmwA-1gy8A
2yzqA-3fnaA
3saoA-1qftA
3fw2A-3gl3A
2rikA-2aw2A
2ja9A-2ba0A
4wutA-4nqrA
2qvgA-4xltA
1mhyB-2c2fA
4xllA-4y0nA
1ikoP-3czuB
1vi0A-3c07A
2ayzA-3to5A
4le0A-4q7eA
2vatA-1ehyA
3r27A-2dhgA
1vjxA-2oh3A
2p23A-1vclA
4wxeA-1bdhA
4fxvA-2la6A
2j9lA-1vr9A
1qlwA-1imjA
2j0qD-2xsfA
2h2bA-2m0tA
1g1aA-2fmuA
3hduA-1q4sA
2l0aA-2moxA
2erjC-2kbgA
3hdcA-2pu9C
4a20A-4bkgA
2ae6A-1cm0A
1fyvA-1t3gA
1w25A-4le0A
2wn4A-2j3vA
3p86A-4md7E
3oxnA-1i69A
4m7oA-3gfvA
2gxfA-2qiyA
3bdiA-2cb9A
2q0jA-2p97A
2pu9C-1r26A
2reyA-1b8qA
2bkwA-4r2nA
2gdzA-1yb1A
3o4rA-3l6eA
3g7kA-1w61A
3rihA-3l6eA
2ke7A-3h8mA
3lpwA-2ocfD
2nnwB-2fhpA
2f4pA-2h0vA
2q86A-1neuA
1n1jB-3a6nB
1m6kA-2dnsA
2fa5A-4a5mA
1jvnA-2abwA
1bj7A-3saoA
2ee3A-4o00A
1wufA-1fhvA
2ve3A-1n40A
1gsqA-2aawA
3f0aA-2vi7A
2i6lA-2bmcA
3eefA-3r2jA
1i5dA-1r62A
4af2A-4evmA
1ww1A-1zkpA
2wqtA-1nr9A
1tdqA-3qwqB
3ld2A-4e2aA
3nbaA-1k4kA
3t8yA-1d5wA
3brqA-3kkeA
1pscA-2ffiA
4wt7A-4nqrA
2ehrA-3bpuA
2hqoA-2qsjA
4gwrA-3cxgA
2ogpA-3bpuA
2nyvA-2hdoA
3cfyA-3h5iA
3f4wA-3tsmA
1h2bA-1jvbA
3h2vE-1wtbA
3ulhA-1wwhA
1qupA-1yjrA
2q86A-1q8mA
2mgzA-3d2wA
1q1uA-1upsA
4kd6A-3fduA
1xk8A-2o66A
2fprA-2hoqA
2y93A-2fmuA
4i82A-1z54A
1fmbA-1mppA
1u9dA-3abfA
3wk4A-2i3dA
1sgjA-1l2qA
3iq0A-3pl2A
1i9gA-2fhpA
1ibjA-3fkdA
2i7fA-1fqtA
1kgdA-4f4jA
3fdbA-1c7nA
2eelA-4ikgA
1f1eA-1bh8B
2r37A-2b5xA
2a7kA-2ppyA
4hwkA-3u49A
2fe7A-1on0A
1x5kA-2kbgA
5c8gA-3nxbA
1utbA-2fyiA
2cpzA-4f25A
3h7mA-3vv5A
3omzA-3kaaA
1ve3A-2avnA
3ljsA-3kd6A
2fepA-1tlfA
2ldkA-2d4rA
3hmeA-3uv4A
3hgmA-1mjhA
1nyaA-1tizA
4cjmA-2ihoA
1x5oA-2mhnA
3eurA-2yp6A
3iq1A-1oq4A
2crmA-3qwqB
1xb0A-3mupA
3darA-1kb5B
2hboA-3d6xA
1xkpC-1jyoA
1xebA-1m44A
2qv0A-1oxbB
3h0fA-1ootA
3e61A-3cs3A
2pr5A-1dp6A
2iksA-3e3mA
1va9A-2vkwA
3balA-2ozjA
1u37A-1n7eA
2p9jA-1l8lA
2eyyA-1s1nA
3d9rA-1q40A
3qy3A-1z54A
1elqA-4piwA
1lc5A-2f8jA
1w2lA-155cA
1j3iA-1cz3A
1lw3A-1xriA
3kmuA-3udbA
1nbaA-1ilwA
1v9yA-1dp6A
3eheA-3orfA
1dbhA-1h10A
3b7cA-2qiyA
2j0qD-1d8zA
2pl3A-2oxcA
1d8wA-4hnoA
2wefA-3t0jA
1z6oA-1uvhA
1c8pA-2arwA
2datA-2i7kA
1cfbA-4n5uA
2co5A-3bjaA
1rjpA-3be7A
2dhgA-4a8xA
4jfcA-3he2A
2cx3A-3k8nA
2hccA-3onaB
1nf2A-1kytA
1u9dA-3mjzA
3fw2A-3umaA
5a46A-2psqA
1g4uS-1xriA
2fdbM-3p53A
2y96A-4wohA
1fnnA-1qbjA
2h0aA-3jy6A
3tfxA-3ct7A
2h3hA-2qu7A
4rv9A-5cvdA
2b5oA-1tvcA
1d8wA-1vpqA
2oczA-1rqbA
1eazA-3pscA
2b5aA-2r1jL
2kr3A-1z9qA
2bdwA-3orxA
1be9A-1m5zA
2e7lC-3pucA
1d2fA-2z61A
1t0bA-3kyiB
1xdnA-1s68A
1x8sA-1u3bA
4kd5A-2v84A
1v98A-3lefA
1bd7A-1okiA
1s7fA-1y7rA
4wutA-4wt7A
1mruA-3dtcA
5cxoA-2imjA
3bn3B-2ox5A
3ktoA-3hzhA
2aa4A-1zbsA
4dwfA-1p1aA
2c9wC-1buoA
3eulA-1m5tA
2ns9A-2d4rA
1x5oA-2hyiB
3kkeA-3bilA
3pu5A-4hs7A
1oyiA-1lvaA
4irgA-2nnyA
4rncA-4nvrA
4kamA-4piwA
1f2rI-4ikgA
1z0jB-2cazC
2divA-1p1tA
4qecA-1t2aA
3rmuA-1sqiA
1m2eA-4qpjC
3op3A-1cwrA
1c8pA-2kbgA
1s3sG-3phxB
2cqpA-1x5oA
4a5mA-1qbjA
1va7A-2enmA
4xhmA-2b1lA
1fg3A-4qgrA
2kv8A-1wifA
2phzA-2r7aA
2bv9A-1w91A
2k6dA-2rf0A
1z0xA-2np5A
2wwpA-1u17A
1yf9A-2ediA
1wjoA-1bhdA
2ogaA-1fc4A
3tn7A-3oicA
1h0nA-1biqA
4rnsA-1atgA
1bg5A-4hz2A
1z45A-4z0tA
1nnwA-2a22A
3cz5A-1m5tA
1faaA-1b9xC
4k00A-2q78A
1wh3A-3qijA
2zmcA-3orxA
2vreA-3swxA
1l6nA-1afvA
1qkrA-2p61A
3b7cA-1s5aA
3eh3A-1fftA
1cqxA-1dxtB
4qecA-5bt9A
1ueqA-3tsvA
2y93A-2a35A
2g1uA-2c54A
4a8xA-1x5pA
2f22A-2nsfA
2fiwA-1cm0A
3pucA-3kaaA
1d2sA-1h30A
4wytA-2omjA
1sxdA-2dkxA
4ic7A-3kmuA
1utbA-3ho7A
5cq3A-3hmeA
2hrvA-1elvA
1ae1A-2o2yA
1sumB-1nwmX
2cpeA-2fhoB
1xg5A-3e9qA
2cpeA-2la6A
1sqfA-1ne2A
4q7eA-3c3mA
2qkqA-1rg6A
1orrA-3n74A
2a75A-1rwiA
3ef8A-3g8zA
2dmkA-1x5lA
4ph0A-3g0vA
2zi8A-1bylA
1bj7A-1xkiA
4qecA-2o2yA
1stzA-2obpA
1vkcA-1vhsA
4m85A-3t90A
1zmoA-4r1uA
1rcuA-1wekA
3fe4A-3s97A
1fj2A-1ve6A
4hrxA-3wi7A
3tn7A-1mg5A
2nrqA-2wnyA
3h7mA-2q88A
2j67A-4w8gA
4kvfA-3dbiA
1nm7A-2lj0A
1fjhA-2fwmX
2o2yA-4nimA
1irsA-1m7eA
2xsfA-3b4dA
1oe7A-2aheA
1sv0C-4mhvA
2g7sA-1ui5A
3g14A-3eofA
4mwsA-2dstA
3ksmA-1tlfA
1oeyA-3w1sC
1r6zA-4kd5A
1fmjA-3u3kA
2yzqA-2rc3A
3hqyA-2pq7A
2fsrA-1nslA
1sfuA-1u2wA
1ifyA-1z96A
1elkA-1jplA
4n6dA-4p47A
4lefA-1j5sA
4z0tA-4wuvA
3mizA-3tb6A
1s1eA-1g33A
1nj8A-1atiA
3le5A-3ihsA
3l4fD-2edzA
1j0wA-1wg7A
4gosA-3b9kB
4a0dA-1zr5A
4e7oA-2qr3A
2pssA-1mjfA
2oodA-2icsA
4f25A-2e5iA
1q67A-1ddwA
4xarA-3d8uA
1g1cA-1zxqA
1k4uS-3c0cA
2z6hA-1xqrA
1dv0A-1wgnA
3dzzA-1fc4A
2hrvA-3tjoA
2itbA-4cmyA
3eiwA-3gfvA
1lwrA-1fg9C
3mebA-1ynuA
1h6xA-1gnyA
2cpcA-2lqrA
1x5yA-3r8qA
4lw8A-1z7eA
1u37A-1vaeA
4gnrA-3huuA
4uqtA-2pe8A
4jg6A-2ac3A
1xi9A-3k7yA
2pkqO-2cvoA
2a9vA-1ka9H
3hdcA-4xhmA
1z94A-2k5gA
2q86A-4c4kO
4q2qA-2z17A
1mzkA-3ounA
1i24A-3i52A
2cn5A-3sv0A
1zccA-3l12A
1v6bA-1y7nA
1lwrA-4eq2A
1lsuA-1zmoA
4cvqA-3p1tA
1jx7A-2d1pA
2cpyA-1d8zA
2h0aA-3huuA
3kkeA-3cs3A
2yz1A-3b9kB
2obpA-3e6mA
1w3oA-2fhqA
1wnhA-4it7A
2a61A-1s3jA
4nq8A-4nguA
3ezsA-2ogaA
3t50A-2pr5A
1ow5A-2k4pA
1wj6A-2bweS
2ht9A-2lqoA
2k9gA-1ootA
3ps4A-2jilA
4zd6A-2pzjA
1u1sA-2y90A
4i8nA-2g6zA
1lssA-3eheA
2gm3A-4wnyA
3eucA-3hl2A
2dgxA-2e5iA
1tdqA-1jrhI
1i6wA-2pblA
4jj9A-4lkbA
3qz3A-3qb9A
1q7mA-1umyA
2lstA-3cxgA
4btjA-4xi2A
4nogA-3p1tA
3ttiA-2javA
3lb6A-3bpoA
4gxqA-3vnqA
4kd5A-1xvxA
4er9A-4pacA
2x1aA-1weyA
1g91A-2q8rE
1h75A-2lqoA
2k1bA-2kvmA
2wp3T-4nobA
3b5hA-1nctA
4jvwA-2yezA
1q0rA-3cn7A
1ujtA-1uc6A
3cxrA-1gy8A
2dmzA-1m5zA
1le8A-1zq3P
3lgjA-1v1qA
3k4hA-4rkqA
1xfdA-2fukA
2o9iA-1xnxA
3fm8A-2pieA
3deuA-1qbjA
3rkrA-1t2aA
1ki1B-1h10A
2f5yA-2csjA
1rr9A-1z0bA
1d2lA-2kriB
4njxA-2eo4A
1ffyA-3kflA
3vyhB-1jb0E
1uemA-2edyA
2f2fA-1vclA
1viuA-2azwA
1faaA-1ttzA
2i0nA-2rqtA
1i4nA-4nu7A
1xzzA-2f2fA
2kdbA-1wjuA
2bugA-2c2lA
4kvmE-3fncA
2c3zA-3cu2A
2wlaA-3t9jA
3mbtA-1epaA
1vzoA-1h8fA
1axjA-4hmsA
2ct9A-2ggzA
1p5jA-1jbqA
2dj1A-3vfiA
3t4xA-2qhxA
3ii7A-1rwiA
1atgA-4jdfA
2bjuA-2fivA
3ezsA-2e7iA
3wh2A-2kv3A
1w3hA-1uuqA
2lqrA-2yr3A
2f4zA-2onuA
2j5kA-3fi9A
4q7eA-3kyiB
1wk0A-1c8pA
2cwlA-4cmyA
2q9vA-2kohA
2lzuA-2o10A
2ayzA-2qv0A
1w6uA-2y93A
2bt2A-2jm5A
3iq1A-1zs3A
1k47A-1fwkA
4qvkA-1dusA
2bujA-1koaA
3b5hA-2ncmA
2zdpA-3hx9A
1zmoA-4wuvA
2f2dA-4nnrA
4hrxA-3cn7A
2ocfD-4n68A
4yfiA-3p86A
1titA-3kaaA
3hebA-2b4aA
2yjjA-2c2fA
2abwA-2vpiA
1f5qB-1g3nC
3exrA-1jvnA
1i24A-4trrA
1nfuB-1danL
1t82A-2fs2A
4jwvA-3qxzA
3bdbA-3kvqA
2wnxA-3zqxA
4hrxA-4o08A
2chcA-4cdlA
2ht9A-4hs1A
3t06A-4l6eA
3wd6A-4wr4A
1pkoA-2yr3A
1vyvA-3c0cA
2bngA-3wmdA
1qghA-1mojA
3t4xA-4gkbA
1w77A-1tzfA
2rjnA-1dcfA
1cm0A-3fb3A
1t44G-1svqA
1xedA-2yuvA
2qvgA-3eulA
1ihjA-2f5yA
1kliL-1pfxL
3ch0A-3no3A
2i7kA-4uyeA
1lsuA-3v8bA
1bpvA-1p9mC
4accA-3dbqA
3lyeA-2p10A
1olzA-1shyB
1kq1A-3swnB
3e3pA-3uc4A
3cqdA-2fv7A
1cp7A-1lfwA
1t82A-3lbbA
2vxxA-1nf4A
2f6qA-4lk5A
1gp4A-5c3pA
1n97A-3tktA
3rqsA-3ckyA
4k4xA-1khvA
4yvdA-5c86A
2x1aA-1whxA
3hzhA-1zy2A
1u5eA-1wjmA
1oftA-1g8yA
1elqA-4wbtA
1sxjA-1sxjC
1of5A-3er7A
1tmwA-2l72A
2wlaA-1zs3A
4kttE-2x6tA
2ogsA-1mx1A
2mpuA-3p5tL
3ltqA-2rstA
4e8gA-3no1A
1vhsA-1lrzA
1nlwA-1hloA
1t0iA-3grcA
3mizA-1peaA
1b44D-1qb5D
1odvA-1xfnA
4etiA-2luoA
1wfoA-2ocfD
1ua2A-3sv0A
1j6pA-3rysA
3njrA-1i9gA
3dxrB-3dxrA
3olzA-4yv7A
1imjA-3dkrA
2bkwA-3ftbA
3cnxA-1tuhA
3i5tA-2douA
2a28A-4cc4B
4gkbA-1yb1A
4jevA-2f8jA
1y8cA-3e05A
2i9aA-1pk2A
2oodA-2bb0A
2cqvA-2wp3T
1r26A-2ywiA
1o51A-4ushA
3u26A-2hdoA
2abwA-1ka9H
1b34A-1m5q1
3p3oA-3daxA
3o4rA-3afmA
2g1uA-1h5qA
1lssA-1u9jA
2ls5A-3kh7A
1utrA-1ccdA
3ewiA-3i76A
2mzrA-3md3A
2lqrA-3b9kB
3darA-1pkoA
2q87A-3omzA
1suwA-2qv7A
4lzlA-3nnsA
2fpoA-1ne2A
2d9cA-2aw2A
2dnyA-3ulhA
1wmvA-2ho2A
1v72A-1ohvA
4hgkC-1pkoA
1yx1A-1i60A
3na8A-2pcqA
1ua2A-5d9hA
3b9kA-1qz1A
3e81A-3e58A
1v3wA-4e6tA
2dadA-4fd9A
1z5yE-2a4vA
2ifaA-3gagA
1g5vA-2d9tA
5er6A-3e9nA
3iosA-3d6iA
1wgvA-2cr0A
2qe3A-1dg6A
2nq3A-2ep6A
2x0iA-1hyeA
2f6qA-4kd6A
2imrA-2y1hA
3kxoA-4q5nA
1z1dA-1cf7B
2wv4A-1z8gA
1vzoA-4accA
1rg6A-2ke7A
1x4yA-3csbA
3ksmA-3h5oA
1vmgA-2a7wA
1i36A-3w6uA
4ywnA-3cb0A
1vjrA-2p9jA
2mb0B-3ulhA
2bdwA-2x4fA
1z96A-2cosA
4etsA-1xmkA
1lc5A-3dodA
2ffiA-5ch9A
2cv4A-2m72A
1cojA-1yzmA
1elrA-2q7fA
2l4nA-2q8rE
2yuvA-1pkoA
2wtkC-1u5qA
3rihA-2qq5A
4xkmA-2q02A
3cxrA-1g1aA
1ng2A-2rf0A
3t8yA-4q7eA
4cybA-2xgwA
1jjfA-3i2fA
2fn0A-1k0eA
3exrA-4jdyA
2ozaA-2ac3A
4dipA-2if4A
3ktoA-1kgsA
1w1oA-1f0xA
2iboA-2ekyA
3ffhA-2f8jA
4p56A-4nn3A
2kohA-3cbyA
1dc7A-1qo0D
3bbuA-1dm9A
1stzA-1w1wE
3eivA-1b8aA
1mruA-2zmcA
2hszA-2nyvA
2kbsA-1v62A
1xedA-2j12B
3ai1A-2jahA
1rktA-2hyjA
2prrA-2o4dA
5a46A-3udbA
1rsyA-1wfmA
4mzzA-1vzmA
1ug1A-3c0cA
1agqA-2askA
1tllA-4dqlA
2qiyA-2rfrA
1wj4A-1zkhA
2v25A-2pyyA
1xk8A-3gsdA
4mnfA-2x4fA
4kysA-4r6kA
3oxnA-1eu8A
1ow5A-2ke7A
3kccA-3iwzA
3qijA-1p1aA
4k00A-1zkiA
3ubmA-1xa3A
1vf1A-3vpqA
3jteA-3lteA
1jfbA-2fr7A
2cpcA-2rikA
1whyA-2cq1A
2d5rA-2p51A
3i52A-1vl0A
1va8A-2yt8A
1u2hA-3oj2C
4ag7A-3fb3A
2fbmA-2hw5A
2wzkA-4ap2B
3ps5A-4j51A
3p5tL-1fhtA
2zayA-3q9sA
4kqcA-3cs3A
3ij5A-1j8dA
3grcA-3n53A
4rw0A-3dc7A
2vrpA-3c22A
4joqA-4ry9A
2cufA-1fjlA
1s5uA-2ownA
3m5lA-2hrvA
2dmzA-2z17A
3vv1A-1y7bA
1z9wA-3v9oA
1cidA-1ci5A
4e8oA-2vi7A
1tbuA-1y7uA
1koaA-1ie5A
1dguA-5b8iB
4cplA-3k36A
1tn3A-3vlgA
1k61A-1b72B
4nimA-4trrA
4jvuA-1i8lA
1jqqA-4cc4B
1ilwA-3tb4A
2psqA-3orxA
1x1eA-3lf1A
2eo4A-4eguA
3seiA-1x9xA
3zhgA-1bv4A
3i36A-1wchA
2ylnA-2y7iA
2h00A-2plwA
1y9kA-2fiwA
2hszA-2hi0A
1kgsA-1l5yA
1fyzA-3qb9A
3f42A-1ybxA
4lnpA-1cskA
4bifA-1yhfA
2hcmA-1g4uS
1ck7A-1j7mA
2mhnA-3r27A
1i1dA-2bswA
1jhfA-4ou0A
3ip5A-4kvfA
2b7jA-2m72A
1gl4B-2e6qA
3nywA-2o2yA
2dntA-4qucA
1ec6A-4lijA
2htmA-1xi3A
1ihjA-2cs5A
3dawB-1tmwA
3h7mA-2y7iA
1t82A-2cf2C
1pkoA-4lfhG
2b0rA-1k8fA
4hs1A-1nm3A
1k4zA-1k8fA
3lbbA-2cwzA
2qvgA-3b2nA
3qb9A-3oj5A
2javA-2gsfA
1xauA-2yz1A
3tn7A-1ae1A
4hx6A-2r0xA
2pq6A-4neqA
2eo9A-4hgkC
2b9eA-1eizA
1d9vA-4ovjA
3ps4A-1wfgA
1wh3A-2al3A
3kxoA-2x64A
1abeA-4yleA
2hanB-1r4oA
2rgyA-3l49A
4c4kO-1wwcA
4k00A-2oafA
3tw9A-2pgwA
1tdqB-3c22A
1i3cA-3to5A
3g85A-4wutA
1wwhA-2cq1A
2rgyA-3ip5A
4r2nA-3fkdA
2ncmA-1bwmA
2c8jA-3w1wA
1c5mF-2w2mE
2bwnA-2f8jA
1gt8A-2htmA
4ienA-3dkzA
2ownA-2pzhA
1elwA-3fdhA
5er6A-1a27A
3h7aA-1kbzA
2cgqA-2mr7A
1bmoA-1tizA
1oeyJ-2nptB
3ju7A-3mebA
2bngA-4xbtA
3b5eA-4mj3A
2l6bA-2dvwA
2v81A-4ipiA
4e8oA-1vkcA
2eelA-4d2kA
1gl4B-2dl9A
4amvA-4u6nA
4n6eA-3o63A
1yk3A-4r9mA
1n5dA-4x54A
1tn3A-1pw9A
2k8gA-1sjrA
4dddA-4ymxA
1p2fA-1oddA
3wxbA-4iuyA
2gguA-1jznA
2j5pA-1z1dA
1ddzA-1g5cA
3iq1A-2ib0A
4xwsA-4gwoA
4ic7A-1h8fA
3wyrA-1k85A
2nn6D-3b4tA
3k4hA-1peaA
4exsA-1m2xA
2xykA-1s69A
2ed9A-1va9A
3p3oA-1n97A
2ehrA-2f5yA
3kkwA-3t90A
4wnoA-3oz6A
1uenA-2db8A
4da9A-3rkuA
1gcpA-4esrA
2b6bD-2ox8A
2bivA-1g5vA
3b8oA-4e29A
4nvrA-3cn7A
1vm8A-1jykA
1y7nA-2kv8A
3vlgA-1tdqB
2rikA-3kaaA
1u4qA-1nwmX
3k8nA-3d6iA
3thkA-1tucA
2d1hA-1z1dA
1jbgA-1q05A
1k12A-1o59A
1f38A-5cvdA
2qckA-4ywnA
2cteA-2annA
1we7A-4a20A
2uy2A-2xtkA
3oj5A-4zkhA
2qq5A-3p19A
1q1oA-4dwfA
3qfsA-1qfjA
2wv4A-1l1jA
2yjjA-2ib0A
3hbaA-1tzbA
1vjgA-3dc7A
1xp4A-3p09A
4i82A-2q78A
1w77A-3polA
3h49A-2nwhA
1ionA-3fwyA
4nogA-4zm3A
3olzA-3cs3A
2ayxA-2b4aA
1k5dB-1eazA
5e6nA-3vtwA
3hz4A-3kcmA
3e29A-3dkzA
2je6A-2nn6D
4hgkC-1ie5A
1w25A-4xltA
2zv2A-3kmuA
3h79A-1ttzA
2edyA-2ocfD
3bgeA-2r9gA
3b6hA-3n9yA
4dodA-1rq5A
1qbjA-3q9vA
1z1dA-1p6rA
3l8eA-3u26A
1lc5A-1b9hA
3bblA-4wt7A
2w2mA-1ga1A
2cs5A-3axaA
4qpjC-2b4aA
1tuhA-3en8A
1klrA-2drpA
1jdsA-2p4sA
3wnwA-4zkhA
1htnA-2h2rA
1iugA-4nogA
4kvmE-1vhsA
3g85A-1peaA
1y7rA-3fb3A
4wxeA-4rk6A
1ss4A-2pjsA
1hs7A-1s94A
3ah7A-1krhA
1j1iA-4nvrA
2cn5A-2ac3A
3nxbA-4uyeA
1narA-1rh9A
1q0rA-2fukA
1s3lA-1ushA
1eu8A-4r6hA
3ezwA-2gtdA
1y81A-1mg5A
2j0wA-2ogxA
1ua2A-4md7E
1rjpA-1ymyA
1of5A-2r4iA
1b34B-1ljoA
3ps5A-1ka6A
1gjuA-1wzaA
1tnsA-1g4dA
2a7kA-3rrvA
3f4wA-1i4nA
4kd5A-4jdfA
1of5B-1q40A
3eurA-3gl3A
2cpfA-2cpyA
3k7yA-2f8jA
1u0sA-1z2lA
1b0bA-1tu9A
3cz5A-3n53A
2olpA-1hbgA
4btjA-1zxeA
3c1xA-4f0fA
1ojqA-2j3vA
1n4kA-2rstA
3kv1A-2okgA
2gkgA-2jviA
3ucxA-1n7gA
1witA-1smoA
4j2pA-1rhcA
1orrA-4nimA
2ol3A-4lfhG
4mngE-4hgkC
1atgA-4qrzA
4mwiA-4wnoA
4lbhA-1mwqA
2dhjA-1h10A
4jghA-1bmbA
1si2A-4kxtA
1qz9A-4zm3A
2kbsA-3bpuA
2dhgA-2lxiA
1q5vA-2nzcA
1sxdA-1sxeA
2ah5A-3i76A
1x5yA-1uc6A
2vrpA-3vppA
2gkgA-1p2fA
4qecA-3eheA
1va8A-3tsvA
4e2aA-1yleA
1xmeC-1qleD
1zljA-1a04A
1jplA-1x5bA
3dbqA-3hmnA
3og9A-1k8qA
2ad9A-2x1aA
1tdqA-4n68A
2jt4A-4esrA
3m4uA-4i8nA
2crmA-2edyA
3vfiA-2m72A
2bv6A-2fbhA
3ecmA-4npvA
4co8A-4irhA
2wt9A-2b34A
1griA-1bfiA
3rkuA-2a35A
2g38B-4w4kB
3p3oA-2x5wA
2qi2A-1x52A
1lc5A-2cy8A
1vl0A-3eheA
3k9vA-1pkfA
2ic2A-1qg3A
3vfiA-2l5lA
1umnA-2fzfA
3rkrA-3pk0A
4edpA-4kysA
2wo3B-1x9rA
1ibxB-3phxB
1j1yA-3d6xA
3lo3A-1y0hA
2ce0A-1gksA
4nxjA-1e6iA
2ifgA-1titA
3grwA-3pucA
2quoA-3am2A
1jkuA-2fzfA
2fsrA-5dwmA
2nujA-2oafA
2owpA-3d9rA
1wf5A-2db8A
4k3wA-3tlfA
1yn8A-1udlA
4q75A-1u08A
2y7iA-3qaxA
4cg3A-1imjA
4wr4A-4dejA
4ordA-2ov9A
1ntfA-1wduA
1j75A-2j5pA
3n5aA-2chdA
1ujmA-3pk0A
1uwvA-1wy7A
4a25A-1umnA
3hdcA-1vrsD
3sb2A-1lojA
2p23A-3p53A
3r0kA-3u9iA
3gj5B-3p8bA
1zbqA-3oecA
2nwqA-4nimA
2kv8A-3tsvA
4kunA-3apsA
4ic7A-2wtkC
1udlA-2v1rA
3o4fA-1uirA
2yjpA-2ieeA
3s4kA-3e29A
2h0aA-3tb6A
2ooiA-2oggA
1ttnA-1p1aA
1s7fA-4j3gA
1o78A-3crkC
4q9cA-2qejA
4eukA-2b4aA
2dmyA-3adlA
2b4aA-3nnsA
2qhxA-1mg5A
4gh9A-3ks4A
1htnA-2b6bD
2y3nB-2b59B
2bdwA-4jg6A
2o2yA-1bhsA
1gkkA-3mgaA
3o46A-1wifA
3hgbA-3tzuA
3l6uA-4ry9A
1a2oA-4le0A
2mqlA-2cq1A
1pk2A-4d3cA
1y7rA-2jlmA
2zadA-1tzzA
1ufxA-2kohA
3e05A-3bgdA
1xviA-2pq0A
2r6gG-3dhwA
2pshA-3g02A
1ueqA-4f8kA
4h5fA-2ieeA
3eqzA-3c3mA
2egkA-2vphA
1rlwA-2cm5A
2aytA-3zijA
3gbvA-3e3mA
2qt9A-2fukA
2j5pA-1qbjA
4ku7A-4hzfA
1xphA-1t8cA
1sjyA-2b06A
2kvaA-1q25A
3k6eA-3fhmA
2oyzA-2f4pA
1grqA-1nksA
3uiuA-2qhmA
1ug1A-1s1nA
2fbeA-2lm3A
2cp8A-2dklA
1qwiA-2oplA
2nujA-3lbbA
4hl7A-1ybeA
1pw9A-1sl6A
3qz3A-1b71A
2qq2A-3ck1A
3fx7A-2g38B
2cn5A-3tl8A
5bt9A-2pzjA
1witA-2yz1A
3l5kA-4g9bA
2wy3A-2yezA
1wi0A-2o2vB
2wo3B-2cbpA
3rkrA-2gdzA
1wr8A-2fucA
2oiwA-4qd7A
1mojA-2fjcA
1gcpA-1jqqA
4bf2A-3uiuA
1f77A-4rgmA
1xmeC-4kt0J
3olzA-3h5oA
4f8kA-3tsvA
4e8oA-2fiaA
1b6cB-1u5qA
1d5wA-1oxbB
2owpA-2qiyA
2ee3A-2docA
2o2wA-1wfwA
3c1xA-2wtkC
4rk1A-2p9hA
1v98A-1xpvA
3ffhA-1ohvA
1whdA-2dmzA
2rjnA-3q9sA
1t6bY-1n3yA
3qkgA-2hlvA
1tbuA-2pzhA
2ifgA-1wwbX
1dbqA-4joqA
2bujA-1kobA
1cidA-1titA
1ttzA-1g6wA
1p0kA-4n6eA
1qsmA-2atrA
1gugA-1h9jA
1tyyA-2ajrA
1lr0A-2x9aB
1eg9B-1zo2A
2b5oA-4eh1A
2gncA-1k1zA
1ohcA-2pq5A
2j16A-4wtyA
4q5nA-1oyjA
1s58A-3oahA
2x4kA-1s0yA
1g7eA-4xhmA
1r8lA-2bv9A
2ihbB-1dk8A
1a2oA-4eukA
1nm7A-4lnpA
1l5yA-4e7oA
4e2qA-1sefA
1z7uA-1u2wA
1wjnA-1t0yA
2di0A-1z96A
1yocA-4i82A
3k9cA-3l49A
3fkdA-1i41A
2bngA-2imjA
1c8pA-2ocfD
4u2mA-2ppiA
2pgwA-3r0kA
3e81A-4ygqA
2ytcA-3egnA
3sjnA-3dg3A
1yo6A-3pk0A
1spbP-2av5A
3wi7A-3bdiA
3gznB-2nvuB
4lfhG-1g84A
1tdqB-1wk1A
1kuvA-1u6mA
2yooA-3bujA
1g1cA-3ncmA
1k6iA-3l6eA
3k4hA-4kvfA
1xrgA-2ewcA
3f1rA-1t9fA
4zriA-1p5tA
2nyuA-1xj5A
2py2A-1rjhA
2b0vA-1nqyA
1x1eA-3h7aA
1j75A-1xmkA
1u9cA-2ab0A
3i9sA-1tiqA
3lf1A-1gy8A
4da9A-2jahA
2dgxA-2f9dA
2edjA-1hnfA
1zmoA-3sxpA
3pxvA-3qdlA
1g1cA-1ci5A
4o00A-2dm4A
3l8rA-1x79A
4qd7A-4i82A
2fiuA-2pgcA
4lxgA-4uhcA
2gb3A-4piwA
1zbqA-4fc6A
3c3kA-3h5oA
3iq1A-3fvbA
4jotA-1jxzA
3vayA-1u7oA
2nycA-1pbjA
1s3sG-2jxxA
3stiA-1elvA
4yfiA-3sv0A
1yliA-2essA
1iv6A-4a69C
2pzjA-3e9nA
3tn7A-4gkbA
1ocpA-1akhA
2qq5A-3rkuA
4pp8A-2ox8A
3uiuA-2ac3A
1qgpA-2d1hA
3p8kA-1f89A
3i47A-4kpkA
1udlA-1gl5A
3r66C-2al3A
1ii5A-2hpgA
2p4xA-2r6iA
1pieA-2r3vA
1upaA-2c31A
1cf7A-1r1uA
2c21A-3hpvA
4o00A-2ibgA
3lb5A-4eguA
2v3tA-4c0rA
2kmdA-2qb1A
4qegA-4u0qB
2hw5A-2ppyA
2i6lA-3tl8A
1q1uA-2f2fA
1z9wA-2yzbA
1ezwA-1xi3A
4wp0A-1yiyA
3qjmA-2h2bA
1x5oA-2la6A
1uelA-2hj8A
4mnfA-3tt0A
2oieA-1vmgA
3egcA-2rgyA
1aoiA-2yfvA
1fhtA-2fhoB
1e9xA-3wecA
1h75A-1oe7A
1zdeA-1gppA
4dndA-1bg1A
1xnxA-3bejA
2xr6A-1gz2A
2abqA-3ewmA
4q7eA-4e7oA
2vrnA-1oi4A
1i24A-1z45A
3hu1A-1wlfA
1wjmA-1dynA
3kcnA-4d6xA
1wjnA-2lxaA
1nteA-1m5zA
2wlaA-2pybA
4r31A-3mb8A
3pl1A-3irvA
1wi0A-2bkfA
1kqfA-1q16A
1gh7A-1x4yA
4d6xA-3gt7A
3kwcA-1v3wA
3iplA-3r44A
3ulfA-2gj3A
3bn3B-2wp3T
1pscA-2y1hA
2q9vA-1ufxA
2qckA-2r0xA
5ci5A-3csbA
1zpvA-2ca9A
1aq6A-2hdoA
3l9cA-4woqA
2qxyA-3kyiB
2yfvA-1tafA
1mk1A-2dukA
2qqoA-1k12A
2fyiA-1atgA
1p49A-1hdhA
4o6vA-1z45A
1yreA-2ge3A
2fhqA-1rfeA
4qpjC-1oxbB
1cauA-4bifA
2p9hA-3egcA
1su1A-3dscA
2mzqA-1wexA
3gyeA-1vkfA
2eeyA-2qmuB
2qxyA-2b4aA
2phzA-3r5sA
4hz2A-3m8nA
2gf6A-3lbbA
3c5rA-1wdyA
1jdaA-1hvxA
2fnbA-2kbgA
1qdlA-1i1qA
3aovA-2fm1A
1adzA-2ddiA
3guyA-1mg5A
2qhxA-1g1aA
4uarA-2fdrA
1njkA-4i82A
3iosA-4txoB
4dh4A-2xczA
1y9qA-1yhfA
2r8wA-3eb2A
1z5yE-3d6iA
2hw5A-3t88A
4kmrA-3tb6A
1p1dA-2egkA
1x5aA-1wfnA
1vizA-3o15A
4eqmA-2chlA
4gwoA-1ii5A
2c49A-3uboA
3fw2A-3vfiA
2fepA-4rxtA
1t1eA-3zxxA
4olqA-4og1A
1zemA-3i4fA
3hm0A-3dkzA
1qsmA-1lrzA
1q1cA-2ofnA
5byuA-2gvhA
3azvA-1fv2A
1acmB-1pg5B
3h5oA-1gubA
1uxoA-3e3aA
1h6aA-1xeaA
1sfrA-1pv1A
1wf1A-2xsfA
3s2sA-1ilwA
2vrpA-4pp8A
3bpkA-3nfwA
2qw6A-3ctdA
1fo2A-1x9dA
2ij0C-1witA
3d02A-3sg0A
1s7fA-2ae6A
3t4xA-1mg5A
1gnyA-1wcuA
2kv8A-2csjA
1yeyA-2pgwA
2c60A-4eewA
1xtnA-4hasA
1jxhA-1vi9A
3hdcA-1z5yE
1jjfA-1lpmA
1wgdA-3u30A
2bdwA-4xeyA
1oftA-1ofuX
1iunA-3g02A
1x8sA-2vphA
3gemA-1yxmA
2cx3A-3hczA
4ic7A-2y7jA
1fcbA-2du2A
3laeA-2pliA
2i79A-1nslA
2dgxA-2adcA
3o4rA-1mg5A
4qegA-2giyA
2mgzA-2dhgA
2k54A-4r9kA
1byfA-2yhfA
1sq4A-2d40A
1wkvA-1f2dA
2xx3A-1osnA
3brsA-3hs3A
3zijA-3gl3A
3orfA-1bhsA
1m2eA-3gt7A
2fbnA-3o48A
4lisA-4kttE
2pzhA-1bvqA
1ohvA-4zm3A
4n20A-3i2eA
3h5oA-3hs3A
2fbmA-2gtrA
3ktzA-1d8vA
1at3A-1cmvA
3c3kA-3d02A
1aoiA-3a6nB
1npyA-2eggA
4aubA-4ijcA
3ozqA-1c5gA
1j1iA-2dstA
1va9A-1jrhI
1ef8A-3t88A
4kvmE-2fiaA
1x6gA-1ootA
1znpA-1yudA
1x1eA-3pk0A
2psqA-3tl8A
1idpA-1buqA
1tvxA-2l4nA
4eewA-1x1mA
4my5A-3p1tA
2dhgA-2cpeA
1yjrA-1opzA
2chdA-1gmiA
2psqA-3cokA
2f41A-2b3mA
1yeyA-4e8gA
1v72A-1pffA
3cxgA-3gnjA
2vatA-4nvrA
1klrA-1f2iG
3i4fA-3rkrA
1vjtA-1hyeA
1xs1A-2qlpA
2fn6A-1d7rA
4mwiA-4xeyA
1wfnA-2yrzA
2qxyA-3b2nA
2zfdA-1tizA
1qo3C-1pw9A
4co8A-2daoA
3qm2A-1svvA
2owpA-2rfrA
3lf1A-4wuvA
2yxdA-1wy7A
1whmA-2e4hA
2l5oA-2f51A
1ootA-2yuqA
1oeyA-3u30A
2db5A-2vwrA
3m4uA-2g6zA
1i8fA-4emgA
3kyiB-3c3mA
1bj8A-3r8qA
3qm2A-1ohvA
2eknA-2qmuB
4kmrA-1gubA
4zdmA-2y7iA
1eokA-1kfwA
1uemA-1wisA
1x5fA-1x5xA
3r07A-1w66A
3mcwA-3oqpA
2pnwA-2g5dA
1jdsA-5dk6A
2x1aA-1x5oA
1nktA-2hjvA
1o0wA-1stuA
4x7hA-4mwiA
3i4kA-3nxlA
1u02A-4hgnA
2f5yA-2m0tA
1vmcA-2r3zA
2da6A-1fjlA
1u5dA-2dn6A
2iwiA-5a46A
1tltA-1dpgA
1wy8A-2hj8A
4x7hA-4wnoA
2ozgA-2ae6A
4fl0A-4r8dA
2i6lA-3oz6A
3kcmA-2ljaA
1hkfA-4nobA
1umnA-3a68A
3e61A-2fepA
2p7hA-1ve3A
3i76A-3vayA
2fbmA-3fduA
3q45A-4it1A
4yo7A-4wt7A
1mdcA-1vprA
1gcuA-1tltA
4n91A-4p1eA
1wsuA-1lvaA
1eo1A-1o13A
2olpA-3wctA
2r4iA-3g8zA
3ecyA-3t60A
1n9rA-1hk9A
1r26A-3d21A
3nywA-3i4fA
3rcwA-5c4qA
4pw0A-2xuaA
3ai1A-4hwkA
3kkwA-1vhsA
2nn2A-2c9wC
1wtbA-1fhtA
3p5tL-2f9dA
1iunA-3wwoA
4e8oA-3t90A
1u2hA-2nmsA
3ijtA-2d4rA
2bkwA-1d7rA
2v1rA-1k1zA
3eg4A-3ixcA
1tbuA-1z6bA
2cayA-1j0wA
4kzkA-4irxA
1yk3A-1b6bA
4igiA-2ok5A
2chcA-2owpA
2yanA-2m80A
3i42A-2jviA
4lnpA-1gl5A
1pogA-1akhA
1pkoA-1ci5A
4e7oA-3hdvA
3w7vA-1deoA
3eulA-2qsjA
1lwrA-1v5jA
4dllA-1wp4A
1ehyA-2xuaA
1pfzA-2hizA
2d2mD-1o1mA
1u39A-2kv8A
1i69A-2pvuA
1gxeA-2k1mA
4jxjA-2yxdA
4qgrA-1c7nA
4jbeA-1eyyA
3u26A-3sd7A
1g5rA-3j9tB
2g5mB-2egkA
3l6uA-4z0nA
4bf2A-4wnoA
2i00A-2euiA
1lw3A-1plsA
1s4kA-2ox6A
3tw9A-1tzzA
2od6A-1si9A
1lqaA-1xi3A
2a6yA-2a6vA
3o0mA-1gupA
3ld2A-3t90A
4h0cA-2h1iA
1v6bA-1ufxA
2datA-4uyeA
1g4uS-1hy5A
3iq1A-1nf4A
1xqaA-1f9zA
1wjnA-3w1sC
4ienA-4i82A
3ntvA-1wy7A
1ymyA-1yixA
1h5qA-3v8bA
1lssA-2j5kA
2r1jL-2ofyA
1p4xA-2frhA
2pzhA-3lbbA
3hdoA-4my5A
3eo8A-1noxA
4uijA-1buoA
2j0qD-2cpzA
1yg2A-1hstA
1m2eA-4e7oA
2qycA-2gffA
2xt9B-3gqsA
4f8kA-2kv8A
1yliA-2oafA
2ocgA-1qtrA
2cqpA-2u2fA
4xjqA-3ii7A
3q1tA-3hp0A
2y96A-2j16A
1j1yA-3e8pA
2gkgA-3hebA
5eegA-1fp1D
1ihgA-2hr2A
3fdbA-2x5dA
2pnwA-3czbA
2piaA-2xnjA
2gqiA-1gbqA
3s5oA-3b4uA
2xy1A-1ci5A
1q6wA-2q78A
2x7xA-2fepA
3cjnA-1q1hA
3dxoA-1tp6A
4npnA-1v86A
1t0qB-2oh3A
1xt8A-2pyyA
1ehyA-3wwoA
1x4zA-1owwA
3wh2A-3ff9A
2fyfA-3a2bA
4damA-1z9fA
1z9zA-1gl5A
3sjnA-4e6mA
3dbxA-1hyrC
1x5yA-2dbjA
3umbA-2w4mA
2j8kA-3n90A
2h3hA-3brsA
4af2A-2b5xA
3l5kA-1te2A
1aoiA-1ku5A
3h0uA-2f6qA
2kv8A-2h2bA
2g5mB-2o2tA
1y8cA-1ne2A
3niwA-3daoA
1hdoA-2jahA
4bf2A-3dtcA
1o5lA-3iwzA
4xq3A-1ycyA
2b67A-3x21A
2guiA-1s5jA
4dwfA-1v5oA
1sgwA-2ihyA
4lxgA-3wi7A
2bujA-3e3pA
2mb0B-1oo0B
3qfsA-1ddgA
2o55A-1ydyA
1wj3A-2dbjA
4r2nA-1d7rA
3ehmA-1elrA
3ff9A-3cfwA
2e3vA-2dn7A
4lw8A-3n74A
1v5mA-2cocA
3clrD-1o94C
1drtA-1o5uA
2bwnA-1yiyA
1kigL-1kliL
2dukA-3q93A
1ecsA-4ir0A
2nn6H-2ba0A
3gemA-2fmuA
1ak5A-1twdA
2zonG-1mg2D
1sq4A-1gqgA
2z1nA-2fwmX
1wgqA-1wi1A
3loqA-5ahwA
1yr0A-2z0zA
4ordA-2gvhA
2oudA-2wgpA
3he2A-4hnkA
2wv4A-4jcnA
2vx2A-2j5gA
2cpcA-2cqvA
3i52A-1g1aA
3g0jA-2i7kA
4c4kO-1i8lA
4fcjA-3wmdA
4io2A-1xt8A
1xauA-1pkoA
3p1mA-3ah7A
4m9pA-2nqcA
2dhjA-1dynA
2a3qA-2oieA
4cjmA-3f1rA
3l8eA-2x4dA
1d9aA-2la4A
3pl5A-2g7zA
3cu5A-1a04A
1u4cA-1xksA
2fryA-1gbqA
1wmhB-4bkgA
1lc5A-4q75A
2edyA-4o00A
2r37A-2f9sA
1a8lA-3gnjA
2a35A-3sxpA
3kmuA-1zxeA
4e6pA-1yxmA
2d87A-1bhdA
1ocsA-2iwlX
3mbqA-3zezA
1g1cA-2e7lC
1ne2A-1i9gA
3pqjA-2lkpA
5b8iB-2m7kA
4mwiA-4cztA
3eucA-1m32A
1k8gA-1jb7A
2ccyA-4er9A
1x4yA-1p9mC
4wxyB-2a9vA
5er6A-1u9jA
2p4oA-1pooA
2a4vA-2ls5A
1ng3A-1c0iA
1yocA-3e29A
2davA-1ci5A
4q5fA-4iq1A
4nhbA-4p1eA
1gh7A-4n68A
1at0A-1zdeA
4jj9A-2xczA
1x6dA-2vz5A
2q1wA-4lisA
4ef4A-5cfoA
1j1iA-1c4xA
1m9uA-3govB
3h05A-1yulA
1x5yA-2dmkA
3qm2A-3ndnA
1t3qB-1dgjA
1p5jA-1m54A
4q2pA-1u3bA
4qnsA-3iu5A
4i2tA-2yanA
3hinA-4knpA
1h6kX-2lxuA
1bj7A-2a2gA
1j1yA-2f41A
1cpmA-3o5sA
1hstA-2axlA
1uenA-2ibgA
4k3wA-4lk5A
1jmkC-3wi7A
1oj7A-1dqsA
4dejA-2hnlA
3neiA-1v9aA
1n0lA-4az8A
1ixlA-1sh8A
2bb0A-2pajA
1b6cB-2chlA
1oyiA-1fx7A
1yr0A-1ro5A
1q6uA-1r9hA
2qckA-1ejeA
2kjrA-4a20A
4y5vC-1wf5A
3umcA-4ygqA
1vstA-1a95A
2rk5A-2p13A
2fhpA-2oo3A
1q25A-3k41A
1mv3A-2js2A
2lvcA-1f97A
4ijcA-4wghA
3kkeA-3e3mA
3ftcA-3uzuA
1hstA-1cf7B
1d2sA-1dykA
3d2wA-2fhoB
2j0qD-1oo0B
3cnxA-3dmcA
1ukkA-1ml8A
3k86A-2r0xA
3a2bA-3p1tA
3m1yA-3n07A
3eodA-2jviA
1x5fA-2crzA
1fjcA-3p5tL
1i1rB-2l3yA
3ttiA-3tt0A
1blaA-3hbwA
2dm2A-1qz1A
2edzA-3bpuA
2ehrA-3tsvA
1n99A-1ufxA
1is7A-1nbuA
4hoiA-2l1mA
3h2vE-1x4eA
3f8cA-1s3jA
1r5bA-4basA
3dukA-3bb9A
3i3yA-1vm7A
4yleA-4o5aA
1z6oA-4cmyA
2hw5A-4hnkA
2edyA-2db8A
4mngE-1hkfA
2iksA-3gybA
5byuA-2cyeA
1ygpA-2iv7A
2y7jA-1kobA
3kd2A-2fukA
1qhmA-1r8wA
1pw9A-1tdqB
1izjA-1hvxA
4dwfA-4a20A
2x5wA-1e9xA
1pbjA-3ddjA
2vrpA-3vlgA
4or9A-4g9jA
4my5A-2f8jA
4trrA-1gy8A
2nsfA-1rxqA
2fyhA-4qakA
1x8zA-1rj1A
2ocfD-2vkwA
1wjmA-1u5fA
1j7vR-1jrhI
2pzjA-3un1A
2k06A-1m1gA
2qswA-3dhxA
2kdgA-1smoA
4lzlA-3c3mA
2cpcA-2ncmA
1dxtB-2bk9A
1epfA-3r8bB
1hkfA-2ol3A
2abqA-1vk4A
4qecA-1h5qA
1xtiA-4a4dA
1adrA-1perL
2q1wA-3slgA
1fzdA-1n73C
2rd7C-1aqbA
1vbfA-1jg1A
1hbgA-1dlyA
4ldnA-3qpbA
1kuvA-1mk4A
2fe7A-2fiwA
3nywA-4e4yA
1ddzA-1ekjA
4i6kA-1gkrA
2hthB-1eazA
3wmwA-1bsvA
4xi2A-2rqtA
1yb1A-3u49A
4n4uA-4mcoA
2otdA-3l12A
1i6wA-1ufoA
4q75A-2c44A
2erbA-2wc5A
1whdA-2f5yA
2ktbB-1e6iA
1h67A-1bkrA
1imjA-1dx4A
2cbiA-2cwyA
1j75A-2frhA
1z0pA-2cazC
3ngyA-2d5rA
4u30W-2odyE
2g1lA-1ujxA
2mzrA-2hyiB
1x4yA-2yrzA
2v84A-4kysA
3h76A-1tqyB
2pkqO-1vm6A
2b5aA-1x57A
4dllA-3ckyA
4e6pA-1xg5A
1qgpA-1wsuA
2gguA-1fm5A
4exlA-1twyA
1a7tA-4zo2A
3lzbA-2clqA
3fcdA-2zi8A
1a22B-4o00A
3ktoA-4lzlA
1v5jA-2yrzA
1uctA-1b6uA
2fg9A-4ybnA
2reyA-3o46A
1mekA-2l5lA
3i76A-3qnmA
2fepA-1bdhA
2oyzA-1znpA
2d9xA-1wgqA
4hdkB-1d0sA
1koaA-2wqmA
3kkwA-2z0zA
2r8wA-3n2xA
3ewoA-1njrA
2dm2A-1koaA
1ueqA-3cbyA
2g6zA-1xriA
1sb6A-1kviA
2qzfA-2psmC
3grcA-3eulA
1ws6A-2pwyA
1gzuA-1yulA
4d6xA-3n53A
3vm5A-1bagA
1xvxA-4r6hA
3lb5A-4incA
2l4nA-4xt1B
1eqqA-1z9fA
2cpzA-3p5tL
4lxoA-2ee2A
3rnsA-1sefA
4igjA-11gsA
1wj6A-1wmhB
5er6A-4e4yA
1egoA-4hjmA
1bllE-1gytA
1ujtA-1v5jA
1t0bA-3cg4A
2iwiA-3orxA
4apvA-1iyjB
1bagA-4howA
3n5aA-2nq3A
1w0nA-4bj0A
1oo0B-2e5iA
4jcsA-1xx4A
1dc7A-1kgsA
1sz9A-1x5bA
4i2tA-1ttzA
1uhsA-3narA
3vlgA-3vppA
1uxoA-1pjaA
2op5A-2od4A
1y0hA-2bbeA
3k2aA-1fjlA
1hdpA-2k40A
2p24A-4jvuA
2i0mA-1t72A
4mwsA-1imjA
2pddA-1w85I
2ozgA-2a4nA
2edvA-2reyA
2pcsA-1z94A
4orrA-3by0A
1g1cA-1tvdA
1ljoA-4emgA
1pkoA-4ndmB
3bb9A-1buqA
4mngE-2kdgA
1u8vA-2wbiA
3s1iA-2c0kA
2d4lA-1f7dA
1q40A-3wmdA
1j8iA-4xt1B
4zw0A-2fs2A
1q90L-2zxeG
3qxzA-3fduA
3e61A-3e3mA
1occD-1q90M
2cphA-2cqpA
4igjA-1gsqA
4yvdA-2wq8A
3rqiA-1dz3A
3cu4A-1b7vA
4qecA-3orfA
1oyiA-1u2wA
4d6xA-3hdvA
4e8oA-3fncA
1m9uA-4ic5A
3kqgA-2yhfA
2daoA-2nnyA
1w25A-3cg4A
1kngA-2i3yA
3huuA-4rweA
3ai1A-3e9nA
3dc7A-1yzfA
3slgA-3un1A
4kjyB-2lvcA
1o5uA-2bdrA
2dnnA-2hyiB
4rvcA-1g6hA
3r27A-2mzqA
1xphA-2b6bD
2g1uA-1z45A
2wz9A-2ojlA
3j9tB-1ofuX
3dkrA-2fukA
3kkeA-4rkqA
1lzkA-1ve6A
4dwfA-1raxA
1we8A-4lijA
4lxoA-1k85A
1zitA-2qr3A
4r9nA-4l4yA
2j0qD-1d9aA
2f9sA-3gnjA
4kqcA-4o5aA
4o8mA-4nq8A
1ufxA-2kv8A
1o63A-2ozzA
3onaB-2l4nA
3fdwA-2dmgA
2bkwA-3dodA
1u5qA-3tt0A
3pveA-3sh4A
2w59A-1g84A
1l2pA-1qleD
3f1rA-3malA
3umcA-2p9jA
1hdoA-1zemA
2lbbA-3qijA
1v70A-1fi2A
1kbzA-3guyA
3umbA-3ewiA
1zitA-3hv2A
4bf2A-2zmcA
3azvA-3hbwA
2kvqG-4b6mA
2h6lA-2p6yA
1iy8A-3o38A
3ij5A-3fzqA
2c9aA-2kdgA
1l2jA-3plzA
3ljsA-2jg1A
3rqiA-3hebA
3hmeA-3nxbA
3brqA-3ip5A
3f0aA-2ae6A
2yuvA-4u0qB
3fvbA-4zkhA
4cayA-1tafA
1qn0A-1w7oA
1h75A-3uiwA
1u5xA-1o91A
2al3A-1p1aA
4rzsA-3e3mA
1ae1A-3u49A
1titA-4nobA
3ixcA-1v3wA
2y9mA-2f4zA
1ve3A-2aztA
1jkgB-2qiyA
3grwA-2edjA
5dzuA-1r8nA
1yp5A-2enmA
2bdwA-4x7hA
3cu5A-1oxbB
1c8pA-4n68A
2e7lC-4lfhD
1y81A-1xeaA
2hszA-2fi1A
3td9A-3e3mA
1faaA-4ef0A
1oqyA-4bkgA
2cpfA-1hl6A
2kv8A-2omjA
1x4gA-2fhoB
2rgyA-4rk6A
1x3dA-1x5xA
2vozA-2zykA
2mqjA-1uelA
1nctA-2v9tA
5dzuA-2iwtB
2ozjA-1tq5A
1eh6A-1t38A
4gosA-1witA
3mwmA-1ucrA
4kb8A-1u5qA
1qtrA-1k8qA
2b1xB-4r9kA
4k00A-2f41A
3gbvA-4o5aA
1r5bA-1xe1A
2nrqA-3c9gA
2zayA-2qv0A
2f66A-2p22B
4hgkC-3oj2C
3fkkA-2r8wA
2pssA-3o4fA
1v70A-1ywkA
1u6fA-2do4A
3k6cA-1j30A
1jvnA-1qdlB
2gvhA-3lbbA
2a22A-2dxlA
1c3hA-1dg6A
3kv1A-4oqpA
1vgzA-4mybA
2zfhA-4e98A
2vryA-1gcvB
1f7dA-3mbqA
2qczA-2mhjA
2b5oA-2rc5A
3lpwA-1k85A
1s20A-3i0pA
1x1eA-2y93A
4dwfA-1v6eA
2gyqA-4zkhA
3ph9A-2pu9C
2a3lA-2y1hA
1mbaA-1x9fA
4wxeA-4wt7A
1vrsD-2wz9A
2v78A-3looA
1bjpA-4lkbA
1sqsA-1tikA
1pn0A-3kh7A
3olzA-4kvfA
2fo3A-4ccgA
3u9iA-4e6mA
2cv4A-3d6iA
3i5tA-3fkdA
4az9A-1xtnA
4oh0A-1xa1A
1u9cA-3n7tA
4xarA-4kmrA
2gauA-1leaA
2a9yA-2qcvA
3qm2A-1fc4A
3apsA-1x5eA
1x5yA-4o00A
3rotA-4rweA
2yc2A-1o59A
3gwyA-2b06A
2qkxA-1vpaA
4gosA-2eo1A
3dodA-3n5mA
1wk0A-4o00A
4zriA-4icuA
1g1cA-4ndmB
1iugA-2o0rA
3olzA-2fepA
2m38A-2dkqA
3dbqA-3pscA
1b8xA-1fovA
2zykA-2nvuB
3qi3A-3v93A
4ovjA-2nvuB
3zhgA-2ls8A
1mppA-3hd8A
1dnyA-1nq4A
1a0hA-3k65A
1m3cA-2m0yA
3f0aA-1vkcA
2j9fB-1ni4B
1h6kX-2l08A
4zw0A-4h4gA
5bt9A-2nwqA
3oicA-4nimA
4lzlA-2qsjA
1u2hA-1l6zA
1ignA-1mbeA
3lizA-2bjuA
1ynsA-1u7oA
3s6oA-2c71A
2la4A-3d2wA
4cdlA-2rfrA
3ju7A-3n5mA
4m85A-1wk4A
4rk1A-3d8uA
3e9qA-4wuvA
3tn7A-3cxrA
1dz3A-4zylA
1gaiA-1ayxA
3h2vE-2cpeA
3ijtA-1em2A
3tjoA-1qy6A
1kobA-4rpvA
2csjA-3tsvA
1gp1A-3ixrA
2q1wA-2fmuA
3k6eA-3kpcA
4ln2A-1m3cA
1dz3A-3khtA
4nftA-3nqjA
3fdbA-1u08A
3cqdA-3b1nA
4v3eB-2yezA
1hnfA-2yr3A
2f5yA-2kg2A
4e7oA-3eulA
3l4fD-2yt8A
3n2xA-1mxsA
1ij5A-1np8A
3oxnA-2esnA
4exlA-3ho7A
1w2rA-1srzA
3dukA-2qiyA
1w37A-3n2xA
4e7oA-4zylA
1gxrA-3fcuA
2rd7C-1z24A
2yuvA-3pucA
3f0aA-2i79A
2vx2A-4knpA
1dcfA-3crnA
4xi2A-4mnfA
2cpfA-2dhgA
2j0qD-2ghpA
4k3wA-4olqA
2ffsA-1xuvA
1xauA-4gosA
3umaA-3gl3A
2wtkC-3sv0A
2cocA-2dhjA
2wgpA-4j51A
1s5uA-2q78A
4egjA-1gsaA
3lgcA-2m80A
1wi9A-1lvaA
3qq8B-2kjrA
4is2A-4wuvA
3pz9A-1gowA
1b0xA-1wwvA
1xmkA-2lnbA
1fs1A-1ldkE
1wg1A-2fhoB
1y9oA-2fhmA
2oudA-2nlkA
1wgbA-1i0rA
3f0aA-1tiqA
3mgaA-3bdiA
2w21A-3nwyA
1e9yA-1ie7B
2cpxA-2cq1A
2pyyA-2pvuA
3i47A-4og1A
1ae1A-3oecA
1vaeA-3nfkA
1t9gR-1efvB
1zswA-1jc4A
3hduA-2qwzA
2essA-2cwzA
1iy8A-3oecA
4oecA-3no3A
2ikkA-3ddvA
1tbxA-3bpxA
3up8A-1zsxA
2bugA-3cv0A
1i1jA-4glmA
1i1dA-3t90A
4e6pA-1wvgA
1p1bA-1ri1A
1yp5A-1udlA
2b5xA-1jfuA
4lldB-1ce6B
5dh9B-2jp2A
1ufoA-3dkrA
2edyA-4eq2A
2y9mA-2f4wA
3g85A-3ip5A
2d9cA-2v9tA
1biqA-2vxxA
2k7qA-2nqcA
2ljaA-3k8nA
2f8yA-3hraA
1b8dA-4xxiA
3uiuA-1kobA
2ghaA-4eloA
2docA-2kbgA
2ov9A-3s4kA
2vo8A-1aohA
1zswA-1f9zA
1wmhB-1q1oA
2xr8B-3er7A
1lwrA-1wfnA
3dkuA-3kvhA
1s1nA-2a36A
3ni8A-2d4rA
3dlsA-4apcA
1q5rH-1q5qA
1dv5A-4pwvB
2cazA-4nkgB
1or7A-4g8xA
1d2fA-4r2nA
2eenA-3bhdA
3h7tA-1zjkA
2ad9A-2mb0B
2i6qA-3tjoA
2otdA-2pz0A
1j75A-1wi9A
3anzA-4p1xB
2b1xB-1tuhA
3knzA-3fj1A
1rg6A-3h8mA
1s66L-1bywA
2kfkA-4zriA
3zvhA-2pgwA
2mmyA-2cpeA
2eyyA-1cskA
1ktzB-2j8bA
2vf2A-3fobA
1g1cA-1od7A
1vjzA-4cd4A
1jgjA-2jafA
1p5sA-2rr8A
3qp3A-2j12B
1cecA-1w91A
1aoaA-1bhdA
4xb5A-1buqA
1cf7A-1mkmA
1yzvA-2wt9A
3f0aA-1i1dA
1jrhI-2yuxA
4nqrA-3e3mA
2pr5A-3ulfA
1qsmA-2huzA
4s0sD-1ueyA
1bv4A-1eggA
2x7xA-4rxtA
3aovA-3a2bA
2edvA-1wfgA
1iunA-3cn7A
2bujA-5a46A
4o9kA-2ef7A
2fujA-3qy3A
2cswA-3gqsA
3un1A-4wuvA
4cayA-2yfvA
1y7nA-3bpuA
3dmbA-1vl7A
1v88A-1u5dA
3l8eA-3e58A
4xkmA-1d8wA
2opgA-3tsvA
2wlaA-2fjcA
3rtlA-2k78A
1bcpB-1bcpF
1b71A-2c41A
4q2qA-2kpkA
1bj8A-1bquA
1s0yA-3abfA
2lqrA-2edjA
1jtzX-1osgA
5e2fA-2z2lB
2h0uA-3qdlA
3alsA-2xr6A
3cbyA-2omjA
1h3gA-1bf2A
1t33A-2d6yA
3k86A-4l82A
2p1aA-2hkvA
2ncmA-1pkoA
2fbmA-2vx2A
3fv6A-1yavA
3u53A-2i8tA
3h8qA-1ykaA
4rpvA-3cokA
3eo8A-3gr3A
2c2lA-3o48A
1b2pA-2dpfA
4g59A-1hyrC
3cnxA-1z1sA
1t17A-3cnwA
1t98A-1bbyA
3fm8A-1dmzA
1bywA-2l1mA
4ohjA-4rgmA
3l4mC-3c75L
2j12B-2h32A
4nsqA-2atrA
4kjyB-2v9tA
1w9aA-2asfA
2mpuA-1cvjA
1x5kA-1x5fA
3gybA-3cs3A
2vi7A-1vhsA
3b7cA-2k54A
2qkqA-3h8mA
1ae9A-1z1bA
1gyhA-1y7bA
2h0aA-3cs3A
1s4uX-1ri6A
3lzbA-4nfmA
2h3hA-3g85A
1a7mA-1evsA
4omyA-1z91A
3b5eA-3kd2A
1uocA-5cy4A
1uuqA-3wsuA
2g5mB-1mfgA
3hdoA-1qz9A
4edpA-2gh9A
2ylnA-2pvuA
1ua2A-3orxA
1nx9A-3u0vA
2rifA-2uv4A
3t06A-1u5gA
2fi1A-2wm8A
1nyaA-1g33A
1xedA-2k1mA
1rewC-1es7B
3k9cA-2rgyA
4lzlA-3lteA
4f25A-1x4bA
4xarA-5braA
4um8A-2p9rA
1x4zA-1a22B
3b1nA-3h49A
1nksA-1zuhA
1csyA-2eyyA
2e3vA-2yuxA
3co7C-2k86A
2jt4A-1gbqA
1xzzA-1knlA
2hcmA-1xriA
2asfA-2hq9A
3ewiA-3kbbA
3rcwA-2datA
3wzqA-2y32A
2gyqA-2pybA
1n99A-2jilA
5ctmA-2z2lB
1titA-3b9kB
2o2vB-4icuA
4gekA-1wy7A
4q7eA-1a04A
4jz6A-4pz2A
3hmeA-4ldfA
1ussA-1z1dA
5dzuA-1fv2A
3iosA-3kh7A
1xlxA-4npvA
3vpqA-2perA
2p9jA-4bkmA
3gl3A-3kebA
2ylnA-4ymxA
1pv3A-1k40A
2b5aA-3fyaA
1xxlA-2fk7A
2yuvA-2v9tA
2u2fA-1x4fA
3ucxA-3uceA
2gkgA-3jteA
2ibgA-1jrhI
3gemA-3oicA
1ob8A-2wcwA
2kv8A-2kojA
3vhuA-1xzxX
3lgjA-2dudA
4o6vA-1xhlA
2gvhA-1q4sA
3eliA-2d4rA
1khvA-2yojA
1x8sA-3vqfA
4e4yA-2x6tA
1n7gA-1h5qA
4a25A-1nf4A
1x5hA-2ibgA
2c21A-1xy7A
4jylA-2j5iA
3er7A-1zo2A
2vx2A-4hnkA
1ly1A-1ukyA
1koaA-2aw2A
4eewA-3qq8B
1wk4A-2f5iA
1qz9A-1fg3A
2x1aA-2dhgA
4xeqA-4n4uA
3h7aA-4r1uA
1jjfA-1i6wA
2aytA-3cxgA
1elqA-3fdbA
3eqzA-1m5tA
4q9cA-3dj9A
1jmvA-1mjhA
2ctlA-2p2rA
4z0tA-3rkuA
1t0bA-2gk3A
4nvrA-3kd2A
1m1fA-4mzmA
2fvvA-3gwyA
1yzvA-3r2jA
2c60A-4dwfA
3ejvA-1tp6A
1y9wA-1gheA
1r21A-1wv3A
2ahrA-2rcyA
1ne2A-1xtpA
1tq5A-2h0vA
1g1cA-2cqvA
2onlC-3lm0A
2lf2A-2il5A
1kq1A-1ljoA
4x00A-3wwoA
2ew9A-1opzA
3b9kA-4ndmB
4u2gA-2fukA
3ai1A-2gdzA
1v61A-1u5dA
3tsmA-1lbmA
3hz4A-1faaA
3dzzA-2fn6A
2geyA-3b8lA
4bf7A-4lypA
1k3sA-2plgA
1u6mA-2euiA
1j1vA-1l8qA
2dgaA-4bf7A
4bf2A-4x7hA
3gemA-1ae1A
2vw9A-3lgjA
3w9eC-3kaaA
4rk1A-4gnrA
3trfA-3iijA
1tiqA-1gheA
2ftrA-2pgcA
2mzqA-4f25A
1lw3A-1j0wA
2ahdA-2hy1A
2jxxA-3m63B
2f2eA-3pqjA
1griA-2js2A
1f77A-1et9A
1x5oA-3r27A
2yc2A-1k12A
4lnpA-2lj0A
2vriA-2acfA
1b72A-1o4xA
1sulA-2h18A
2k8gA-1welA
3b6hA-1n40A
1ujmA-1zmoA
2bkwA-3lv2A
1i24A-1g1aA
3ksmA-3huuA
1ve3A-1p1bA
2y69I-1q90M
2f6qA-1wdkA
1z5yE-2h30A
2m6rA-1b1cA
2kdkA-4kukA
4cj9A-3v6tA
3zijA-1xbsA
3dlsA-2wtkC
3kbbA-4hgnA
3wd6A-1bg5A
1m5tA-3luaA
4kmrA-4wutA
3ef8A-1jkgB
2cqpA-1x4bA
1wtbA-2cpeA
1z9zA-1ov3A
4du6A-3o1kA
3o9oA-4w4lA
2a6bA-2q32A
4yvdA-1s4uX
5c8gA-3lxjA
1c8pA-2hazA
3c1xA-3oz6A
2a4vA-3gl3A
1kr4A-3gsdA
1xhlA-5er6A
1gcpA-2jw4A
4lisA-1ae1A
2r3uA-1hylA
1uemA-1wf5A
3r27A-2la4A
3pr9A-2pbcA
1be9A-2vwrA
1qo0D-3nnsA
3l4fD-2vz5A
1hlmA-1x46A
3hqxA-1cauB
1wuuA-1mg7A
1va7A-1gl5A
1xebA-2fiwA
4evmA-1nm3A
1rusA-1vkfA
1u2hA-4depB
5eyfA-2pvuA
1x3kA-1hbgA
4wnoA-2wqmA
3kzgA-2pyyA
3q9sA-3nnsA
1griA-2eobA
2jijA-4iw3A
2bwnA-4zm3A
2r8wA-1w37A
1vjhA-2d4rA
3e3pA-1h8fA
1d9aA-2e5hA
4is2A-4iuyA
4jxjA-1wy7A
2wzvA-2freA
3ef8A-3b8lA
3cqdA-4du5A
1e88A-1j7mA
3dukA-3ef8A
3uwcA-2bkwA
3orfA-1yxmA
3pdcA-3kd2A
4q9bA-4depB
3tw9A-3q45A
2ay0A-1x93A
3n59A-2c57A
1zuuA-1ug1A
3tn7A-3uceA
1wfuA-2edyA
3hdsA-2okqA
2edxA-2ee2A
2wy3A-3arbA
4f25A-3ulhA
2bwnA-4nogA
4wt7A-3dbiA
3hdcA-1pn0A
1h30A-3pveA
1uenA-2arwA
4eewA-1guaB
3wtsA-1eanA
3b9kA-2ncmA
1s6yA-3fi9A
3wmwA-1k6iA
3p5tL-3sxlA
4k2hA-2ab0A
1j7vR-1c8pA
1j0wA-1h10A
3ksmA-3kkeA
2fhpA-5bp7A
1ynsA-2nyvA
2fg9A-1w3oA
1vfrA-1noxA
2ajrA-2qhpA
1iarB-1jrhI
1lr5A-2pytA
2v25A-3n26A
2z1nA-3sxpA
2cqvA-2eo1A
3og9A-4rncA
3dxoA-4xbtA
1tv5A-4n6eA
1tdqB-1eggA
2e7lC-1q8mA
3kydD-4bkgA
4hqsA-3d6iA
1oplA-2rf0A
2ghaA-4hs7A
1y02A-2odcI
2qq2A-1njkA
1p2fA-3c3mA
1d9vA-4kd5A
4cy9A-2pybA
1nmnA-3bzcA
1z9zA-1uj0A
2fm1A-2c44A
3r27A-2dgxA
2pieA-1yj5C
1zitA-3crnA
2i7rA-1f1rA
3zxfA-2a75A
2okcA-2gpyA
1ydyA-1vkfA
3k9cA-3ctpA
3e29A-2cwzA
2gb3A-1c7nA
1t5iA-1nktA
2ffsA-1z94A
3zijA-2lqoA
3kcnA-3c3mA
2crgA-1x58A
3wxbA-1yb1A
2y7jA-3dbqA
1k5dB-1i2hA
3oicA-3guyA
2piaA-1tvcA
3qz3A-1nf4A
1ac5A-3wi7A
1mojA-1umnA
1wggA-4bkgA
2ls5A-3or5A
4gosA-4k07A
1r6zA-4hs7A
1ha6A-4zk9B
3rcmA-1zzmA
3r4tA-3fkdA
2d9cA-4c4kO
1ihjA-2dmzA
3ucxA-1lssA
2hh2A-4lijA
2qpvA-3cnwA
3eqzA-2hqoA
1jovA-1lurA
1x3dA-1c8pA
1tbuA-2egiA
1wfoA-4o00A
2f5yA-3nfkA
1qghA-3dhgA
1y7nA-3ps4A
1a22B-2yrzA
2l0aA-1gbqA
2okcA-3c3pA
1nslA-1yleA
1qsmA-3r95A
2x9pA-1f4tA
1i24A-3un1A
1gxcA-2fezA
2o2wA-1ov3A
4wxeA-4rxtA
1q0rA-4u2gA
1zxeA-3tl8A
3gg7A-1yixA
2zzvA-4n91A
4fxvA-2dnnA
1xnxA-1xzxX
1koaA-4nstA
2rifA-2ef7A
1dusA-2yvlA
3fw2A-2bmxA
2o2wA-2moxA
2reyA-3i4wA
2r3uA-3h7oA
2hszA-2gmwA
1fc4A-3ri6A
2fpoA-1xtpA
3wh2A-1rjhA
2ehrA-3axaA
1nteA-2vz5A
2y7jA-4cztA
2esnA-4lq2A
1c07A-1tizA
1bakA-1wg7A
2cphA-3d2wA
2k1mA-2aw2A
2bisA-1bgtA
2qjgA-1vlwA
1ve4A-2ozzA
1nktA-2pl3A
1dwmA-3rdyA
2douA-2c44A
3ksmA-4z0nA
1ctaA-2lucA
1yvkA-3f0aA
5c5sA-1f7cA
2chlA-2ac3A
3h7mA-1xt8A
3e6mA-1hstA
4k2nA-4kpkA
3ozfA-1vdmA
3syxA-1h10A
2k8gA-1x5pA
2gyqA-1biqA
2edyA-1a22B
2wkbA-2aalA
2xd2A-3csbA
3qwqB-1qg3A
1x4eA-1d8zA
2bi0A-2b3mA
1c4kA-2bkwA
4nstA-3sv0A
1kngA-3or5A
4cjmA-2f2fC
4r4uA-3s4kA
1nctA-2yd2A
1d2fA-3fkdA
3qkgA-3s26A
3hqyA-4npvA
1s3lA-1kbpA
3gwaA-1u0mA
2k6dA-1i1jA
1u37A-2ejyA
1cdbA-3b9kB
2yuvA-4depB
1sfnA-1yhfA
1i7qB-4qpjC
1t17A-2lf2A
3un1A-3uceA
4ohcA-1vchA
4ix8A-3p1tA
5a46A-2ozaA
1cp7A-1cg2A
2f6kA-1j6oA
4nimA-4nmhA
1e91A-2rmrA
4qd7A-3lbbA
1rd4A-1m2vB
3fmbA-2cb2A
4l4yA-3efbA
2rc3A-1xkfA
1uf1A-2vz5A
3ejvA-3fsdA
1j1yA-2cf2C
3fw2A-4xhmA
3ewiA-3n07A
1bwpA-1vjgA
2gyqA-1nf4A
1xvqA-2f9sA
2x4fA-2chlA
1mt3A-3fobA
2ehrA-4q2pA
1hkfA-3omzA
4xsgB-2a78B
2k9gA-3o5zA
2iepA-2kkqA
1jkgA-1tuhA
1w2lA-1gksA
2qr3A-3nnsA
3a01A-3k2aA
4jvuA-2bc4A
4nxjA-2yynA
3k9pA-2f4zA
4fxvA-1u6fA
1titA-4ndmB
3umaA-2lrnA
3i4kA-4e6mA
3mbtA-4runA
1vigA-2e3uA
2cayA-1qc6A
1v1oA-1et9A
2cpzA-2mzsA
2dhzA-4bkgA
1rhfA-1witA
1vyvA-3thkA
1s5aA-3wmdA
2c41A-1uvhA
2w11A-2hoqA
3ij5A-3l7yA
1a22B-1uc6A
2ij0C-1ie5A
1ytdA-2b7nA
1iruH-1g0u1
1pw9A-4qkgA
3gbhA-3bemA
1p6rA-4rayA
4m85A-1yr0A
2cs4A-1wxaA
1m44A-1wwzA
1vpnA-3s7vA
2kpkA-3nfkA
1u5eA-2d9xA
4yvdA-1ve6A
4nimA-3o38A
2pd1A-1q4rA
3hzhA-2hqrA
1s3sG-4eewA
1wikA-1ykaA
3wnwA-1mhyB
4s0sD-1x5aA
2mb0B-2cq1A
3nnsA-3c3mA
1fhgA-1xedA
1k3zD-1ympA
4qpjC-3nhmA
1ocsA-2cskA
1h6kX-1whvA
3ffhA-2e7iA
1x4yA-1v5jA
2onlC-4yfiA
1mruA-3udbA
4ku7A-4offA
2pshA-2dstA
4npnA-1v5oA
1yp5A-1k1zA
3wh2A-2b6bD
3eiwA-3tlkA
3ncmA-3w9eC
2psmC-2z3qB
2e3vA-4lxoA
2z67A-1fg3A
3rfzC-3ginA
4e2qA-1tq5A
2jt4A-2k9gA
2jzhA-3eyeA
1g4uS-1fpzA
1hl6A-2la6A
4dheA-1nrjB
3e9nA-4iuyA
2pcqA-4woqA
4dh4A-4jj9A
1mkzA-1o8nA
1s0yB-1s0yA
2q9vA-3vqfA
1leaA-3bpxA
1qwdA-1epaA
1zemA-4e4yA
4gxqA-4ir7A
2zayA-2qsjA
2fo1E-1wg0A
3e61A-3hs3A
4btjA-5d9hA
2f41A-3e29A
1l5yA-3c3mA
2lcwA-2hyiB
2j5gA-1wdkA
2hrjA-3qijA
3g8zA-3ejvA
4nobA-1f97A
2nwiA-2pkhA
3fsdA-2imjA
1q0rA-2dstA
1yn8A-2rf0A
3t4xA-3wxbA
1rliA-3d7nA
2hcmA-4wtyA
1p5tA-1j0wA
2opgA-1va8A
1z6oM-2pybA
3flvA-3qijA
2fujA-4zv3A
2f51A-3d21A
3qp3A-3kvqA
2mw8A-2k40A
3zijA-3d6iA
3umbA-4g9bA
2dm4A-1fnfA
1rrqA-4dywA
4ic7A-3cokA
1ecaA-2bk9A
1vrbA-1vj2A
2fn0A-3gseA
1oo0B-1x4bA
1aihA-1p7dA
2j16A-1ohcA
2p23A-2f2fA
2b67A-3gr3A
2ctjA-4lijA
2dbjA-2crzA
2zmcA-2ya9A
1x6dA-1ufxA
2vikA-2ff3A
1peaA-3e3mA
2d9xA-2rsgA
2ee2A-2ibgA
1ashA-1kr7A
1cf7A-2d1hA
1i7dA-1cy0A
2bayA-3lrqA
1ws6A-5cvdA
1j5sA-3gg7A
1ua2A-2bdwA
1ugoA-1i6zA
2cq4A-1u2fA
2trcP-4gwrA
1lr5A-3hqxA
1wfoA-2edyA
3hu1A-1qcsA
3ld2A-4j3gA
2bk9A-2c0kA
3n9uC-1d8zA
4dheA-4kyuA
2hevR-3x3fA
4wxeA-1dbqA
3r2eA-2dj6A
3c8jA-1tdqB
4hwkA-4trrA
3fm8A-3ounA
1c7vA-2hpsA
2r2oA-3m63B
3dlsA-4accA
5cxoA-3ejvA
3bbdA-3o7bA
1f89A-1fo6A
2o2yA-3lf1A
4jo5A-2l8aA
2f5yA-2db5A
2k6dA-3c0cA
1g1cA-2yuvA
3qnmA-2hdoA
1jk0A-2vuxA
2xvxA-2dj5A
1xi9A-4fl0A
1sqiA-1hanA
3jusA-1e9xA
1fhgA-1wwcA
2i47A-1r54A
3cbyA-3tsvA
1t0iA-1sqsA
2cpfA-1whyA
1aqbA-3by0A
3h12A-2zadA
3m1iB-1i2hA
2cy8A-3ftbA
2qu7A-4yo7A
2qq2A-2f41A
3uboA-3kd6A
2no4A-2hdoA
1oplA-2iugA
2mb0B-2u2fA
1z1dA-3deuA
1jrhI-1x5iA
5ci5A-2v84A
1z45A-1snzA
2d9aA-1h8aC
1p6fA-2wp3T
2gdqA-3q45A
2o2wA-3thkA
4e4yA-2y93A
3c1xA-4x7hA
3qwqB-2aewA
3huuA-3cs3A
4p0iA-3hv1A
2d9xA-1u5dA
1zq3P-3k2aA
3ixrA-3gnjA
2vozA-3pu5A
1ybwA-1dleA
1yn8A-2a36A
1hyiA-1jocA
2docA-4n68A
3qm2A-1wytB
2zscA-4dneA
1e7pC-1nekD
3rkrA-1kbzA
1v5uA-1xx0A
3d01A-2ewcA
4tx5A-1g73A
2qhxA-3lf1A
1gr3A-4f3jA
4kunA-2djkA
1zq3P-1tc3C
2iw5B-1w0uA
3p53A-2f2fA
4bex1-3l50A
2a36A-1gl5A
1nteA-4f8kA
1kr7A-1dxtB
5d9bA-1v04A
3r27A-3b4dA
3gl3A-2h30A
1t43A-2fpoA
3hqxA-3loiA
1v6eA-1t0yA
3hdoA-2o0rA
1m54A-1jbqA
2aawA-1m0uA
1kcqA-3ffkA
1ujmA-4nmhA
4q5nA-1oe7A
2r8bA-3mgaA
3e81A-3r4cA
3vlgA-2h2rA
4kzkA-4z0nA
2bv6A-2co5A
1xdkB-3plzA
1x5yA-1x4zA
3tl8A-4xeyA
1fovA-1sj6A
4wutA-3e3mA
1ojvA-2qzfA
3dkuA-4v14A
2ixrA-2j0oA
2i6qA-4bj3A
1ufhA-1on0A
3i4fA-2o2yA
3nwnA-2ncdA
4cjmA-1dqgA
1elrA-2c2lA
2adzA-1h10A
2hboA-2ov9A
4kz1A-1tp6A
3rotA-4wxeA
2hh3A-4lijA
4o8mA-4n91A
3b9kA-2dl9A
3lmeA-3d01A
2id3A-1sgmA
2bt2A-1htjF
1h75A-2yp6A
2i6qA-3zqkA
2ylnA-3qaxA
1yjdC-1g1cA
1y7uA-4ordA
3sxlA-1wg1A
4s0sD-1k85A
4hqsA-4txoB
4oh0A-4u3tA
2fnbA-4n68A
4pofA-3lgjA
4kvmE-1sqhA
4r2lA-4wnyA
2qepA-4j51A
1gc5A-2afbA
2eelA-1f2rI
3b5eA-3cn7A
1z78A-1za4A
2dulA-1wy7A
2b7jA-2ywiA
1n5dA-3uceA
1tltA-1h6aA
1vcaA-1titA
1w0mA-3o63A
1jztA-2ax3A
3ffhA-3mebA
2d2mD-1ithA
4uhcA-1uxoA
2g1uA-2pk3A
2reyA-2dmzA
2f2gA-3no6A
2yp6A-3kh7A
1ctaA-4ggfC
2fjcA-2itbA
1z9zA-2jw4A
4d6xA-3luaA
1x1eA-4gkbA
2fhoB-2disA
4s0sD-1fnfA
3fm8A-3kt9A
1tn3A-1mpuA
1u5sA-2rqtA
3dukA-3d9rA
1u3bA-1n7eA
2lxpC-2lxhC
1ukkA-1nyeA
1cvjA-1wwhA
1cdbA-2gj7E
3cz5A-2qr3A
2o16A-2yvxA
2qzjA-3to5A
3sl7A-2j9lA
3balA-2pytA
1xedA-3r8bB
2cofA-1wi1A
1a22B-2hazA
2o2wA-1z9qA
2xwnA-1fwyA
1i6wA-4nvrA
1sqlA-1nbuA
2culA-1kf6A
4ordA-3s4kA
1rsyA-2ep6A
2pl5A-3fobA
1tvxA-3onaB
4ix8A-1b9hA
1njkA-1q4sA
2y7jA-3ttiA
1qwjA-2e8bA
1jrhI-1fg9C
4nqrA-4rkqA
3gg7A-1itqA
1rjpA-3rcmA
1q8mA-2ncmA
3rkrA-1yxmA
3pu5A-2ghaA
4uxaA-1yhfA
2cf2C-3e29A
5f1qA-3tcfA
1q8mA-3r8bB
4r2nA-1c7nA
1x6dA-1m5zA
2cqpA-1x4cA
3wnwA-1b71A
5e6nA-3w1yA
1w25A-3eulA
3l8eA-1l8lA
1o6sA-4cc4A
2ghsA-2dg0A
1rjkA-1lbdA
3m2pA-1y81A
2ahdA-4or9A
2trcP-3gnjA
1nrgA-2asfA
2v8zA-1mxsA
3e05A-1i9gA
2c7fA-2bv9A
2qu7A-3e3mA
1wk4A-2ge3A
3huuA-3k9cA
2qpvA-2ldkA
4pf6A-4p1eA
3idvA-1r26A
3ij6A-4infA
1keaA-1rrqA
2wgpA-4gwfA
3lzbA-3orxA
3zijA-3uapA
1o1yA-1kxjA
2yuvA-2xy1A
2cryA-2kdgA
3sjnA-1tzzA
1xg5A-1g1aA
2gguA-2py2A
1y7rA-1kuvA
4ggfC-1tizA
2dmzA-2omjA
3kkeA-2iksA
2p9rA-4ktyA
1od7A-2edjA
2kfkA-1oeyA
4e6pA-3guyA
3fkdA-2z61A
2oiwA-4i83A
2rgyA-1peaA
2mb0B-2cpiA
3byjA-2b4wA
4ghlA-3ks4A
1jmwA-2ap3A
1k4zA-1vh4A
3vpqA-1z9hA
1jbgA-3d6yA
5a46A-1u5qA
2mpuA-1oo0B
1tyyA-2fv7A
2x1aA-3n9uC
3a6nB-2f8nK
4wt7A-3ip5A
1ixlA-2cf2C
1axjA-2arzA
3q2eA-4ldfA
2f5iA-3fb3A
2qs8A-1zzmA
1vj2A-1tq5A
3r27A-1x4bA
2v9vA-1w1wE
3orxA-3tt0A
2a61A-4ou0A
4ygqA-2fdrA
2edvA-2dmzA
3ezsA-2gb3A
4h2dA-3eqzA
2j5gA-4zdbA
1stpA-3wzqA
1njkA-2q2bA
4q5nA-4q5fA
1wk4A-1vhsA
2cqpA-3r27A
3nywA-1a27A
1rpyA-2eobA
4m0kA-3mbiA
2hujA-2hfiA
2cphA-3ulhA
2mb0B-1d9aA
1lssA-3nywA
3bb9A-1tuhA
3ff9A-1fm5A
2qkqA-2lmrA
1w9pA-1kfwA
2g1uA-3eheA
3nbaA-2h29A
1bvqA-3ck1A
1v70A-1sfnA
1z7eA-4is2A
2opgA-4wytA
3azvA-2iwtB
1gl5A-2rqtA
4kjyB-1fhgA
2wt9A-3tb4A
2emqA-2yzqA
3e29A-1q4sA
3umfA-1uf9A
2xy1A-1titA
3gbhA-4g8sA
3pggA-3swnB
2cwlA-2c2fA
1qyiA-2fprA
4hp9A-1xfnA
1zr7A-1wr7A
2eddA-4lxoA
1rjhA-1bv4A
3stiA-2qf0A
2m8hA-1wg1A
1wg1A-2lxuA
2bujA-2qhmA
2xr6A-2b6bD
1xauA-1koaA
4q2qA-2kg2A
1mdoA-2dr1A
1srzA-1c1zA
4zk9B-2q8rE
1wytB-3ju7A
3dukA-4fcjA
3e81A-2ah5A
1cskA-2gncA
4f25A-2fhoB
3zywA-2khpA
4mnfA-3uc4A
2oaiA-2plsA
2bdtA-1zuhA
4mmwA-3q45A
2yz3A-4d02A
4etwA-2ocgA
3t4xA-1ae1A
1qo3C-2h2rA
3e3aA-3kd2A
2lc1A-1khxA
1hqz1-2xf1A
1u69A-1r9cA
3eheA-4r1uA
3nqjA-2bykB
4af2A-3k8nA
1lrtA-1ak5A
2d4lA-4xjcA
4da5A-2ppqA
1kb9A-1sqbA
3hbwA-1wd3A
2hq7A-2furA
1ws0A-3g5kA
2fyqA-2a4oA
2ae6A-1u6mA
2kg2A-3o46A
2hszA-2hoqA
1jaxA-1z82A
4ygqA-3sd7A
3fv6A-1pbjA
1orrA-4z0tA
3bdwB-2vrpA
1dc7A-2plnA
1m5zA-2kojA
1uirA-1wy7A
1q8mA-1za6B
3rotA-3l49A
3h7mA-4ymxA
4lnpA-2yuqA
3ktnA-2pkfA
2b61A-2dstA
3gfoA-4hziA
1i6wA-4hrxA
1q5rH-1iruK
3h2vE-2cpiA
3ch0A-2o55A
1u08A-3mebA
3b9kA-3darA
2kr3A-4ln2A
2xgwA-2pybA
5ctmA-1xa1A
3lpwA-1uc6A
1xg5A-3orfA
3darA-3omzA
2b7jA-3kh7A
4bofA-3i2eA
3vqfA-1uf1A
1nctA-2ednA
2av4A-3d6iA
1z4eA-1yr0A
4etwA-4rncA
2ditA-1x4eA
2nyhA-2pebA
1kl7A-1pweA
1qxpA-4upgA
1d8zA-3b4dA
3kcmA-4kunA
3cu5A-2zayA
4gwfA-4wohA
4x54A-4nmhA
4zd6A-1fjhA
3ucxA-3slgA
3pucA-2wp3T
1v98A-3or5A
3kwoA-2oh3A
2mzrA-1wwhA
2edxA-1k85A
1f38A-2aztA
2k3kA-2pe8A
3wd6A-3uapA
1jpmA-3bjsA
2dl9A-3pucA
3ktoA-2jk1A
2wciA-1h75A
1r8wA-2ha9A
2nsqA-1wfjA
1lw3A-2hthB
2ocfA-3d24A
1a2oA-3t8yA
1tc3C-1h8aC
2e6qA-3pucA
3i52A-1z45A
2cs0A-2iugA
1c53A-1cnoA
2w4mA-2no4A
3azvA-2fdbM
1sqfA-3douA
2ouxA-3sl7A
2ovlA-1wufA
3g02A-2xmzA
1vkhA-1lpmA
3r8bB-3b9kB
2fsrA-2fiwA
1fc5A-1mkzA
4a5mA-1p4xA
4wxyB-1jvnA
2r55A-3ni8A
3hmnA-3oz6A
2p39A-2ihoA
4zd6A-3u49A
3zwhA-1tizA
3vqfA-2o2tA
2gqiA-3h0fA
1g1cA-1bihA
1ry7B-4c4kO
2qzcA-1yafA
2hszA-2w4mA
2j12B-1hkfA
3vhuA-4ymqA
1kbjA-1vkfA
4e7oA-3luaA
4eewA-1oqyA
2lqrA-3oj2C
1pbjA-2yvxA
1vf1A-3zijA
3wd6A-1g6wA
2bkfA-3r66C
2cr2A-4z8mA
3eucA-1elqA
1mdcA-2mo5A
3phbE-1t8rA
3b8lA-1zo2A
1vi9A-1c3qA
2bmcA-4cztA
1pffA-4zm3A
1tg6A-4og1A
1u5gA-2r09A
2q86A-2q87A
3i76A-3mc1A
2ogpA-2kg2A
4dejA-1z9hA
3dv9A-4hgnA
2wtkC-3oz6A
2y7jA-1zxeA
4cybA-3kwoA
1mkiA-4bqmA
3dmbA-2hq9A
1lbmA-2v81A
1osgA-3fc0A
2c54A-2x6tA
1sqsA-2m6rA
1g1cA-1gxeA
2pq5A-1xriA
2ayxA-1l5yA
2wq8A-2wuhA
1y3jA-2g9oA
3qllA-1n8iA
1lssA-2z1nA
3pdcA-3wi7A
3vfiA-1b9xC
1otvA-1rcwA
1jk0A-2ib0A
3eesA-1nqyA
2acfA-1zr5A
3nhmA-4zylA
1kz7A-1wgqA
1v98A-3ph9A
1xmaA-2p5kA
3op1A-2ey4C
2sttA-5e8gA
1cf7A-1j75A
1wfuA-1k85A
1nteA-2dmzA
3zkkA-4eloA
1oo0B-2u2fA
2k6dA-1k1zA
4a8xA-2km8B
1s7fA-1mk4A
2dm4A-2ibgA
1koaA-2ol3A
2ac3A-3oz6A
1pjqA-4e16A
1aa3A-1xp8A
4werA-2bonA
2fg9A-1axjA
3q1tA-4olqA
2cbfA-1cbfA
1griA-4glmA
3wmsA-1gcyA
3tl8A-2gsfA
2htiA-1vl7A
3lzbA-3dtcA
2essA-2q2bA
3hdgA-3c3mA
2douA-3p1tA
4ry9A-3gybA
3fv6A-1vr9A
4n27A-1m8nA
3q2sC-3r27A
1x4zA-1bpvA
1owwA-1n6uA
1x5fA-2kbgA
2mpuA-2lxuA
4jvuA-4jvwA
1x5fA-1wisA
1pkoA-4lfhD
2d6yA-2np5A
3nhnA-1wquA
2k3kA-2dgxA
2rr8A-1bkrA
1h3gA-1eh9A
1zr0B-1f5rI
1k4uS-4esrA
1dz3A-3grcA
2fv7A-3b1nA
2wzvA-3ge5A
3ctpA-4rkqA
2v9yA-3u0oA
3uhjA-1o2dA
3iq2A-1ocsA
2r3uA-2as9A
2cjrA-2gibA
3lpwA-1wfoA
2c3zA-4aajA
1zitA-4qpjC
2a9vA-4gudA
2xfaA-1hqz1
4wxeA-3kkeA
1k4uS-1ootA
3i4wA-3qjmA
1r21A-1qu5A
2gqiA-1jegA
4jfcA-4kd6A
1ohvA-2e7iA
3msxB-1grnB
1n7gA-5er6A
2dm4A-2hazA
1fe8A-1pcxA
1ws6A-1ufkA
2ayxA-1d5wA
2z17A-2m0tA
2jzrA-3or5A
3qm2A-4jevA
2ouxA-1xkfA
1lc5A-4nogA
2reyA-2jilA
3uiuA-2chlA
3t4xA-3i4fA
2ewhA-4p7vA
5er6A-3oicA
1bv4A-1h8uA
1ae1A-4ej0A
4s0sD-1va9A
3ncmA-1za6B
3ksmA-3gbvA
2fswA-4k2eA
1brlA-1xi3A
1lwrA-2yuxA
3q9sA-2jk1A
2djkA-2ojlA
2eelA-4macA
1e54A-3hw9A
4x7hA-1b6cB
2krrA-1wg1A
1ultA-5buqA
1atgA-2v84A
4anuA-2jxxA
2k1mA-1ya5A
2jg1A-1vk4A
2fn6A-3f0hA
1w6uA-3u49A
2vreA-4og1A
1of5B-2k54A
1ne2A-1uirA
3cnxA-3en8A
3gbvA-2iksA
3ps4A-2yuyA
4kzkA-3jvdA
3cnxA-4xbtA
3df8A-1r1uA
3rihA-1n5dA
2yooA-1f4tA
3m1iB-2crfA
2d9cA-2edjA
2bruC-1djlA
3alsA-2py2A
2f22A-2hkvA
1of5A-1jkgA
1owwA-1v5jA
2qepA-2pq5A
1mwyA-2ropA
2eddA-1x5lA
2i02A-2asfA
5er6A-1w6uA
3eucA-4zm3A
2ldiA-1opzA
4io2A-1yaeA
3t06A-2dn6A
4xarA-4yo7A
2j0qD-1fhtA
2dc2A-2yuyA
1ynpA-3n2tA
1j75A-1ylfA
3vxgA-4aubA
1h8uA-1mpuA
1fj2A-1mx1A
1h8pA-1j7mA
1u5sA-1mv3A
3pucA-1zxqA
2cwlA-4cy9A
2rnrB-1u5fA
1o0vA-1g84A
3b9kA-4c4kO
3cnxA-3ebtA
2ediA-2f4zA
1y7rA-1xebA
1d2zB-1ygoA
4btjA-4x7hA
4ic7A-4accA
1j75A-3bjaA
2f41A-1q4sA
3cz5A-3crnA
1y9qA-3clcA
1u5fA-1dynA
2e8bA-4kt7A
1zr5A-1vhuA
1k85A-3r8qA
3hl2A-2f8jA
1vjgA-1yzfA
2crmA-1a22B
1x6dA-1be9A
3dkrA-1xfdA
4fdxA-3fwtA
4fcjA-3d9rA
4yv7A-3h5oA
3eqzA-3grcA
1zemA-3e9nA
3grcA-1s8nA
2ytcA-4fxwA
1p5tA-1h10A
4q7eA-2hqrA
1fjhA-4nmhA
5c8gA-4uygA
2ytcA-2la4A
2d9xA-3t06A
4o32A-3hczA
3lehA-2ahbA
1u08A-1d7rA
2eaoA-2k4pA
1n5dA-2nwqA
3ju7A-1d2fA
2da6A-3k2aA
1g4uS-1lyvA
1rsyA-1gmiA
2y7jA-4wnoA
1h6kX-1x4gA
2rf0A-2yuqA
4da9A-4nimA
1d7rA-2o1bA
3ucxA-3oecA
1im9D-4hgkC
3i4fA-3n74A
1f38A-2pssA
3d9rA-3ebyA
1ashA-4hrrB
2rjnA-3eqzA
4jg6A-3uiuA
4bifA-2ozjA
3wnwA-1mojA
4uwwA-1eggA
1mu7A-1q32A
1ehyA-1uxoA
3pm0A-1f4tA
2ifaA-2h0uA
2x4fA-3tt0A
2u2fA-2lxuA
3ntvA-1dusA
4qd7A-2ov9A
3qijA-4a20A
1u08A-3a2bA
1mekA-1ovnA
4accA-2chlA
1wk4A-1on0A
1cvjA-3d2wA
1ve3A-5eegA
2javA-3pscA
3pl2A-3looA
1gh7A-3qwqB
3d8uA-4ry9A
2fpoA-1ri1A
1kr7A-2vywA
3pucA-1hnfA
4qvkA-3njrA
1qgpA-1s3jA
3k1sA-1e2aA
3rh0A-1y1lA
1j1yA-4i82A
4a61A-4czeA
4jotA-4jwvA
1n9rA-1u1sA
3malA-3phzA
4etsA-1j75A
1wkuA-1wjoA
3sxlA-1d8zA
3bdwB-2ox8A
3eliA-1z94A
2qhpA-4du5A
4r99A-3o1kA
1lddA-1ylfA
3l8aA-3ftbA
2ofpA-1bg6A
1wquA-3ps5A
4upgA-3zwhA
4ldmA-3tcqA
1v9aA-2bb3A
4emkA-4emgA
1u1vA-1u0kA
1vpmA-2fs2A
4mnfA-4eqmA
1y7rA-1vhsA
2py2A-3whdA
1koaA-2cr6A
3dzzA-3fdbA
1t16A-1uynX
1c8pA-2db8A
3ai1A-3wxbA
1oyiA-2axlA
2axtU-2duyA
1z91A-3l7wA
2x1aA-1jmtA
1tiqA-3fncA
4uarA-1u7oA
2aeeA-1y0bA
2ehrA-1mfgA
3fm8A-1wlnA
3o4rA-3pk0A
1eoqA-4ph0A
2i02A-1w9aA
1y7rA-2vi7A
1qsvA-2kdgA
2xt9B-1khxA
2i9zA-2ia9A
3wi7A-3wwoA
3u53A-2rrkA
3d8uA-3e3mA
3h7mA-1xvxA
1yzvA-3tb4A
2i8tA-2b0vA
1zmoA-3l6eA
4pw0A-1cpyA
1s1eA-1c7vA
1hdoA-4hwkA
3dzzA-1o61A
1zbqA-3pk0A
3trfA-1q3tA
1vjgA-4iyjA
3fm8A-1khxA
3b5hA-3ncmA
1b09A-3sh4A
1w0mA-3o15A
4esfA-1p6rA
2cuhA-1c8pA
2apjA-4rshA
5bpbA-1ijxA
2ij0C-1nctA
3dbqA-2qhmA
3vlgA-2b6bD
1x48A-2b7vA
3ftcA-2fhpA
2d5vA-2o49A
1wjuA-3m63B
1h3gA-1gviA
1qbjA-1mkmA
1hdoA-3v8bA
1m7xA-1bf2A
3tsmA-4axkA
1ctaA-2ggzA
1vr5A-4oetA
1fovA-4iq1A
4wy5A-4zv9A
2o2oA-1ootA
2fpoA-2ar0A
3oj2C-2kdgA
3kzgA-4c0rA
3wk4A-2r8bA
3rotA-3jy6A
2yxvA-5akrA
1ya5A-2edjA
4kpaA-2fr7A
4q75A-3bs8A
2g6zA-1wchA
3ftbA-3lv2A
2oiwA-2q2bA
2dc2A-2yubA
2egiA-4i83A
3kvqA-1smoA
4ybnA-3dmbA
1uemA-1bj8A
4pp8A-3bx4B
4ygqA-2fi1A
2freA-1noxA
2cpxA-3ulhA
3eesA-3kvhA
4lxgA-2r8bA
3vpqA-3m8nA
3k69A-1ylfA
2iksA-3tb6A
1yk3A-1gheA
1y7nA-2dc2A
2jzyA-3rjpA
1ri1A-3e05A
1x3kA-1gcvB
4h3yA-1oy5A
4apcA-3pscA
4ywhA-1tlfA
2oafA-2hx5A
2xd2A-1eu8A
4ge1A-1z24A
2pkhA-2p19A
2hf2A-1kytA
2o38A-2a6cA
5cq3A-3nxbA
2ocgA-1q0rA
4i62A-3qaxA
4f25A-1x5pA
2hqvA-4imhA
5b8iC-1u79A
2b5xA-3iosA
1wk4A-2fl4A
1x1fA-1u5dA
3ljsA-3h49A
3eulA-3nnsA
3dzzA-2e7iA
1deuA-2b1mA
1u9jA-4h15A
2hqoA-3q9sA
2c46A-2pq5A
4h0cA-1lzkA
1gcvB-1tu9A
1tn3A-2gguA
3iwtA-2g2cA
1y8xA-2f4zA
3blzA-3fsdA
3dezA-3n2lA
4x54A-3afmA
3hdcA-1r26A
1orrA-4is2A
3le2A-3pzfA
1xhlA-1bhsA
3bn3B-3r8bB
3rotA-3mizA
2u2fA-1wg1A
2cqpA-1wwhA
1uf9A-3trfA
2ac3A-4xeyA
2fsrA-3ld2A
3hdcA-4k9zA
3hdoA-4jevA
3gl3A-3kh7A
2acwA-3otgA
1ehkB-1ibyA
1i3cA-3n53A
2i9pA-1pgjA
1om0A-1jndA
3cfyA-3khtA
3dv9A-2no4A
2dlxA-3d21A
1ws6A-2oreD
2yuvA-2rikA
4omuA-3tnlA
3k8nA-2f51A
3dm8A-1tp6A
2ocfA-1xzxX
1nm7A-1wfwA
2b0vA-2fmlA
2a36A-3o5zA
3fncA-1u6mA
3dv9A-3kbbA
4fc6A-1ujmA
1bfiA-4gwfA
1jhfA-1qbjA
1b9lA-2ibaA
2i79A-1wwzA
3cjnA-1yyvA
1s1nA-1negA
1eazA-2codA
4ln5A-4nq8A
2cx3A-2ywiA
2e3vA-1bpvA
2x5wA-2z3tA
1n7gA-1vl0A
3ucxA-3o4rA
2ocgA-1mt3A
2dj1A-4o32A
2nycA-2rc3A
2o2wA-1va7A
3le5A-1qfrA
2o6bA-1zkiA
4hwkA-3oicA
4zd6A-3guyA
1x5lA-3csbA
2peoA-3q20A
1ka6A-1tceA
3pveA-1fv2A
1f7eA-1danL
2ok5A-1srzA
1wquA-1tceA
2gdzA-3n74A
2f0rA-1uzxA
1bg5A-3uapA
1zemA-1ujmA
4rk1A-2qu7A
2ljaA-4gwrA
2xsfA-2lxuA
1lslA-3r6bA
1xauA-2yd2A
3ezqB-1wh4A
1s1nA-4cc4B
3iarA-1yixA
3bpsE-1szbA
2nwqA-1zmoA
1z45A-1l7jA
4lisA-1id1A
1z1dA-4esfA
1n40A-3wecA
2wt9A-1j2rA
3dufI-1w85I
1y7nA-2kg2A
3o46A-3shuA
2o57A-1wy7A
1nbwB-1dioB
2dukA-1hx3A
4olqA-4kpkA
4m85A-1kuvA
1qn0A-1aqeA
1uemA-2ic2A
3ff9A-3bx4B
1tvxA-1nr2A
4iyjA-2hsjA
3e05A-1yz3A
1xmkA-1s3jA
2p51A-1uocA
1xmeC-3b8eB
4nq8A-2hpgA
3fw2A-4o32A
4i3fA-2b61A
3lu1A-4nimA
2l6bA-1dcqA
2mb0B-2cqpA
3h7aA-4gkbA
4qkgA-4pp8A
3e58A-3mc1A
2akoA-2bufA
3iugA-2ee5A
1gxeA-1witA
1ws6A-3r3hA
3r4tA-1c7nA
4y5vC-2docA
1osyA-3kcwA
1j0aA-4aecA
2ytcA-2dnyA
1q1zA-1q1qA
4pw0A-4rncA
3mizA-4joqA
2gpyA-1wy7A
4yv7A-4nqrA
3bc8A-4wbtA
1htnA-1eggA
2ypsA-2wweA
5bt9A-2g1uA
4x00A-2b61A
3cfyA-3grcA
2iiiA-1vr7A
4kjyB-2ncmA
1idpA-3dmcA
1l5yA-1zy2A
2essA-4k00A
2l0aA-2js2A
2ij0C-1ci5A
1ijqA-1pooA
1ry7B-3bovA
1lu4A-2a4vA
1imjA-1fj2A
3nv0B-2qiyA
2r8bA-1thtA
1ctfA-2w9rA
2i6qA-3h7oA
1vhvA-2cbfA
3h2vE-2fhoB
1dz3A-2jk1A
1i24A-3nywA
2j4jA-2ogxA
1l6zA-1xauA
4wuvA-2fwmX
1pweA-4airA
3qu2A-2fdrA
1k4uS-2rf0A
1aq6A-3kbbA
3hdcA-1nm3A
3t7bA-3c1mA
1ootA-2jngA
1od7A-4lfhG
2jbwA-1fj2A
4k4gA-2ihmA
2lulA-1u5fA
3vv5A-3n26A
4f21A-2xmzA
3ec9A-1tuhA
2ihbB-1htjF
1bvqA-3dkzA
2jzrA-2l5oA
3mb5A-2fhpA
2ckfB-3ebtA
4fxwA-1wwhA
1q4rA-2gffA
1xg5A-3rkuA
1v5pA-1wjmA
3s2sA-1j2rA
1id1A-1ae1A
3alsA-3zhgA
3pggA-1lojA
1h75A-1hyuA
2fg6C-4amuA
4i2tA-2ltkA
1yliA-3dkzA
1grqA-1ly1A
3jvdA-1tlfA
2pk3A-3sxpA
2cofA-1faoA
4jj9A-3t5sA
2a26A-2cazB
3kd2A-2cb9A
3gl3A-3or5A
2lenA-2wdtA
3k86A-1ejeA
1bw5A-4j19A
3v8bA-4iuyA
1fchA-1elrA
2cxkA-1svcP
1x4eA-3d2wA
3b9kA-3bovA
3n53A-1a04A
1s1eA-2ggzA
1n4kA-1dqgA
3h0fA-2js2A
3eodA-3q9sA
2qsbA-2etdA
1rjmA-3tlfA
2xmzA-3wwoA
3zywA-3h8qA
1iugA-4piwA
2dr1A-2fyfA
3kbbA-3mc1A
1sj6A-4tr0A
1vhgA-3eesA
4eukA-3grcA
3d2lA-1wy7A
1rsyA-1v27A
3ejgA-1gytA
3lv2A-1d7rA
4btjA-4yfiA
4pp8A-3cfwA
1o91A-4douA
4kvfA-1tlfA
1v98A-1a8lA
2yhfA-3c22A
3cu7A-1hzfA
3gemA-4e6pA
2b5dX-2pmrA
2xfaA-2l72A
2ya9A-4xeyA
4y5vC-1uenA
1wfuA-1x3dA
1oe7A-4iq1A
1epfA-1titA
4hw0A-1sfuA
2w11A-1te2A
1yvkA-1ro5A
2cjwA-1wxqA
1yo6A-3nywA
2k54A-3en8A
1ffyA-1gaxA
3h7mA-2yjpA
2bv9A-1uuqA
4e7oA-2jviA
1elkA-1sz9A
2v1rA-1cskA
1jidA-1l9aA
1ldkE-2ovpB
3ksvA-4eguA
2qepA-3m4uA
2l4bA-2avaA
4dnxA-2b7lA
4z0tA-1yxmA
1ve6A-2fukA
3nhnA-2js2A
2mqjA-3qijA
2cn5A-1kobA
3kwoA-1yuxA
1q5vA-2ay0A
2wuhA-4ki5M
2hyeC-1z1dA
2dm2A-2ol3A
3rcmA-2gokA
2olpA-1x9fA
1i5dA-4xivA
1d2fA-2fm1A
1of1A-1g3uA
1ve3A-3d2lA
4q75A-2z61A
1w0mA-1p0kA
2ayzA-1dcfA
1be9A-2dc2A
3n2nA-1q0pA
3m4tA-2c9wC
3mebA-1pffA
2kv3A-1uv0A
2kbsA-3cbyA
3nvvB-1rm6B
3iruA-3kbbA
1xlxA-4pm0A
3ewiA-2gmwA
2w21A-2cdqA
1u1sA-4m75G
1wkrA-1eagA
2ee3A-2edyA
3qp3A-2cqvA
1ffyA-1wk8A
1b6eA-4wqqA
2b0cA-3u26A
5cq3A-3uv4A
3ef8A-4fcjA
1lssA-1id1A
1a2oA-3i42A
2lvcA-4depB
1l6zA-2eo1A
2xr6A-1tdqB
3mebA-2e7iA
3nhnA-1bfiA
1jt0A-1sgmA
1b72A-1qryA
1o54A-3mb5A
3e9nA-4kttE
2fzfA-4zkhA
2eo9A-1qz1A
2javA-4md7E
3iq0A-3cqdA
1wjnA-2jxxA
1pw9A-2h2rA
4n5uA-1fnfA
2jzaA-3c0dA
2f2eA-2fswA
1d5wA-3gt7A
3bc8A-2fn6A
2e3vA-4n5uA
3fw2A-1z5yE
2cqpA-2fhoB
2opgA-3bpuA
4k9zA-3ixrA
3kzgA-3i6vA
3ps4A-2yt8A
1x8sA-2f5yA
3n2tA-3up8A
4kvmE-1b6bA
3i4fA-1h5qA
4btjA-3dlsA
1j75A-2w57A
4ag7A-2i79A
2qhlA-1bwmA
4dipA-2ofnA
3l12A-3no3A
3k9vA-2ve3A
4p7vA-1cs4A
3mbtA-1i4uA
1g5rA-4dc9A
1s3lA-2ahdA
5braA-4nqrA
2g6zA-1fpzA
2pq0A-2fucA
1aolA-1lcsA
1tiqA-1yleA
2z0sA-1ec6A
1g03A-4ph2A
1j7vR-1uc6A
3c1mA-2brxA
1qu6A-1di2A
2voaA-2ei9A
1pguA-1ri6A
3r27A-2lmiA
2j12B-1od7A
1eh9A-1lwhA
2cpfA-1wg1A
1yn8A-1oplA
2g0iA-4peoA
4e7oA-3kyiB
1cidA-2edjA
2c54A-3l6eA
3iq0A-3uq6A
3lzbA-4xeyA
3tw9A-1yeyA
1wiaA-1zkhA
4w4lA-4w4kB
2yckX-1q7mA
1u5gA-2dhjA
1wj4A-1t0yA
1ae1A-1gy8A
3wxbA-1mg5A
2bdwA-3dtcA
3l4rA-2hlvA
4zv3A-2o6bA
1wytB-2douA
1ow3A-1pbwA
1d8jA-1qbjA
2gzxA-5ch9A
2kr3A-1i1jA
3bblA-3ip5A
1v5uA-1h10A
3k8nA-1r26A
1j2fA-2xt9B
1wf9A-1p1aA
1pz7A-4pbpA
1hkfA-1pkoA
4knfA-2f93A
1qo3C-3alsA
3orfA-2b69A
1epfA-1ci5A
4e4yA-3orfA
2docA-1x5iA
1xmeC-2zxeB
3orfA-4wuvA
1jaxA-1evyA
2bhmA-4kz1A
1zemA-3l6eA
1nslA-2fiwA
1orrA-2b69A
3o46A-1p1dA
1vmdA-2xw6A
2ocfD-3csbA
1mruA-3cokA
2bd0A-4nimA
2fiaA-1u6mA
2bdwA-2zmcA
3ewiA-4hgnA
1vm0A-2h9uA
1y7uA-2pzhA
1n9gA-1iyzA
3darA-1g1cA
3eulA-3n53A
2ah5A-2fi1A
1m5tA-3to5A
1bw5A-1akhA
4lisA-4r1uA
2kcjA-1faoA
2ifgA-1witA
3s6jA-3dv9A
1cg5B-1b0bA
3fc0A-4douA
1rxtA-4r3kA
1pw9A-1mpuA
1x53A-2ns9A
3e9nA-4nmhA
3alsA-4qkgA
2bk9A-1or4A
2ox8A-1t8cA
4eagA-3oseA
4o32A-1hyuA
2r7aA-2m6kA
1yzvA-1yacA
1griA-2jt4A
2c3zA-3exrA
3b1nA-2qcvA
1x4zA-2vkwA
1bj7A-4o9sA
2l0aA-2gncA
1lc5A-3ffhA
1xmkA-4esfA
1axjA-3u34A
1zuuA-1wfwA
3ot4A-2wt9A
4kunA-3cxgA
1jkgA-2b1xB
1a3zA-2aanA
1z3eA-3rdwA
4m9pA-2dibA
1j5sA-2y1hA
2lbbA-3flvA
2itbA-4zkhA
2qgxA-2a4dA
2pgcA-2op5A
2kbsA-3axaA
2ffiA-1gkrA
4rm7A-2pg0A
5bt9A-3kzvA
1s6iA-2m7kA
3kcnA-3b2nA
4dh4A-2wkbA
3i4wA-4q2pA
1ibjA-4kamA
1p2fA-3h5iA
2kohA-2omjA
1abeA-2fepA
4jrrA-3rpnA
1eokA-1jndA
3iq1A-2fzfA
2mgzA-3sxlA
2hszA-3kbbA
1qgiA-4ilyA
2g7sA-2o7tA
3phbE-3mb8A
2gokA-2uz9A
1b72B-2k40A
2dkpA-2dn6A
2h0aA-3ip5A
2ed9A-2e3vA
1l1cA-1auuA
1xqiA-4di6A
1h75A-1fovA
3drzA-1fs1B
4lxgA-1mt3A
3jteA-3nhmA
2b5oA-1jb9A
1zemA-4zrmA
1avsA-2hpsA
1yqgA-1pgjA
2hayA-3bemA
1ae1A-2pzjA
3vgjA-1h3eA
4kd6A-4olqA
3l9sA-4dvcA
1eizA-2igtA
2kp5A-1npsA
1dv0A-1vdlA
3f0aA-2fiwA
1q1uA-2p23A
3kydD-1zkhA
1emuA-2ihbB
4gwrA-4evmA
3kwoA-1oq4A
3s4kA-3ck1A
4ixlA-2c1fA
1iunA-2h1iA
1qo3C-3c22A
4ozjA-2cz4A
2m72A-2ywiA
1wwiA-4nftA
1yvcA-1yezA
2trcP-4ruvA
3r0kA-2oqyA
3c3kA-1peaA
3idvA-3apsA
3ij6A-3s4tA
1i69A-1ixcA
4icuA-1wiaA
1ws6A-3ndiA
3pzlA-3nipA
2w4mA-1aq6A
3vm7A-1lbmA
4fc6A-1yxmA
4fxvA-1x4cA
1lfwA-1f60B
1v98A-2ojlA
4b9pA-4jo5A
1m5zA-2csjA
3gceA-4aayB
4hvyA-3kvhA
3vqfA-2yuyA
3vv5A-4i62A
1jwwA-1opzA
2xsfA-1wexA
4ruvA-3d6iA
1quuA-1vp7A
1eu8A-2gh9A
4hrxA-3pdcA
1u58A-3arbA
3ff9A-1byfA
2j9lA-1yavA
1s8nA-2qsjA
4o6vA-4zd6A
2a75A-3ii7A
1w77A-1vpaA
4nogA-4qgrA
1wr8A-2b30A
3i6vA-1us4A
2adcA-2fhoB
4nguA-4n4uA
3lkzA-2nyuA
2c41A-3pvrB
2qvgA-1l5yA
1y8nA-3cgyA
1qo3C-3cfwA
3qmnA-4mrtA
2kfkA-1wj4A
4xq3A-3swnB
2rf0A-1wfwA
1va7A-2gncA
1wj3A-1qg3A
2yzqA-3sl7A
1npsA-1ag4A
4lt9A-4wuiA
2cphA-1x4eA
2bngA-3grdA
3gl3A-3ewlA
1yixA-4if2A
1ujtA-2arwA
4i3fA-3qvmA
2rf0A-1ootA
2z83A-1jr6A
1jq1A-2h8pD
1ec6A-2hh2A
1xkfA-2yvyA
1bakA-2dn6A
1blaA-3f1rA
2edyA-1wisA
3r27A-1u6fA
1xauA-2lqrA
1deoA-4jggA
4yo7A-3dbiA
1yn8A-1z9qA
4rncA-3kd2A
3ctpA-2fepA
2qq2A-2v1oA
4kunA-1t4yA
1ktbA-1wzaA
3c3kA-4z0nA
2k3kA-1fhtA
4e0fA-1hzeA
2xx3A-1g3uA
2docA-2arwA
2javA-3udbA
2pgwA-1tzzA
1ijqA-2p4oA
3nc3A-2x5wA
4pf6A-1ii5A
4qpjC-3nnsA
3lzbA-4x7hA
1ybtA-3uvjB
3r72A-2h8vA
2hsjA-1escA
2psqA-2clqA
2vx2A-2a7kA
2fi9A-2fvtA
1idpA-1tp6A
1va9A-2dm4A
3q62A-4i82A
1v98A-2pu9C
1rjhA-1t8cA
1wy8A-2kdbA
1s1nA-1gbqA
2gguA-2h2rA
1y1xA-3zwhA
4cvqA-1svvA
1n26A-2yrzA
3eqzA-3khtA
1zljA-2krfA
1vpkA-3lx2A
1vdrA-1cd2A
3lb5A-1fhiA
2hevR-4fhqA
2b8mA-2h0vA
1fhgA-2avgA
3dv9A-3sd7A
1dd1A-1uhtA
2c44A-2o1bA
1gowA-1cecA
3eliA-2lf2A
1ykgA-1vmeA
2fn8A-4rkqA
4wu0A-2afaA
3vlgA-1jznA
3l8aA-2x5dA
3u5rE-3hczA
2otmA-2ewcA
2lqrA-1vcaA
3m1yA-4nv0A
2kbsA-1wifA
1titA-1pkoA
2cy8A-3p1tA
1raxA-3kydD
4rshA-4jggA
3gwyA-4dywA
2pcsA-2il5A
1uc6A-2kbgA
4r4uA-1j1yA
2fbmA-4k29A
1w7fA-5e2fA
2wtgA-3wctA
1x93A-2h1oE
3mgxA-2z3tA
2reyA-1uf1A
3eb2A-3b4uA
4rnsA-1pc3A
1fhgA-2rikA
2hglA-2cpeA
1lzkA-3u0vA
3cfyA-2plnA
2rbfA-1arqA
3ucxA-4e6pA
2kfkA-4dwfA
1wznA-3d2lA
3b9kA-1epfA
3hebA-3b2nA
1dc7A-4xltA
1vi0A-2oi8A
2y7jA-4nstA
1vi0A-1zkgA
4nxjA-3gg3A
2db8A-4n68A
4lisA-3i52A
4wutA-4rkqA
3td9A-4irxA
2o2vB-4anuA
1x9fA-4hrrB
3oecA-3v8bA
2wv1A-2oi8A
3k9vA-3jusA
1v6bA-3i4wA
3uejA-1y8fA
1qsvA-1qz1A
4kvmE-2a4nA
1cxyA-1soxA
4q7eA-2qzjA
2crfA-2dn6A
2cocA-1wg7A
4dejA-1oyjA
2gguA-2xr6A
1x3dA-1x5lA
3wmsA-1bplB
3wk4A-1imjA
2iksA-3d8uA
2p9hA-4kqcA
2o2vB-2bweS
2qq2A-3hm0A
3qwqB-1cd9B
4o9sA-4runA
1uiuA-1vr5A
3e3pA-4nfmA
4kjyB-4nobA
4n27A-2f9cA
1oplA-1bfiA
4n8gA-4n91A
4j8tA-3ebyA
1y81A-2pk3A
4uqtA-2cphA
1ovnA-1r26A
2yvtA-1ushA
4w4lA-2g38B
1aknA-1ukcA
2abqA-3looA
1zr0B-2odyE
2j9qA-3cv0A
3d21A-1x5eA
2nmbA-1zm0A
2r8bA-1lpmA
1j75A-2h6bA
3grcA-3khtA
4jfcA-3swxA
2rk9A-2wl3A
1ulyA-1ucrA
3o46A-1uf1A
3v93A-4npvA
2vezA-2fe7A
3kzvA-4h15A
2oyzA-1tq5A
3fe4A-1y7wA
1yp5A-1s1nA
1g5vA-2e6nA
2u2fA-1welA
2qq5A-3v8bA
1x5yA-1x5fA
1oeyJ-2bkfA
2izwA-4wm7C
1s0yA-1u9dA
1hyuA-1fl2A
1z9hA-1g6wA
1viqA-2rrkA
4kpaA-3mgxA
3ffhA-2fm1A
1rzuA-2iv7A
3sxlA-3ulhA
3i2fA-4rncA
2fpoA-1m6yA
3alsA-2ls8A
1b6cB-4kb8A
2jo1A-1xmeC
1u37A-2vz5A
2j05A-1k1zA
2e3uA-2opvA
3phxB-3h6nA
2bj1A-1arqA
4dq0A-2yxdA
3k9vA-3qz1A
1gl4B-2cryA
1ng2A-2lj0A
3rqiA-3nnsA
3jvdA-3huuA
2i6lA-4nfmA
1kngA-3ewlA
3cu3A-3ec9A
4jylA-4kd6A
2fyiA-4gwoA
3looA-2nwhA
3o15A-1vkfA
4gosA-2j12B
1buqA-3en8A
2rf0A-1bb9A
1bv4A-3bx4B
4s0sD-1c8pA
1wr6A-1g73A
2cpzA-1h6kX
4gnrA-3jvdA
3kh7A-1nm3A
4lzlA-4e7oA
2a61A-2ve8A
1lu4A-2b5xA
2fn6A-3dodA
2htiA-3tgvA
4v14A-2dukA
1x4yA-4n5uA
2emqA-2rifA
2gguA-1xphA
2hrvA-2a4oA
1eljA-2y7wA
1whdA-2vwrA
1j0aA-1jbqA
2chlA-4xeyA
1sroA-2ahoB
1yb5A-1vj0A
3iruA-3u26A
1yp5A-2jw4A
1o61A-4r8dA
4aihA-2co5A
3tn7A-3sxpA
3k9cA-1bdhA
3c8jA-2kv3A
4my5A-3dydA
2h0aA-2fepA
3l5zA-2ikkA
1gxeA-1titA
3dtcA-2qhmA
1wufA-4it1A
2kv8A-2vwrA
1vzoA-3pscA
1ng3A-2gmhA
2g7sA-2id3A
1x5oA-2e5hA
3fixA-2fiwA
2oafA-3dkzA
2pwyA-2b25A
4ix8A-1svvA
3i5tA-1iugA
1a22B-2kbgA
1d1dA-3g0vA
2hs5A-1qbjA
3c22A-3vppA
3kv1A-3nzeA
1ueqA-2omjA
1eg9B-3ebtA
1wwiA-1r4vA
1olzA-4c4kO
4q97A-2mklC
4ywhA-4rk6A
1imjA-2xuaA
3i76A-4ygqA
1sfuA-3bz6A
1v62A-2kv8A
1lpmA-2i3dA
1rsyA-2fk9A
1z9wA-5f3mA
2atrA-3fixA
3l49A-4rxtA
3seiA-2kivA
1x5hA-4o00A
2a4vA-4ruvA
2onfA-1lqlA
1t3gA-4w8gA
4incA-3o0mA
3cbyA-3nfkA
2kp5A-4fd9A
3r4tA-1ibjA
4pz2A-3prlA
2vf2A-2b61A
1zjkA-1srzA
1of5A-3ef8A
3eodA-1m5tA
3zkkA-4r6hA
1sxlA-3b4dA
3lzbA-2bujA
4eewA-2al3A
1lihA-2b0hA
2edxA-1bpvA
3h79A-1lu4A
3dzzA-3getA
1u9yA-2ji4A
4v14A-2fmlA
4npnA-1wx7A
3nywA-5er6A
2ad9A-4uqtA
1eazA-3g9wA
1wvuA-2z38A
2fs2A-2q78A
2mb0B-1x4eA
4cvqA-2f8jA
1q4rA-2od4A
3q2sC-2dnnA
2dr1A-2fm1A
1nf2A-4hgnA
1i3cA-3eulA
2sasA-4ndbA
1zoxA-4ndmB
2a73B-3oxuA
1viqA-3eesA
4mwiA-2ya9A
1ixlA-3hduA
2nptB-3w1sC
1cunA-1x79A
1y7nA-2h2bA
1ycsB-2lj0A
1s4dA-1wdeA
4k2dA-1r26A
3hdgA-1l5yA
1imvA-3stoA
2mb0B-2m8hA
1hcdA-1vclA
1ws6A-1f38A
2da6A-2k40A
4ts6A-2chdA
1eagA-4pphA
3ucxA-1gy8A
3ny5A-1l7yA
4yleA-3jvdA
1oyjA-4iq1A
4b15A-1jndA
4yozA-1guxB
2v3tA-3qaxA
1nm7A-4cc4B
4pt1A-2erbA
4mwiA-4kb8A
2fm1A-1svvA
4i2tA-3zijA
2qxyA-1zitA
2pceA-2zadA
1gc5A-3i3yA
4lzlA-3luaA
4nsqA-3fncA
3vpqA-4hz2A
4ox8A-1wc1A
1y8cA-1vlmA
2cphA-2do4A
1ujtA-3qwqB
2cjtA-3kwtA
4af2A-3iosA
1pv3A-1nzeA
3eqzA-1dcfA
1hccA-1gkgA
4rweA-4joqA
3hebA-3c3mA
1hm2A-1f1sA
1pciA-4pi3A
4o08A-2fukA
3bwvA-3kbbA
1vq1A-1dusA
1sdzA-2raxA
2ielA-3s3tA
2isyA-1j75A
1i85A-1tvdA
1wkvA-1p5jA
2atrA-1xebA
3k6uA-2fyiA
1v72A-1fc4A
1zc4B-1v89A
2otrA-4q2uB
1n6uA-1jrhI
1mnmC-1fjlA
3e29A-2gvhA
1lddA-1fnnA
1pv3A-1b68A
4m85A-3fb3A
2vezA-1y9kA
1j1yA-1y7uA
4lisA-3uceA
4r0bA-4runA
4o5aA-4rkqA
3h2vE-1x4gA
4hnkA-1tg6A
1vyhC-1ri6A
2hccA-2mp1A
4offA-2k0gA
2vf2A-1cpyA
3i5tA-4zm3A
4lisA-3p19A
4pngA-3uapA
4rk1A-4joqA
4mngE-1tvdA
2vw9A-1z9fA
2e3vA-1k85A
4dh2A-2vo8A
1z9qA-1u5sA
1qo3C-1rjhA
1f7eA-1pfxL
2kvmA-3p7jA
2f2fA-1wd3A
2fr7A-3tktA
1o5uA-1upiA
1mk4A-1ozpA
2hqnA-2zxjA
2zayA-1p2fA
1of1A-1zuhA
3c3kA-1gubA
1qr4A-2yrzA
2x7xA-3cs3A
3k1zA-2no4A
2f2dA-1q6uA
1o61A-1fg3A
1dugA-1g6wA
2bv6A-2fxaA
2m87A-2zxjA
3vqfA-1m5zA
1fwpA-2o66A
3huuA-3gybA
2opgA-1u3bA
1u5qA-3oz6A
1zemA-3o4rA
3k6eA-2yziA
2a26A-2etnA
1uiuA-4oetA
4jfcA-2a7kA
3v0uA-4aubA
2dyqA-2m38A
1y7nA-2z17A
1x5yA-4n68A
2p5dA-2ar1A
1zdeA-1dq3A
1bvyF-2fzvA
4f0fA-3tt0A
4d97A-1tdjA
4hrrB-1vhbA
3cfyA-1a04A
1mt3A-1c4xA
1leaA-1s3jA
4dt6A-4axgA
4o8mA-4p1eA
2hszA-2fdrA
2ajrA-2pkfA
3kccA-2zcwA
3rkrA-1u9jA
1orrA-4trrA
3t90A-1nslA
1yp5A-1muzA
1qc6A-2dfkA
1tn3A-2py2A
2atrA-2a4nA
1vhmA-3vv4A
1v27A-3kwtA
2qu7A-4rk6A
3ocqA-2hxvA
3ncmA-3omzA
1fg3A-3dydA
3bblA-3gbvA
2gjyA-1faoA
2fiwA-1yr0A
2vwrA-2yuyA
4ijcA-1zsxA
1kq1A-4emgA
3zijA-2cvbA
1jrhI-1wisA
4icuA-3m63B
1mruA-1b6cB
4irxA-4wt7A
4o32A-4ef0A
2f6kA-2ftyA
2k9gA-2o2wA
2kjrA-2bweS
3ttiA-2clqA
1qwjA-2qkxA
2nn6C-3b4tA
2gqiA-2o2wA
1vliA-1mxsA
1wgdA-4bkgA
4mwsA-4x00A
1uxoA-3qvmA
3b9kA-2ol3A
3iq0A-2a9yA
3c96A-1pn0A
4oddA-3by0A
1xm9A-1xqrA
2i6lA-1zxeA
1s4uX-1sqjA
3t8yA-1l5yA
4hoiA-1dp6A
1owwA-4o00A
1z94A-1xuvA
4jisA-3polA
3sd7A-2gmwA
1oo0B-3ulhA
1rjpA-2pajA
1x46A-1gcvB
4fcjA-3en8A
4ilqA-1viuA
1sxrA-3hmbA
1upsA-1knlA
1jdsA-2h8gA
4eukB-2j9wA
2b5oA-1qfjA
1i6wA-1q0rA
3gk0A-1iq8A
1tf2A-2hjvA
2qhxA-1lsuA
2psqA-2x4fA
1m2eA-3n53A
1o1mA-1tu9A
3kydD-2cr5A
4xkmA-4hnoA
3iq0A-3uboA
2nwqA-3lf1A
1imvA-2oayA
2k1mA-1i85A
2vf2A-3g02A
3c1xA-3uiuA
1mwrA-4oh0A
3hdoA-2x5dA
1k78A-1tc3C
1axjA-1w3oA
1ua2A-3uc4A
3lbcA-3l9cA
3gyeA-1gt8A
2orvA-2uz3A
2pkhA-2ikkA
3ncmA-2kdgA
4lxgA-4u2gA
2fnoA-2x64A
2egkA-2jilA
1lssA-2g1uA
2ah5A-3kbbA
3qdoA-1n7eA
1bsvA-4kttE
4tr0A-1g6wA
1x3kA-1kr7A
1h6kX-3d2wA
3g1gA-3g0vA
2bd0A-3lf1A
1danU-2arwA
1q90A-1qleD
1iuyA-1cf7B
1z1dA-1lvaA
1hl6A-3md3A
4rpvA-3uc4A
1yocA-3s4kA
4k9zA-4ef0A
4yfiA-3cokA
4mwsA-4hrxA
1ixrA-1d8lA
1v6eA-4bkgA
3cfyA-1s8nA
3syxA-1qc6A
1qrlA-1qq0A
2je6A-1e3hA
1em9A-1afvA
3o46A-2cs5A
2fbmA-3t88A
2lc1A-3fm8A
2ae6A-1yleA
3qy3A-4k00A
1dc7A-3hebA
3ec9A-3en8A
2vwrA-3shuA
1z3hA-1xqrA
1wogA-3nipA
3iugA-2osaA
3aovA-4r8dA
4rv9A-3douA
1jdaA-1gcyA
1umyA-1w0mA
3iirA-1xg6A
2ofyA-3fyaA
4yleA-1dbqA
1xvxA-4xwsA
2a61A-1r1uA
2ckdA-2fpoA
2jxxA-3w1sC
1n99A-1y7nA
4egjA-2qk4A
4q2qA-2yt8A
2i6lA-3daeA
2d9xA-1wjmA
1b8iA-1akhA
1vhvA-1s4dA
4yfiA-2clqA
2ckfB-3dmcA
2edvA-2f5yA
1ykgA-3u7rA
1jplA-1sz9A
3e58A-3s6jA
2qq5A-3i4fA
1ya5A-2kkqA
3bilA-1tlfA
1wh3A-1lm8B
4v3eB-1a6zA
1whdA-1m5zA
1p6qA-3to5A
1lc5A-2ogaA
1jpmA-1wufA
1s8nA-3b2nA
4kzkA-4rxtA
1wfuA-2crzA
2yooA-3qz1A
1bj7A-2wwpA
2xhiA-1ornA
1i1dA-2f5iA
3d02A-3gbvA
3td9A-4wutA
3kcmA-2i3yA
1i24A-2g1uA
3v0uA-1pyfA
2bdwA-2wqmA
2r55A-3ijtA
1y81A-3k96A
5bt9A-3uceA
1viqA-4ilqA
4y0nA-2fexA
4rzsA-4irxA
2cjsA-1rlwA
2cuhA-1k85A
1i4nA-3tsmA
4eukA-1qo0D
3tl8A-2ac3A
1zdeA-1mi8A
4h73A-4jbeA
3r4tA-1u08A
3qu2A-2gmwA
1a7tA-1ztcA
3g85A-1bdhA
3umbA-3s6jA
3rqiA-2hqoA
1e4uA-5aieA
3kzgA-5eyfA
4m85A-1vhsA
1pu6A-1keaA
3gwyA-2rrkA
4d8fA-2vuxA
1tnrR-2aw2B
3iq0A-3kd6A
4btjA-1u5qA
2f8jA-1b9hA
3cxrA-4h15A
1nyoA-1o70A
2ocgA-3qvmA
2c3zA-2ffcA
4fxvA-1p1tA
3i9sA-3t90A
1c4kA-1pffA
4mngE-3bovA
2ftyA-4i6kA
2fn8A-4rzsA
2dm2A-4lfhD
1s48A-2yojA
2g1uA-1mg5A
1p1bA-1suiA
1aq6A-1u7oA
2mzrA-3sxlA
1yxmA-3n74A
4hwkA-2o2yA
4lzlA-3kyiB
1i8fA-3sb2A
2ftrA-2qycA
1i3cA-1zy2A
2ad9A-1oo0B
3pucA-2gj7E
1j27A-1q8kA
1jfuA-3apsA
1pqnA-1xbsA
1l6zA-1tvdA
3lzbA-3kmuA
3ijtA-2lpxA
2ox8A-3bx4B
3ltqA-2f2fA
4kzkA-3jy6A
4d6xA-2hqrA
3a01A-1b72B
1lu4A-4txoB
2c0kA-1f5oA
4ci9A-4nvrA
4ywhA-3hs3A
3eliA-2lpxA
4lisA-4is2A
4ln2A-1ng2A
1tafB-2f8nK
4do2A-1b3qA
1j75A-2hyeC
3cu5A-4q7eA
3bblA-4o5aA
4le0A-2hqoA
3rhbA-4tr0A
1v86A-1wh3A
1stuA-1qu6A
1zq3P-1akhA
1jxzA-4k29A
2k3kA-2k8gA
3p5tL-2mzqA
3tn7A-5er6A
3mizA-3cs3A
1dz3A-4q7eA
2f9dA-1wwhA
3kd6A-3kzhA
2qq2A-2q2bA
3vv1A-2cwsA
1u08A-2z61A
1ne2A-1xj5A
2j5iA-3hp0A
3khtA-2hqrA
4kmrA-3ctpA
3lzbA-4f0fA
2pblA-2qt9A
1gc5A-1tyyA
3cn7A-1k8qA
1xrfA-1yixA
1wyxA-1k4uS
3r3hA-2gpyA
3hzrA-4wnyA
2opgA-1y7nA
3q9sA-1zy2A
1mwoA-1ktbA
2db8A-1cd9B
2gauA-2k0gA
3lv2A-4piwA
2wfhA-2xwtC
2b4jC-1wjtA
3brsA-4yv7A
3omzA-2h32A
1dcfA-2qv0A
2e7iA-4fl0A
4jcnA-1p3cA
1qs2A-2wn4A
3ab3B-1htjF
3p09A-1xa1A
3jteA-3kyiB
4x54A-1yb1A
3qvmA-2cb9A
1yvkA-1tiqA
3i47A-3hp0A
1kr7A-1tu9A
2o6bA-3lbbA
3zs7A-2qcvA
2douA-3dzzA
3eheA-3uceA
3c1xA-2ozaA
2p88A-4e6mA
4oetA-3tcfA
1z7eA-3aufA
1hkfA-3r8bB
2cr5A-2al3A
2nyvA-3qu2A
1dxtB-2wtgA
2vo8A-2b59A
1oplA-2zmcA
4jdfA-4r6kA
1vpmA-2cyeA
1lc5A-4my5A
1v2yA-4npnA
3zzyA-1oo0B
1i4nA-1x1zA
1ec6A-1x4mA
4iwtA-1h8gA
1bagA-1iv8A
2fiaA-1vkcA
2nn2A-5bxbA
1m2sA-1wmtA
4xt1B-1cm9A
1f38A-2fpoA
3hdoA-3ju7A
2cx3A-3umaA
1z0mA-3wmsA
4mmwA-3sjnA
4xllA-1u9cA
2jt4A-1negA
3hhjA-1v8iA
4e4yA-2b69A
1b6eA-2ls8A
3zqxA-2l8aA
3cqdA-2c49A
1wlnA-1khxA
3ef8A-3ebtA
3vf0A-2b0hA
4cy9A-3oj5A
1hqvA-1tizA
4yo7A-4kqcA
1e5wA-1v5tA
2xuaA-3cn7A
1va9A-2fnbA
2hqnA-2d1vA
3ru6A-1jvnA
1qdlB-2abwA
2g0iA-2idlA
1x5fA-2ic2A
3n2tA-4wghA
1ihjA-3bpuA
2yfvA-1h3oB
2rjnA-3crnA
1vpmA-1njkA
2fiaA-2z0zA
3ecmA-3bjcA
1s0yA-2aalA
1tdqA-3wihA
2b5xA-3hczA
2c54A-1mg5A
3l49A-4joqA
1eazA-2crfA
4fxvA-1d9aA
2rgqA-1s5aA
2ayxA-2qr3A
3dzzA-2z61A
3h79A-3cxgA
2lf4A-1afvA
2x0iA-3fefA
2kfkA-1v6eA
2crmA-2ic2A
4k9zA-1kngA
5er6A-3kzvA
3dkuA-2b06A
1ua2A-2i6lA
4wytA-2egkA
2os5A-3abfA
1cojA-1z0pA
1wy8A-1wxvA
1xzzA-2rstA
1xfkA-4ityA
3m1iB-2v76A
3zyqA-1vfyA
3d19A-3dbyA
1of3A-1pmhX
1ygyA-1qp8A
2f2eA-2j5pA
2kv3A-3zhgA
4fc6A-4gkbA
3vqfA-2db5A
1bvoA-1svcP
1v98A-4hqsA
2v2gA-5epfA
1iugA-1yiyA
2wjjA-2hxsA
1v6tA-2c71A
2kr3A-3h0fA
2yz3A-2p97A
2f4pA-3loiA
2w11A-2p9jA
2ehrA-2dc2A
2q86A-3kaaA
3bu7A-2d40A
2d9xA-1w1dA
4p47A-2hpgA
2j2zB-1ze3H
2x1aA-1uw4A
2psqA-4wnoA
3k6eA-3sl7A
3e9qA-1yxmA
3lzbA-4apcA
1xxaA-1b4bA
3w9eC-1ci5A
1dleA-2qf0A
3h0uA-4k2nA
2j5gA-3swxA
2dm2A-3kvqA
4d2kA-2jxxA
1irsA-1foeA
1gzuA-1ej2A
2vatA-2fukA
2hlsA-1a8lA
1z54A-2oafA
2y7jA-1b6cB
1q1oA-3phxB
1m2eA-3i42A
1b6eA-4qkgA
3kkwA-4e2aA
2e7iA-1b9hA
2kk6A-1rpyA
1k61A-2lfbA
1wyxA-1bb9A
2bmcA-4apcA
1wmiA-2a6qE
3bb9A-2r4iA
1v2yA-2io1B
4kzkA-4ywhA
3lzbA-1koaA
4e4yA-1w6uA
4h7pA-1hyhA
1mv3A-1cskA
1b71A-2vxxA
2jahA-4trrA
3ewlA-3kebA
3le2A-4ajtA
2rc3A-3ddjA
4kpaA-3n9yA
2vp8A-1gt8A
3pqjA-1r1uA
1x6dA-2egkA
1i16A-2vwrA
2fsrA-2fe7A
3onaB-1g91A
1zoxA-1smoA
1rl1A-2xcmC
2hszA-2hdoA
2cq4A-2fhoB
3hdcA-3hczA
1avsA-2kn2A
1u2hA-4q9cA
1qr4A-1x5xA
3ezsA-2f8jA
1p53A-2kdgA
1yjdC-1titA
2q2bA-3s4kA
3d54A-1vqvA
3ksmA-1bdhA
1faaA-2l5lA
2i6lA-3uiuA
3n9yA-3tktA
1d2fA-2f8jA
2kkzA-3l4qA
2dbjA-1x5xA
1kb2A-1ynwB
2qq5A-2z1nA
1qsvA-2yd2A
1cfrA-1knvA
3kqgA-4wqqA
4ztkA-1xa1A
2xgwA-3a68A
4pp8A-1kg0C
4yv7A-4rk6A
1a0hA-4bvwA
2fujA-4i83A
4nv0A-4hgnA
3bguA-1q4rA
1g0uL-3unbF
1u2hA-2q86A
4r6kA-4ovjA
4n8gA-4n4uA
3zlfA-3dg3A
3ff9A-1mpuA
1u58A-2yezA
1w0nA-1o8pA
4e8oA-3fb3A
3fd4A-2yhfA
4yfiA-4rpvA
2qk0A-4b6mA
2lxiA-2ghpA
1xmkA-1xd7A
1abeA-5braA
1yocA-2f3xA
3o0mA-2eo4A
2y32A-4dneA
1mruA-4rpvA
4m75G-4emkA
1lk9A-1d2fA
1b6cB-1zxeA
2kvqG-1s72Q
2gmwA-2c4nA
1j75A-1z7uA
3iq1A-2pybA
2thiA-2zykA
3nhnA-2lj0A
3tgvA-1vl7A
1oplA-2dm0A
2eyvA-2iugA
3b5hA-4c4kO
1h31B-1diiC
2hqoA-3c3mA
2p5zX-3d37A
1odvA-1bywA
1yaeA-2pvuA
3eqzA-4lzlA
1ylfA-2lnbA
3azvA-4zotA
2mb0B-1sjrA
3ktoA-2jviA
4d6xA-1i3cA
2j05A-4lnpA
3saoA-4es7A
1oo0B-1d9aA
5dkvA-4o5aA
2dadA-2jdgA
4mlcA-4nqrA
2r6gF-3dhwA
2qq5A-4iuyA
2thiA-1urgA
1vm0A-1h0xA
1wgoA-1b4rA
2q9vA-1vaeA
1jqqA-2yuqA
4runA-1u17A
3msxB-2osaA
4lisA-1wvgA
2ljaA-1kngA
3cu5A-3to5A
1u39A-2edzA
3hd5A-3l9vA
3jy6A-3cs3A
4a25A-3fvbA
2nmsA-4nobA
1ug1A-2rqtA
2ncmA-3pucA
1lwrA-3csbA
3u53A-1vhgA
1ua2A-4rpvA
3gyyA-2hpgA
2wlaA-2c2fA
3f1rA-3phzA
3cu5A-3i42A
2pbcA-1q6uA
1twuA-1r9cA
3h76A-2hg4A
2bngA-1q40A
2retB-3ci0J
1ef8A-4olqA
2psqA-2ya9A
3lb5A-3p0tA
4mwsA-4o08A
4gnrA-3hs3A
2j1lA-1mkyA
1jvnA-4nu7A
1r2jA-4rm7A
1hkfA-2rikA
2qfnA-2wtgA
3ff9A-1sl6A
3k86A-1uscA
3hu5A-1ilwA
3wihA-1cfbA
2v25A-3vv5A
1xkeA-2crfA
2vryA-1s69A
1gl4B-2aw2A
1senA-3gnjA
2e3vA-1cd9B
1ji0A-2nq2C
3szaA-1ky8A
2dl9A-1q8mA
1v5tA-1lm8B
2itbA-2gyqA
2e5iA-3d2wA
2dm2A-1ya5A
4gnrA-2rgyA
2fbmA-1wdkA
2qvgA-3cg4A
1d8zA-3md3A
1x1zA-3tfxA
2qapA-1to3A
1s28A-1jyoA
2k9gA-4cc4B
2lc1A-1mzkA
2d9xA-2dhjA
2cpfA-1wf1A
1x4gA-2u2fA
4e8oA-1yvkA
2yxvA-3ppsA
3h7oA-3govB
1qfjA-2xnjA
1oplA-4esrA
3mizA-2h0aA
1q5vA-1x93A
1yj8A-1evyA
2v8zA-3lbcA
1wfoA-4n68A
2f51A-4hs1A
4q75A-2fyfA
1wg7A-1zm0A
2qmwA-2nzcA
3k2aA-2k40A
1b34A-3pggA
1v30A-1vkbA
1sbzA-1g5qA
3i42A-2b4aA
4eagA-1ul7A
1t0bA-2qr3A
1h5qA-4fc6A
1h0nA-2ib0A
4i62A-4ymxA
3vlgA-3bx4B
4wutA-2fepA
1sxjE-1a5tA
3r4tA-2gb3A
1z0sA-3t5pA
1iunA-2xmzA
1hylA-1elvA
3uwcA-2c44A
1cw0A-1vsrA
2yuvA-1od7A
4h0cA-4i3fA
2ifgA-2lvcA
1mk4A-1cm0A
1wf5A-2hazA
4hgkC-3pucA
3kcmA-1kngA
3ai1A-1zmoA
5buvA-1ofnA
4g9bA-2hoqA
1vjxA-1b71A
3p5tL-2dnnA
1woqA-2aa4A
1tuhA-1zo2A
4rk1A-4nqrA
2r4iA-3dmcA
4ldfA-4uyeA
4hqsA-2f51A
2ckfB-1of5B
1u2hA-2lqrA
1lddA-2a61A
3uekA-2acfA
3g8zA-3er7A
3hzhA-1dc7A
3ri6A-2fq6A
2rgqA-2chcA
3ld2A-1xebA
1xtiA-1wrbA
1z3eA-1h75A
2erjC-1lwrA
2xr8B-3nv0B
1z7eA-1k6iA
4qpjC-3hdvA
4wt7A-3bilA
1u5eA-1eazA
3cu2A-3ct7A
3ai1A-3lf1A
2ytcA-2hyiB
1wtbA-2do4A
2vatA-1qtrA
1j7vR-4o00A
3uwcA-1b9hA
1wr7A-4rexA
2dc2A-3bpuA
3idvA-2pu9C
2fe7A-1gheA
4uqtA-3ulhA
4e4yA-2a35A
1udlA-2l0aA
4dz1A-4i62A
1wwhA-2lxuA
1w0mA-2zviA
1dbgA-1czfA
1ufoA-1dx4A
3ffhA-1ynuA
4jfcA-4zdbA
1lrtA-1xi3A
2phzA-2etvA
1s0yB-4lkbA
3huuA-3sg0A
2kv8A-2jilA
1n7gA-2a35A
3grcA-1m5tA
4uypA-2b59A
2lvcA-2nmsA
3azxA-1oq1A
4f21A-4uhcA
1yzmA-2cazA
1yreA-3t90A
3i4wA-2ejyA
3t4xA-3e9nA
2rgqA-3bb9A
1cnt1-2psmA
1qs2A-1ojqA
4r9mA-3fncA
4lw8A-1orrA
1wf1A-4a8xA
4bj3A-5bv8A
2iwiA-3ttiA
1cwwA-4rhwE
1b72A-2da6A
3md9A-2r7aA
5bt9A-1t2aA
3iosA-1pn0A
4dwfA-3qijA
3vppA-3bx4B
1ji7A-4mhvA
1xfsA-2lf2A
3wihA-2docA
1jrhI-2arwA
2hj8A-3qijA
1ylkA-1ddzA
2x4fA-3dbqA
3vqfA-2kg2A
5er6A-4fc6A
1x4fA-3d2wA
1s5uA-2cyeA
2xsfA-2mzqA
1s5uA-3dkzA
3ddlA-1xioA
2q8rE-2q8tA
3qjmA-4f8kA
1ipaA-1v2xA
2cr6A-3kvqA
2gqiA-2rf0A
2j0qD-3egnA
2bcwA-2e34A
2k4pA-1b0xA
2dl9A-3oj2C
4dz1A-4c0rA
1z7eA-4ej0A
1lnwA-1oyiA
3i5tA-2f8jA
2fsrA-1yreA
1oeyA-4eewA
3d02A-3huuA
1i4nA-3exrA
4i3fA-3pdcA
2bp1A-1vkfA
1vieA-1u04A
4npnA-1wxvA
1gcpA-2a36A
1i1rA-1v5jA
4jisA-1jykA
2ooxA-4eagA
4e4yA-4x54A
3gemA-3guyA
2jzrA-1v98A
1lsuA-3un1A
3dlsA-4cztA
4p48A-2k1mA
3bkfA-2bj1A
3qqqA-1x3kA
2d4oA-2ge3A
2ytcA-1wwhA
2hccA-1eigA
1b9hA-3dydA
4dpoA-2bbeA
2pe8A-4a8xA
3cfyA-3cg4A
4zd6A-3sxpA
1m5tA-3kyiB
1v70A-1yllA
3t50A-1dp6A
3sg0A-3e3mA
3hz4A-2dj1A
1faaA-4xhmA
2xtkA-4b15A
4xjcA-4ao5A
1sgjA-1iwpA
2gtrA-4kd6A
2q87A-4lfhD
4o00A-3csbA
1fyzA-2vxxA
1p6rA-1xmaA
3ctpA-2iksA
1z4eA-2a4nA
4rn7A-1xovA
4lnpA-1gbqA
1v5vA-1pj5A
3l8eA-3niwA
2ogpA-3i4wA
1h6kX-2ytcA
3m2pA-3l6eA
4ajtA-2gd4C
2cq1A-3d2wA
2c49A-3kd6A
1ng2A-2jt4A
1le8A-1pogA
3c8jA-3alsA
2dm2A-2cryA
1rtwA-4wd4A
2dl9A-1bihA
3nhnA-2m0yA
3f62B-2mc2A
2ol3A-2h32A
1rm6A-1jroB
4pw0A-3pdcA
1l5yA-3hebA
4wnoA-3uc4A
2qk0A-2e3iA
4jevA-3a2bA
1vi9A-3kd6A
2fezA-4ixaA
3hdcA-2f9sA
3rcmA-1gkrA
2edxA-1wfoA
4ygqA-2hdoA
4mngE-2k1mA
4c4kO-4cdhA
2hrvA-4nsvA
4p7vA-1ab8A
1fp4B-4wesA
3l6eA-2pk3A
5dh9B-1plsA
2docA-2ibgA
1kcaA-1t7dA
2jg8B-4d7yA
1hkfA-1qz1A
2jk1A-3nnsA
1dmzA-1mzkA
2furA-1w9aA
1sh8A-2f41A
4eukA-2jk1A
1svqA-2vikA
1k4uS-1ug1A
3aamA-1yx1A
3eheA-1u9jA
2plnA-3to5A
2d4oA-1nslA
3n9yA-2x5wA
1y81A-3o38A
2qq5A-2c54A
4emhA-4m75G
2v25A-1xt8A
3i52A-3wmwA
4exlA-2fyiA
1wikA-3qmxA
1vhvA-2bb3A
1lwrA-3ly6A
3slgA-2fmuA
2y8lA-3oseA
1i9gA-1wy7A
1whdA-1be9A
2hi0A-2fi1A
2q9uA-3ktoA
1nm7A-1ycsB
2qjfA-3h05A
3a7kA-2f93A
2lqrA-3r8bB
3cjiA-2wzr1
2k7jA-2kb2A
4btjA-1h8fA
1dz3A-3hebA
1rd4A-4igiA
1s9cA-2bi0A
2z17A-2omjA
3kccA-1qbjA
2id3A-2np5A
1o12A-2icsA
1cecA-1kwgA
2j5gA-1xx4A
1u39A-2yt8A
1nrwA-1j8dA
1lk9A-1v72A
3kcmA-3umaA
2arzA-2hq9A
2fprA-2fi1A
2wjgA-1mkyA
3wmwA-3m2pA
1nnxA-1sr3A
3dzzA-1fg3A
3s1iA-1x9fA
3alsA-3whdA
4jfcA-3tlfA
1hk9A-1ycyA
2a4vA-2yp6A
1u5gA-1w1dA
1uxoA-2cb9A
2j0qD-2u2fA
1ehyA-1k8qA
1e5rA-4p7wA
3rihA-1lsuA
3ksmA-1abeA
1n5dA-4gkbA
3ksmA-3k4hA
1pdkB-2j2zB
2d9xA-1v89A
1tq5A-2vecA
2d9xA-3pscA
1vl0A-1t2aA
2qhlA-3b9kB
3cjnA-3deuA
1umnA-2pybA
1auyA-1vakA
3sxlA-2u2fA
2a26A-2f66A
1wghA-1ttnA
3fhmA-3fnaA
1yo6A-3oecA
1v6eA-3phxB
2ckdA-3ieiA
3qfsA-2bgiA
1nslA-2z0zA
2bsqE-2h1oE
1m5tA-3nnsA
2z6dA-4kukA
2byoA-3mh9A
3i76A-2wm8A
2od6A-1lq9A
1vhmA-4fofA
1dz3A-3nhmA
1zkhA-3h6nA
4fryA-1o50A
1umuA-1jhfA
2j0qD-1wtbA
2db5A-2jilA
2ocgA-3kxpA
3c1xA-4jg6A
3tl8A-2ya9A
2a26A-1s72V
2k1mA-1tvdA
1xnxA-3d24A
1npyA-3tnlA
3hqxA-1cauA
1isvA-2rstA
1vzoA-4xi2A
3hz4A-2lstA
3m2pA-2fmuA
2k8gA-2lxuA
3uq6A-1vk4A
1whqA-2dixA
2g43A-2l80A
1imjA-2h1iA
3g85A-2h0aA
2mqjA-2jxxA
1mnmC-1bw5A
2mqjA-1wjuA
1h5qA-4iuyA
4bf2A-3dbqA
1juvA-2bl9A
2yuvA-2yr3A
2o1mA-3n26A
3mcwA-1ilwA
1jvnA-1i7qB
1oo0B-1d8zA
1d5wA-3eulA
2cr6A-4c4kO
1qdlB-2gkgA
3elxA-2mo5A
1p2fA-2qzjA
1va8A-3bpuA
1qwiA-2d7vA
4jcsA-3hp0A
1mkzA-1t3eA
1d2fA-4my5A
1oplA-4wnoA
4da9A-3wxbA
4bj8A-4dneA
2y4zA-2xgvA
2f9sA-4xhmA
1iw0A-2a2mA
2essA-2pzhA
1z05A-4htlA
1ysqA-1mkmA
2dneA-4hr7B
4axoA-2d40A
1zz6A-3vk0A
1q8mA-2wp3T
1c07A-2khnA
2f2dA-2f4eA
2rk9A-2qh0A
3ddqB-1f5qB
2c60A-2bweS
3sjnA-3u9iA
4cg3A-1lzkA
4hnkA-4lk5A
2wnyA-2nwuA
3lgcA-3vpqA
4zriA-2bweS
2cc0A-2b5dX
1izcA-1sgjA
3dedA-2oaiA
4jvuA-3arbA
1yavA-2yvyA
5braA-3hs3A
2wnxA-4jo5A
2h00A-2gpyA
1wj6A-3w1sC
3sh4A-3biwE
2acfA-1gytA
2fkbA-4hvyA
2vo8A-1ohzA
3orfA-1a27A
2ij0C-1pkoA
4o6vA-4iuyA
3c1xA-4xeyA
1bsvA-3uceA
1izjA-1bplB
1qz9A-2fyfA
2b6bD-1kg0C
2ca9A-2nzcA
1uhsA-1b8iA
1v5pA-2dn6A
2ef7A-2uv4A
1didA-1xp3A
4k3wA-3hp0A
1ufoA-1xfdA
1guiA-4bj0A
2hj8A-1wh3A
1h6kX-1x4fA
3t8yA-3crnA
3pl1A-3hu5A
1b68A-1nzeA
3grcA-2qr3A
2k9gA-1u5sA
3cu5A-2qr3A
1yocA-1q4sA
2ewhA-1wc1A
2ayzA-3cz5A
3l6uA-4o5aA
3pl2A-1vm7A
3jzeA-1j6oA
3lo3A-4dpoA
2fhmA-2kb2A
1d2fA-4qgrA
2g1uA-3pk0A
4a5mA-3e6mA
1mhxA-2rpvA
3brqA-1bdhA
1x1mA-4bkgA
1mgpA-2dt8A
1j1iA-1jmkC
1z1dA-1xmaA
2qvgA-3khtA
4nsqA-1vkcA
2rc5A-2bgiA
3tl8A-1u5qA
1u37A-3bpuA
2e7dA-2k78A
1bdhA-4joqA
3cjnA-4a5mA
3cxgA-2l5lA
1mekA-4ef0A
1iodG-1danL
1mdoA-2x5dA
2y1hA-3rysA
3niwA-1kytA
1jjfA-2gzrA
2wwpA-2hlvA
2eamA-3bq7A
4ry9A-3cs3A
2peeA-1imvA
4lfhG-1ci5A
4lw8A-2c54A
2iwiA-3dbqA
2no4A-3kbbA
3ecyA-2we0A
3e3aA-3qvmA
3mcaB-2qi2A
1nrfA-1mwrA
3rkrA-4kttE
2bweS-3phxB
3kmuA-2ac3A
2f8yA-1wg0A
1quuA-1j2jB
3mpkA-1yaeA
4x37A-3malA
5cxoA-1tuhA
4ic5A-1zjkA
2hqtA-1nhyA
4q2pA-2kpkA
1vcfA-2fptA
3ucxA-1bsvA
3ksmA-4yv7A
3tjsA-3ejbB
3gqsA-2fezA
2psqA-4rpvA
2fiaA-1b6bA
1ynuA-4piwA
1uc6A-2d9qB
3lteA-3crnA
1h3gA-1jdaA
4jylA-4k2nA
2v9sA-1xwdC
3fyrA-1tjlA
1dz3A-3nnsA
1h6kX-2cqpA
4p8bA-4oanA
3q2eA-3gg3A
3njrA-2gh1A
4c4kO-1xiwA
2aytA-3vfiA
1c3hA-1u5xA
1rqgA-1h3nA
1yx0A-3fncA
4m85A-2fe7A
1jfiA-1bh8A
2f9sA-1nm3A
1n7gA-3rkuA
1i5pA-1o8pA
3u0iA-2a2jA
1jfiB-1tafA
1xk8A-4ushA
3uiuA-2gsfA
1eg2A-1booA
1ne2A-5cvdA
3c3kA-3mizA
1tjcA-1pc2A
2b5eA-2dj0A
2p9jA-4g9bA
3lizA-2hizA
1e0bA-3i3cA
4gqxA-1hynP
3f7pA-1bkrA
4hgkC-1titA
2fyiA-1i69A
3c8jA-1h8uA
1x1zA-1jcmP
1wjiA-1z96A
1b6eA-2h2rA
2dr1A-1iugA
1cidA-3bovA
2c54A-3eheA
2ooxA-2y8lA
3e58A-1u7oA
1z9zA-1jegA
4lfhD-1ci5A
2bswA-1u6mA
3jvdA-4o5aA
4zo4A-2if2A
4mybA-1vpaA
1p2fA-2zxjA
3c22A-1uv0A
1h75A-2av4A
2fiwA-1u6mA
1fjcA-1p1tA
3f0aA-3fb3A
2fv7A-3zs7A
3kxpA-3e3aA
1qgpA-2j5pA
3ozqA-3stoA
3a01A-1k61A
4nstA-2wqmA
2e1tA-2bghA
3rcwA-3nxbA
2fiaA-2jlmA
4a5xA-1oxzA
4npnA-1p1aA
3pveA-1f5fA
2da6A-1akhA
2fsrA-2i79A
2ef7A-1yavA
1x5yA-1bpvA
1s0yA-3mjzA
5er6A-3o38A
3tsvA-3axaA
4fxvA-1wexA
1wvnA-1x4mA
1od7A-2aw2A
1p6tA-1fe0A
3kkwA-1wk4A
1gc5A-3h49A
1bwmA-1kb5B
1bj7A-4ge1A
3orfA-3uceA
2dpwA-1fwyA
2yuvA-4lfhG
1r1uA-1q1hA
5cpgA-4i82A
2opgA-3nfkA
3bgdA-1dusA
2vozA-1eu8A
4xwsA-4h5fA
2psmA-4wrlB
1koaA-2e7lC
3cqdA-4s1hA
4pbqA-4n91A
2j0wA-2va1A
2ee3A-2yrzA
1j1iA-1uxoA
2qv0A-3jteA
2p5zX-1wruA
3sd7A-4hgnA
1ufhA-3fixA
1j75A-3eyyA
2dmzA-2yt8A
4xjqA-4gezA
1tiqA-2a4nA
1llwA-3o15A
4yo7A-4rweA
1eazA-2dn6A
2om6A-2hszA
4eqmA-2bmcA
4qkgA-1jznA
2ns9A-1xuvA
3ld2A-2f5iA
2yynA-3lxjA
1jrhI-2aewA
1sjyA-1viuA
1ef8A-4jotA
2jgbA-4dt6A
3a4tA-2yxdA
2dbjA-1x5lA
2zv2A-2gsfA
3lehA-2h84A
2wt9A-4h17A
2jg1A-3kzhA
3dtcA-2gsfA
2obpA-3k69A
3lgcA-2yanA
2ox8A-1kg0C
2vf2A-2xmzA
2pu9C-1x5eA
3oj2C-4k07A
3k4hA-3kkeA
1p2fA-3hdvA
4mhvA-2dkxA
1lssA-3orfA
4qbnA-4qblA
4yleA-2rgyA
4ywhA-1bdhA
3e81A-3ewiA
2yfvB-3a6nB
1lqaA-1pyfA
2fiaA-1vhsA
2yr3A-1f97A
1z9fA-2dudA
4my5A-1ynuA
2hg4A-4v2pA
2fprA-2hdoA
2qvgA-1mvoA
1zm0A-1i2hA
3p09A-1m6kA
3eesA-2rrkA
3eodA-1m2eA
3b9kA-1bwmA
3cbyA-2ejyA
1wfoA-1c8pA
2r55A-2pcsA
2pq6A-2p6pA
1gcpA-1gl5A
2xt9B-3ounA
2ffsA-3gcfA
2o16A-1vr9A
1fcbA-3ks0A
3cxrA-4lw8A
1d5wA-3n53A
1iugA-2fyfA
3kydD-1t0yA
1ufoA-1c4xA
1f2rI-3phxB
1lk9A-4fl0A
4my5A-3fdbA
3ksmA-1peaA
1vm8A-4kt7A
1q4rA-2bbeA
3lgcA-2khpA
1pweA-1vb3A
3ps4A-1v62A
1byfA-3fd4A
1koaA-2kdgA
2j12B-2ncmA
2pcsA-3ijtA
2v1rA-2moxA
4lzlA-3to5A
2afaA-1gaiA
4cy9A-1nf4A
2ckfB-3en8A
3kcmA-3ixrA
1buqA-1zo2A
1qyiA-2wm8A
1pcxA-1n3yA
1y81A-2g17A
1n26A-4n68A
3tn7A-1xq6A
1b1cA-4oxxA
3tsvA-1vaeA
2py2A-3vppA
2ljaA-2yp6A
3ijtA-2ns9A
1fhgA-3r8bB
2fe1A-1w8iA
1urgA-2nvuB
1bmoA-1yu6C
2douA-2x5dA
1htnA-3wh2A
2hw5A-2j5iA
1k5dB-1zc4B
2fvvA-3q93A
3hbwA-3f62B
3ewiA-1u7oA
2c3zA-1i4nA
1mjeA-1o7iA
2q9vA-3i4wA
1i6wA-4i3fA
2cpxA-2hyiB
1gl4B-2xy1A
1b68A-1gs9A
1va7A-1wfwA
1rilA-3v1oA
1nf4A-4zkhA
2xsfA-1wi8A
3fd4A-3c22A
2v25A-2y7iA
3rtlA-3ovuB
1xpvA-1xbsA
1xphA-3c22A
2ve3A-3ejbB
1dqvA-2cm5A
3qijA-2v76A
4gkbA-2o2yA
1wquA-2kk6A
3prlA-1ky8A
2dlwA-3g9wA
2wz9A-3k8nA
3iq0A-2rbcA
2o2wA-1jqqA
2leaA-3md3A
3ftbA-4qgrA
2augA-1tceA
3jtgA-4avpA
1wytB-2bwnA
2x4fA-3p86A
3cu5A-3hdvA
2fhpA-4bluA
2q02A-1d8wA
3alsA-1h8uA
1e5wA-1faoA
1jeqA-1n3yA
3narA-1fjlA
3cu5A-3khtA
1btnA-1v5pA
4qd7A-3e29A
4r6kA-4eloA
3ewiA-3l7yA
4q2qA-1ueqA
1quuA-1nwmX
1qtrA-3fobA
2j0qD-1wexA
3alsA-3vppA
2ldkA-1xuvA
1j0wA-2dfkA
2jbwA-3kxpA
1jeqA-1t6bY
3khtA-3eulA
4cybA-2c41A
1mk4A-2z0zA
4ygqA-2no4A
4f0fA-3hmnA
3q2sC-4f25A
2fsrA-1z4eA
2mpuA-1d8zA
3l87A-3ocaA
1vlmA-1ne2A
2eddA-1uenA
2fswA-3l7wA
2vfrA-1i19A
4cvqA-2z61A
4jdfA-4r6hA
2bujA-2wtkC
1b72B-1akhA
1t38A-1sfeA
3rykA-1lknA
1x6dA-3bpuA
2py6A-2fhpA
1x1eA-4hwkA
2hqoA-3luaA
1zjkA-1elvA
1z7eA-4da9A
1jxhA-3uq6A
2g1uA-2fwmX
2ya9A-4cztA
2cqvA-1titA
3iplA-4dg8A
1qo3C-2b6bD
2bmcA-3cokA
2gtrA-3hinA
2xuaA-1ac5A
1dp4A-3ckmA
4pf6A-4pfbA
1bg6A-3k96A
1a2oA-3gt7A
1izjA-3vm5A
3b7cA-2rgqA
1w3hA-4lx4A
3alsA-1gz2A
1p2fA-1oxbB
2ayxA-3luaA
4lziA-4n6mA
1r18A-3njrA
4c2aB-1xwdC
1i16A-2f5yA
2p9jA-3l8eA
1vkhA-3cn7A
3bdwB-1bv4A
3tsvA-2vphA
4f0fA-4cztA
1piiA-3inpA
1i69A-4i62A
4o6vA-3cxrA
4mlcA-3sg0A
3uiuA-3orxA
4k2nA-3rrvA
1koaA-4k07A
2i6lA-2ozaA
2x4kA-4fdxA
1v5pA-1h10A
2f8jA-3bs8A
1mojA-2ib0A
3oekA-1ii5A
2qhxA-4z0tA
2kt2A-1jwwA
1kr7A-1dlyA
1ri1A-4gekA
1cojA-4f2nA
2db8A-1p9mC
2da6A-1b72B
1xg2B-2qsbA
1v98A-3d6iA
3e3pA-2ac3A
1vcbB-1hv2A
1c2nA-1diiC
1cmaA-2ay0A
2leaA-2hyiB
4f0fA-3dbqA
1oplA-2j05A
1ar1B-1m56B
4knpA-4og1A
2vreA-3t88A
4jxjA-3uzuA
1nm7A-2jw4A
1vstA-4m0kA
1xvqA-2ywiA
3rotA-2rgyA
3f0aA-1u6mA
1b9hA-2fq6A
3t7bA-2j0wA
2a1xA-4iw3A
1llmC-1klrA
2ee3A-2vkwA
3d9iA-1elkA
4wt7A-5dkvA
4q2qA-2dc2A
4o6vA-2qq5A
3dukA-2owpA
1x5hA-2arwA
1b70A-2rhqA
4oanA-4p1eA
4lxgA-1uxoA
3cnxA-2xr8B
4eukB-1nzeA
1bjpA-2aalA
4bf2A-4accA
1tuhA-2rfrA
2d9xA-1u5gA
1izcA-3qz6A
3ffhA-1fg3A
1ehyA-4mj3A
3swxA-3hp0A
4md7E-4nfmA
2bv6A-1w1wE
1cpyA-2gzrA
2bkwA-1svvA
2rjnA-3cfyA
2ac3A-2clqA
3umbA-2hszA
1p22A-1vyhC
2jbwA-4f21A
1qtrA-2xmzA
1w0oA-4csdA
1gl5A-2jw4A
2db8A-1k85A
4nrgA-2a4dA
1vkrA-3idoA
2bngA-1jkgA
4kbqA-1hxiA
3aovA-2o0rA
2h3hA-4yv7A
1a2oA-3eqzA
3u5rE-2ls5A
3hz4A-2b5eA
3grcA-2jk1A
2bwnA-4jevA
2ayxA-3hv2A
2f5yA-1n7eA
3s6jA-1u7oA
2cqpA-4f25A
1q0rA-4uhcA
1tzbA-3fj1A
3coqA-1cldA
3tw9A-2hzgA
1we7A-1guaB
2yjjA-3a68A
1gcpA-1yn8A
1od7A-1neuA
1v88A-1zm0A
1p9mC-4n68A
1p6qA-1dcfA
2bjuA-1eagA
1z1dA-2fxaA
1t82A-4i83A
1mdoA-2o1bA
3l8aA-1ohvA
1qqgA-1wgqA
4b2oA-1s3lA
1y9kA-1k4jA
2fpoA-3douA
1ashA-1hlmA
3osfA-1x58A
4ic7A-2bujA
1uf3A-2nxfA
1j2fA-3ounA
1em2A-2le1A
1emsA-4njxA
2g6zA-4wtyA
3r03A-2fkbA
3wihA-2vkwA
1zccA-2pz0A
5b8iC-1q6uA
2aglD-1maeL
1v6bA-4wytA
1d9aA-1hl6A
1j1iA-2fukA
3k4hA-4wxeA
3gbvA-4rxtA
3dlsA-2ya9A
2mhnA-1wg1A
2bdwA-3p86A
1u37A-2kg2A
3dxoA-3ec9A
2g3qA-1oqyA
3lb5A-2eo4A
1sl6A-3zhgA
2cjtA-1rsyA
1koaA-3uiuA
1x8zA-2qzgA
1iy8A-3sxpA
4pp8A-1tdqB
2v2gA-2m72A
1guaB-3kh0A
3lkzA-1eizA
4oe4A-1ky8A
1xpxA-1akhA
1p1tA-1x4eA
3hb7A-3lqyA
2v9yA-2yyeA
3g8zA-3wmdA
2oayA-3stoA
2v1rA-3thkA
1y5eA-1mkzA
3h2vE-1d8zA
1pbgA-2cncA
3clcA-3fyaA
3fzqA-2hf2A
2lfbA-4j19A
1k4kA-1yulA
2x1aA-2mzrA
2yt8A-2dc2A
3gznB-1y8xB
2pk3A-3afmA
3nc3A-3wecA
1be9A-4f8kA
2k9xA-2ax5A
1y9kA-1b6bA
3e3pA-4cztA
1o8pA-1naeA
2mpuA-2ditA
2pa7A-1ofnA
2b5aA-1zugA
3zhgA-3cfwA
4pz2A-3qanA
4dddA-1xt8A
3ny5A-1zkhA
3g85A-3e61A
3t4xA-1xg5A
1kohA-3p5tL
1dmzA-1r21A
1d5wA-3hv2A
3ksmA-4nqrA
2k9gA-2gncA
3khtA-2qr3A
3gwaA-2ahbA
4hrxA-1cpyA
3ftbA-3a2bA
2egiA-2hljA
2qxyA-2qsjA
1d2fA-3dydA
3r4tA-3f0hA
4xi2A-4xeyA
1zylA-2ppqA
1wjnA-2jphA
2fm1A-3ffrA
1peaA-4ry9A
1uc6A-1p9mC
1s5aA-3d9rA
3ecfA-3d9rA
4f2nA-4h3eA
2fjlA-2dn6A
1wx7A-2bweS
3g02A-2i3dA
1nf3C-2vz5A
1wyxA-2moxA
4fc6A-3uceA
3uceA-1xq6A
3uorA-4qrzA
1y7rA-1yr0A
1cojA-2cw2A
1vjhA-3ijtA
2dl9A-2yd2A
1lr5A-1o4tA
3s4kA-2cwzA
4f01A-3lofA
2ytcA-3sxlA
4ic5A-1eq9A
2p9hA-3brsA
4ts6A-1rsyA
2vxrA-2iwtB
2douA-1d7rA
1u2hA-1bihA
3of4A-1noxA
3a01A-1b8iB
2acfA-2afcA
4lzlA-2hqrA
2fujA-2cyeA
1n97A-3daxA
1jkgA-4xbtA
4ilqA-2rrkA
2qejA-4cdhA
4orrA-1epaA
1p6rA-1hstA
4mnfA-3hmnA
2hj8A-3u30A
1tyyA-4s1hA
2wciA-4hs1A
3ttiA-1u5qA
4q97A-2qejA
2zxjA-3q9vA
1p1tA-1d8zA
2hszA-1u7oA
2yuvA-1hkfA
4cncA-1a9nA
3hzhA-2jk1A
1tjmA-3kwtA
2p39A-1wd3A
4kxtA-1vynA
2cofA-2dhjA
2rd7C-1xkiA
2wz9A-1bjxA
3tlfA-2j5iA
2ckaA-2v0fA
4nsqA-3t90A
1g5vA-2r57A
3pucA-1ci5A
2pn2A-1nyeA
3dnpA-3n07A
3sxlA-3b4dA
3h2vE-2cq1A
4n5uA-1bquA
3d21A-1xiyA
4lw8A-1h5qA
2edjA-2wp3T
2v1rA-2rf0A
3bjsA-1fhvA
4eq2A-1v5jA
1byfA-1bv4A
3pnzA-4i6kA
3bjsA-2hzgA
4gnrA-3gbvA
1lssA-3kzvA
3dxoA-4r9kA
3tn7A-3o4rA
2fzlA-1z5zA
1bsvA-4is2A
3osyA-1q3xA
2q86A-4gosA
3s1iA-1dlwA
1jaxA-1pgjA
2x4fA-1u5qA
1fg3A-1ynuA
1fwpA-1gxtA
4xz0A-2augA
1olzA-2wp3T
1egoA-4i2tA
3wh2A-2ox8A
3bsgA-3vm7A
3i0pA-1z2iA
1nf3C-3o46A
2mpuA-4a8xA
2cw9A-1tp6A
3cjnA-4ou0A
1oqjA-1ufnA
2aegA-1zn6A
1a22B-4n68A
3oicA-2fwmX
1b34B-3swnA
3triA-2izzA
3hz4A-4o32A
1e5oE-3hd8A
1b8aA-1z9fA
1xzxX-1z5xE
2pyyA-3oekA
2xuaA-2pl5A
3ddvA-2oggA
1elvA-2as9A
1x5hA-2eddA
1tiyA-1z3aA
2fe7A-2huzA
1bciA-2cm5A
1ueqA-2egkA
1p5sA-1wyrA
2ifaA-1noxA
3brsA-4kvfA
2qvgA-4zylA
1tafA-2bykB
1pbjA-2qh1A
2qhxA-1orrA
1vkcA-1y9kA
2k7qA-2di9A
1pkoA-2ol3A
1sd4A-1p6rA
2q86A-2yz1A
4x7hA-2javA
3iruA-2nyvA
3bjsA-3h12A
4lw8A-3u49A
2oljA-3gfoA
3kcnA-3cz5A
1zmoA-1fjhA
2dm2A-1ci5A
1jvnA-4dbdA
2j5gA-3qxzA
2o2vB-1wh3A
4e8gA-3bjsA
4xeqA-4pfiA
2ocfD-2arwA
3fk2A-1pbwA
1je8A-1a04A
2kr3A-1wyxA
2cpzA-2k8gA
4eukA-1i3cA
1cidA-3pucA
1t6bY-4c29A
2csjA-3shuA
3ijtA-2nn5A
1kuvA-1z4eA
1jkgA-4j8tA
1yvkA-2fckA
1whyA-1x4gA
3mizA-4nqrA
1bj8A-2crzA
1yllA-4e2qA
3n9yA-3bujA
1qo0D-3kyiB
1m1bA-1o5qA
1qr4A-2hazA
4rzsA-4wutA
1sumB-1t72A
1ya5A-4qegA
1j75A-2axlA
1qz9A-3getA
2kfkA-1wmhB
3d02A-3e61A
3fdbA-4r8dA
2ncmA-1bihA
1u37A-2edzA
4kzkA-3cs3A
4wt7A-3tb6A
4nhbA-4pfbA
1v9wA-1xpvA
2gnqA-1vyhC
2ebyA-2icpA
1f1eA-1tafB
2gsfA-4nfmA
3kwtA-1gmiA
4cztA-2ac3A
1xb0A-2raxA
1g4uS-4i8nA
4zrmA-3n74A
1tvdA-3kaaA
3pdcA-1c4xA
3l2iA-1vpxA
1ixlA-2oiwA
5acpA-4exsA
1yp5A-2moxA
3slgA-3uceA
1ae1A-1xq6A
1mbaA-3s1iA
1eljA-3csbA
1elqA-1svvA
3qq8B-1j8cA
3ktoA-1dz3A
2xhiA-1keaA
3ncmA-4lfhD
4k2dA-1z6mA
1kg0C-4uwwA
3dz1A-1mxsA
1x6gA-2gncA
1ua2A-3pscA
2qq5A-3guyA
1xauA-2giyA
1q9cA-2yfvB
1eh9A-1gcyA
4jevA-1fg3A
1zemA-1a27A
1zhvA-3c1mA
2a28A-4ln2A
2bswA-2a4nA
2cpfA-2do4A
1mk4A-2euiA
5er6A-1g1aA
2crmA-2docA
3c1xA-4wnoA
3sjnA-3no1A
1gkkA-1pv1A
3alsA-3kqgA
2adzA-1u5dA
4jegA-2eobA
2f2eA-1oyiA
1jndA-1kfwA
1vf6A-1y76A
1xhlA-2fmuA
3eofA-2h0uA
3n9uC-3b4dA
3w1sC-1t0yA
2m0yA-4lnpA
3omzA-1kb5B
2f2dA-3b7xA
1vrsD-3d6iA
2okcA-3e05A
1j5xA-3fj1A
2fnoA-3kxoA
5bt9A-2y93A
1wvgA-2fmuA
1fjcA-3ulhA
3k6eA-2rc3A
1uelA-4icuA
2wm1A-2gwgA
1yreA-2euiA
1qwzA-1rz2A
2geyA-3cnxA
1wsuA-1ucrA
2j0qD-1x5pA
1s3sG-2al3A
2v2gA-2f51A
1z5yE-4evmA
2zv2A-3cokA
3k1zA-2w4mA
1x5pA-2hyiB
1cefA-5e2fA
2x4dA-1u7oA
1tiqA-2ae6A
3uljA-1h95A
2a2gA-3by0A
3vf0A-2p61A
4rweA-4rk6A
2ad9A-1wtbA
1lwrA-4n68A
3oecA-1mg5A
1qr4A-1x5lA
3eodA-1i3cA
1d9vA-2zykA
1sntA-4cplA
3cnxA-3ejvA
2mpuA-3sxlA
3cxrA-2a35A
3ksmA-5braA
2bujA-3dtcA
2fvvA-4dywA
1n5dA-3rkrA
2p9mA-2d4zA
1qlwA-3bdiA
1ufoA-1uxoA
2i79A-2euiA
3bb9A-3en8A
1hlmA-1o1mA
1b1bA-1fx7A
1iooA-3d3zA
3zzfA-2ogxA
2e6qA-2lvcA
1zxeA-3p86A
4jevA-1qz9A
1yn8A-4cc4B
2dn7A-1p9mC
1l7vC-3d31A
2k1mA-2eo1A
1ydyA-3no3A
4o00A-1uc6A
2ns0A-1j75A
2msnA-1u7oA
1iugA-1u08A
3jy6A-4jb0A
2vryA-1ithA
1k12A-3le0A
4y5vC-1owwA
1rduA-2yx6A
4cybA-2cwlA
3ctpA-2rgyA
3q2sC-3sxlA
3daeA-5d9hA
2gkgA-1a04A
2d9fA-4jysA
4n6eA-3o15A
3phbE-2h8gA
1whdA-2ehrA
1griA-1wyxA
2od6A-2qycA
1u5gA-1wg7A
3daeA-3udbA
1iy8A-4zd6A
3s5oA-1mxsA
2bc4A-2mklC
3oecA-2nwqA
1lzkA-4j7aA
1x5fA-2dn7A
2x7xA-2iksA
2pe8A-3b4dA
2kohA-2kv8A
1n26A-2crzA
2qapA-1ojxA
2dmyA-2b7vA
3njrA-2yxdA
4o9kA-2p9mA
1dc7A-3c3mA
3ctfA-2ltkA
2vz5A-1mfgA
1p1dA-2omjA
4r31A-1ybfA
1cskA-2rqtA
1g5rA-1xp8A
1drtA-3bb6A
3b5eA-1iunA
1be9A-1ueqA
2f41A-4h4gA
3ewiA-2fdrA
3i9sA-2ae6A
3f4wA-1jcmP
1hdoA-1wvgA
3uboA-2ajrA
3getA-1c7nA
1ua2A-1koaA
1epfA-3b9kB
1olzA-2lvcA
2ch4A-3cgyA
2qxyA-3hv2A
5bt9A-3sxpA
3zquA-1e20A
3uiuA-2wqmA
4kd5A-5ci5A
2kv3A-3kqgA
1x5hA-1x5kA
2wmyA-3idoA
1ekzA-3adlA
4da9A-2y93A
2lf2A-1xuvA
3pzlA-4ityA
1iunA-1cpyA
4btjA-2i6lA
5epfA-3d21A
1b34B-4emgA
2qazA-2nysA
2cpfA-1x4gA
2pzjA-1k6iA
3zkkA-3csbA
1et6A-3ea6A
2fv7A-3looA
1m5tA-2plnA
2i0nA-4lnpA
2fkbA-2rrkA
2r37A-3erwA
2psmC-1elvA
3elkA-1p6rA
2wv1A-1t33A
2ovlA-3h12A
3ewiA-3u26A
3bpsE-4yzuB
2cr6A-2yuvA
3ni8A-1zxfA
2z69A-2pqqA
4wnoA-3dtcA
3i5tA-4q75A
1dlwA-4xdiA
2mzrA-3b4dA
3gfoA-4wbsA
2l72A-1m4jA
2fbnA-2c2lA
4j2pA-3b9nA
2wv4A-2hrvA
1qq0A-4e6tA
4le0A-1dc7A
2bb0A-1j6oA
1z7uA-2l54A
1i24A-3m2pA
1q0rA-2b61A
1ynpA-4wghA
1y9kA-2bswA
1vk6A-2b06A
2n88A-2dntA
1g60A-1booA
1wy8A-2jxxA
3o46A-2vphA
1gheA-5dwmA
1i3cA-3gt7A
3q45A-2p88A
3hb7A-4l07A
2crmA-2yuxA
1v72A-3ffrA
1ug1A-1u5sA
2bwnA-4piwA
1fsuA-1aukA
1wh3A-1wf9A
3dkrA-1sfrA
2rjnA-1zitA
2qv0A-2jk1A
1qsmA-2fckA
3wwoA-1c4xA
1ry7B-1titA
3u9iA-2v81A
2vz5A-3nfkA
1dcfA-1zy2A
2mpuA-1wwhA
1m6kA-2bg1A
2bwnA-3r4tA
3eulA-3kyiB
1tdqA-1wfnA
3uiwA-2hzeA
2i3dA-4wy5A
2rgqA-2qiyA
2h3hA-3kkeA
1l5yA-3khtA
1eggA-1gz2A
1hdoA-4nmhA
1s0yB-2aalA
2om6A-2fi1A
3qp3A-1zxqA
2lcwA-1x4eA
1udlA-1gbqA
2z67A-2e7iA
4mwsA-3kd2A
3vtwA-3w1sC
1h2eA-1bifA
3n9uC-2cpeA
2yrbA-2nq3A
3a2bA-4piwA
3i0pA-1wtjA
4uqtA-2cpxA
1dilA-1npeA
1h75A-1zmaA
2ogaA-4nogA
2cpqA-3vkeA
1k8qA-3u0vA
1nrfA-4u3tA
1dg6A-3fc0A
4xb5A-3dmcA
2ihyA-4hziA
1j5xA-1tzbA
2a6bA-3no6A
1hnfA-4k07A
1rmgA-1czfA
1r52A-2o11A
1wfgA-3bpuA
2cq2A-3b4dA
3oekA-4c0rA
1ikoP-1f56A
2c1gA-2nlyA
3cu3A-1buqA
3tw9A-4mmwA
4fdxA-4lkbA
3ktoA-3n53A
2p5kA-3l7wA
2peeA-3pzfA
1jpmA-2gdqA
4wt7A-5braA
1bj8A-2e3vA
1eazA-1plsA
3b8lA-3nv0B
1h6kX-2fhoB
1v5tA-3u30A
1m3cA-1vyvA
2aglD-3l4mC
2b0cA-3kbbA
3c1xA-3dtcA
2cqvA-4ndmB
1z9qA-2moxA
2d9eA-3nxbA
2h00A-1ne2A
4a8xA-2mgzB
1gxeA-2eo1A
4er9A-1xzpA
2jh2A-1aohA
3nywA-1lsuA
2aa4A-2hoeA
2edxA-2crzA
1h0nA-2c41A
2e4oA-1ps1A
3i76A-1u7oA
3brqA-3d8uA
1o5oA-4m0kA
1p0kA-1llwA
1nyeA-1lqlA
2ad9A-2ytcA
2eshA-4esfA
4uqtA-2u2fA
3bovA-2ednA
2o2wA-2lj0A
2xgwA-1nf4A
1qy6A-1q3xA
1dc7A-3eqzA
3i36A-4gwfA
4nstA-4md7E
3c22A-2ox8A
2qkqA-1x40A
4e8oA-2i00A
3govB-2qf0A
2kfkA-3m63B
4f25A-2ghpA
1ihjA-1i16A
4hwgA-2acwA
3nwyA-2cdqA
3fw2A-2r37A
4dejA-11gsA
1hyqA-3ea0A
3fdbA-2o0rA
2p39A-1dqgA
3umcA-3mc1A
3i42A-1mvoA
1negA-2rqtA
3bb9A-1s5aA
3l6eA-4nimA
1yo6A-3un1A
3r2jA-3tb4A
3eodA-3gt7A
2zv2A-3dlsA
3r3hA-1dusA
3luaA-3lteA
2ge3A-2f5iA
1xauA-1epfA
1zp3A-1vkfA
1jcmP-3ct7A
1bj8A-2db8A
3orxA-3e3pA
1fc4A-2o0rA
3prlA-4pxnA
3s2sA-4l07A
2i79A-1gheA
1wifA-2vwrA
2wp3T-2yr3A
1ybwA-3govB
1jl3A-4picA
4wqqA-1gz2A
1jx7A-2pd2A
2nmsA-3omzA
2r73A-1xkiA
4nogA-4r8dA
3ulhA-1x4cA
3e6mA-1qbjA
2xqnM-1i2hA
1t6cA-4bqzA
2j05A-1ootA
2ij0C-2cqvA
1h12A-1wzzA
1vm8A-1eyrA
1zitA-1a04A
3a4tA-2b9eA
2fujA-2f41A
1tyyA-3ktnA
4wnyA-1q77A
3grwA-2e7lC
2cn5A-1koaA
4is2A-3u49A
2nz8B-2dfkA
4o6vA-2bd0A
1owwA-3r8qA
2enmA-1cskA
1edtA-2xtkA
2htiA-3ec6A
2ogsA-3bdiA
2cqpA-1uw4A
4i3tA-1ky8A
2fn8A-3cs3A
4o6vA-1ae1A
2b5xA-2wz9A
2bk9A-1ithA
1wlnA-3gmjA
2x7xA-4kvfA
1ce6B-2mklC
3bs8A-4piwA
2trcP-1pqnA
4k4xA-2yojA
1go5A-1oaiA
4glmA-1vyvA
1h6kX-2dnyA
1bdhA-3hs3A
1dr1A-1vdrA
2h0aA-1tlfA
2nn6C-1e3hA
1ie5A-1qz1A
3jvdA-3egcA
2ywiA-3kh7A
3ncmA-2h32A
2y7jA-3dtcA
2d9zA-1wgqA
1wdyA-2dvwA
1e7nA-4fd9A
1mkwK-1l1jA
4kd5A-4gl0A
3kbbA-2fdrA
2ghaA-1eu8A
3eheA-2pk3A
4a4fA-2diqA
2pwyA-1o54A
2fepA-3l49A
2jg8B-2qe3A
2codA-1zm0A
4afgA-4d01A
3q2eA-3iu5A
3ngyA-1fxxA
2r8bA-2pblA
4zk9B-3onaB
1xocA-1vr5A
1ac5A-2fukA
3e8pA-1zkiA
3umaA-1kngA
1dz3A-3lteA
3grcA-3jteA
1m3cA-4lnpA
4npnA-3h6nA
3huuA-4joqA
3b7cA-3bb9A
3c3kA-3rotA
1bb9A-2jw4A
2f51A-2b5eA
2fr7A-3n9yA
3s2sA-4h17A
3b5eA-3fcyA
1p1bA-2dulA
2ij0C-1gl4B
1yyvA-1hstA
2mgzB-2do4A
1x5hA-2crzA
1ku9A-1z1dA
1ueqA-2jilA
3p1tA-1i41A
3tsvA-3shuA
3bovA-1tvdA
3dzzA-4q75A
3ejgA-4a0dA
3dzzA-1svvA
1jtzX-4f3jA
3nywA-4gkbA
2j5gA-3hinA
1q6wA-2f41A
3r03A-2a6tA
1o6dA-1to0A
1tn3A-1tdqB
3u5rE-2h30A
1b35B-3cjiB
2j05A-1gbqA
2o57A-5bp7A
1o61A-2gb3A
4wuvA-1mg5A
2b7jA-2l5oA
2thiA-4eloA
5eyfA-2pyyA
1fhgA-3s97C
3hxsA-1ttzA
2qu7A-3hs3A
2hthB-2v76A
4q2qA-2edvA
1z5yE-3ixrA
1hnfA-1ci5A
4nqrA-4z0nA
3c0cA-1mv3A
1zy2A-2qzjA
3b9kA-1za6B
1gjuA-1mwoA
1ry7B-2v9tA
1g4fA-1c1zA
1mvzA-1h34A
3ktoA-3to5A
1y7uA-4k00A
4etiA-2gi4A
1olzA-2edjA
4rpvA-2qhmA
1vlmA-3bgdA
2douA-4q75A
2jrhA-2nptB
4hgkC-4lfhD
4rhwE-2a5yB
1t17A-1ln1A
1qgpA-1z7uA
3l8cA-3vnqA
2q80A-4wk5A
4etwA-2i3dA
3hmcA-1obaA
1hxvA-4nnrA
3a25A-1wy7A
1vhvA-2yboA
4rzsA-3l49A
1lsyA-4emnA
1p15A-4gwfA
4n6dA-4pf6A
1cqxA-4hrrB
2cgqA-2l4bA
1ufoA-3e3aA
1ip9A-3phxB
2qcvA-1v19A
4jcnA-1ybwA
1gmxA-2gwfA
1tikA-3u7rA
3mcwA-3irvA
4qecA-3kzvA
4rshA-2o14A
4icuA-1v5oA
2kcjA-1v5uA
1h7cA-4tx5A
2dmzA-1n7eA
1h75A-4o32A
1i5pA-1ji6A
3ld2A-1ro5A
4q97A-2yezA
1koaA-3sv0A
4cg3A-4zv9A
3vqfA-3o46A
2c31A-1qpbA
1wh3A-4a20A
1oeyA-4bkgA
1knlA-3phzA
2ytcA-3b4dA
1l1dA-2kznA
2dkqA-2gjyA
1kmdA-4hasA
2f5yA-4q2pA
2z6dA-2l1mA
2o6bA-4i82A
2fiwA-2jlmA
2hanA-1ynwB
2c3zA-1vqtA
4l9nA-3l7wA
4hjmA-1fovA
2iepA-2k1mA
3qm2A-3ffrA
3dkrA-1c4xA
1b34B-1m5q1
4a4dA-2z0mA
1fcbA-1twdA
2ocgA-3i2fA
3h2vE-2km8B
4iw3B-1xe1A
1e5wA-1p5tA
1rjkA-3p8xA
4etwA-4uhcA
1z6kA-2fptA
2eamA-2eaoA
1vjrA-2hx1A
3lv2A-4r2nA
1y9kA-1yr0A
4r9mA-2fiwA
1z0mA-2qlvB
2cu1A-3kydD
1lu4A-1r26A
4k9zA-1nm3A
2rjnA-3cu5A
1wlnA-1mzkA
3r0kA-3dg3A
1pweA-1tdjA
2nxoA-1zbmA
4uqtA-3q2sC
4lw8A-3i52A
1aazA-4hjmA
1vgzA-1fwyA
1z8gA-1o5eL
3v1oA-2lsnA
1elqA-3dodA
2hf2A-3daoA
4xhmA-2f51A
2no4A-3mc1A
1s5aA-3fsdA
2z67A-3f0hA
1hzfA-3oxuA
1emsA-1fhiA
1mt3A-3cn7A
3vf0A-1t6iA
1gp4A-4jzrA
1kgsA-1zy2A
1jkgA-2owpA
1droA-2dhjA
3l8aA-4ix8A
1kr7A-3wctA
2o1oA-1v4eA
1m2eA-3crnA
2hh2A-2opvA
4uqtA-2cq4A
2qhxA-4x54A
2cswA-1wlnA
1ua2A-1mruA
1wfgA-2o2tA
3n5aA-1rsyA
1gh7A-1k85A
2ee2A-1wfnA
4o9kA-2rifA
5e6nA-4npnA
2aj6A-2a4nA
1hylA-2fyqA
4h0cA-1vlqA
1ef8A-3rrvA
4h0cA-3bdiA
2fptA-3o15A
1u6mA-2jlmA
4pafA-4n4uA
1sfuA-1r1tA
2pzjA-1zmoA
3gbvA-5dkvA
2gyqA-1uvhA
2okqA-2cb2A
1rjkA-1l2jA
4s0sD-4lxoA
3h79A-2av4A
1jfuA-2f51A
4yo7A-3gybA
3olzA-4wt7A
1be9A-2z17A
2fv7A-3kd6A
3dtcA-2ac3A
3wnwA-2pybA
1ur3M-2bp1A
3bpsE-1kliL
2fgzA-1hvxA
2yziA-1pbjA
2pwqA-4ccgA
1v72A-4q75A
4esrA-1cskA
1viuA-2b06A
1w25A-1oxbB
3vlgA-1wk1A
1ri1A-1xxlA
1hynP-4ky9A
1iynA-1u2jA
1s7fA-2euiA
1leaA-1r1tA
1cmvA-1vzvA
2fepA-5braA
3a3tA-3hd5A
2js2A-1gl5A
1nrwA-2p9jA
2gf6A-3r87A
4q7eA-1p2fA
2vn5A-2o4eA
2q02A-1yx1A
2jphA-3h6nA
2vz5A-2vwrA
3gyeA-3sr7A
3ngyA-1wljA
3zxfA-1f5fA
1dsxA-5bxbA
1s1nA-3c0cA
4zd6A-1u9jA
2cauA-1yhfA
2y43A-1jm7B
1t0qB-2gyqA
1wk4A-1i1dA
1kobA-3tt0A
3tw9A-3bjsA
1whdA-1mfgA
4gr2A-3q20A
3brsA-3brqA
3zhgA-3c22A
3ps4A-2h2bA
2q86A-1hkfA
2z1nA-2fmuA
1z6bA-4qd7A
1u2hA-3b9kB
2p9hA-2qu7A
5dkvA-1tlfA
2q87A-4nobA
1q90N-4in5H
4o6vA-2o2yA
3k9vA-3n9yA
3kzvA-2gdzA
4nsqA-4r3kA
3f62B-1abrB
3ktoA-2zayA
1mojA-2c2fA
4h15A-3u49A
2ehoB-2q9qC
3n07A-2hf2A
1va9A-1x4yA
1t3eA-1o8nA
1dugA-3m8nA
1orrA-2bd0A
2grjA-2if2A
1xedA-1ci5A
3iruA-4uarA
1ce6B-3dj9A
2gl1A-1gpsA
2yjpA-3qaxA
1m2eA-3h5iA
2lrnA-1nm3A
2cz4A-3gsdA
2qu7A-2h0aA
1oeyA-2o2vB
4lisA-1yxmA
3l6uA-4rkqA
3e3aA-1mt3A
3c0dA-1z01A
4i62A-2v3tA
2ogpA-2o2tA
2nptB-3r66C
1ijqA-1c5kA
1bfiA-2augA
3ps4A-2o2tA
1nf3C-2ogpA
1g33A-1np8A
3ulhA-2lmiA
1drtA-1gqwA
1f38A-3e05A
1x1eA-1z7eA
3kcmA-1nm3A
1f7dA-2qlpA
4l3wA-3o0dA
2b7jA-3d21A
1tg6A-3hp0A
2pd2A-1x9aA
1oeyA-4zriA
4yv7A-3hs3A
2paqA-1yoyA
3eucA-4qgrA
2gf6A-1njkA
2fbmA-3rrvA
4e7oA-1zitA
2a6bA-1iw0A
3r03A-3hhjA
2o6qA-2v9sA
3e4uA-1vcbB
2ytcA-1sjrA
2bmcA-2qhmA
4jg6A-3p86A
3kmuA-3sv0A
5cq3A-4uygA
4uqtA-2cq1A
2eccA-1bw5A
3i4fA-2nwqA
1ip9A-2o2vB
1znpA-4ubgA
4y5vC-2arwA
2uyxA-2q0jA
4lftA-1mr6A
2c9wC-2yy9A
1u6gA-1hstA
4nsvA-2as9A
2vf2A-3qvmA
2abwA-1i7qB
3hb7A-2b34A
1xhnA-2asfA
2cpxA-3b4dA
4joqA-3cs3A
2cvbA-4ruvA
1nm7A-4xi2A
1ymyA-3mkvA
1xauA-2lvcA
1yn8A-1x6gA
4is2A-1bhsA
2zxjA-2fezA
1pbgA-2bv9A
3hdoA-3bc8A
3h0uA-4zdbA
2gqiA-1s1nA
1q6uA-4nnrA
3cokA-4xeyA
1wxvA-1uelA
3pucA-1wwaX
1s1nA-2m0yA
3no1A-3nxlA
4neqA-3s2uA
3no1A-4e6mA
2lxiA-1hl6A
2h32A-3b9kB
1yzmA-2a26A
3wzqA-4dneA
1x5hA-2dm4A
1j1iA-3pdcA
2qs8A-2icsA
3f0aA-4e2aA
3f8cA-1bbyA
5dh9B-1qc6A
3f62B-1pwaA
3e81A-3niwA
2q9sA-2f73A
3iruA-2hi0A
1gl4B-1rhfA
3kkwA-1yreA
1tiqA-2z0zA
3tx7B-1xdkB
2uz5A-1rotA
2iwiA-4jg6A
3cqdA-2afbA
1vjhA-2r55A
2q2hA-1e7zA
3thkA-4esrA
2fbmA-2j5iA
4um8A-3ginA
2gb3A-4r8dA
3fcdA-3oa4A
1nf3C-1whdA
2y96A-2wgpA
4ruvA-2ojlA
4lw8A-4kttE
1ug1A-1ootA
4u2gA-3e3aA
3guyA-1u9jA
2y8fA-1qc6A
2oyzA-4bifA
2lmrA-3seiA
3kkwA-1y7rA
3ju7A-3ezsA
3kkwA-1s7fA
1ii5A-3n26A
2go8A-2op5A
2hszA-3bwvA
1wkvA-2gn0A
1v5mA-1zm0A
1sb6A-1opzA
1jxhA-2ax3A
1dqvA-1bciA
4kjyB-4qegA
1i36A-4dllA
1sfuA-1z91A
1fmbA-1eagA
1q0rA-4x00A
2v78A-2nwhA
1dynA-2dn6A
2ra5A-2ooiA
2l8dA-2d9tA
1ua2A-3dbqA
2a7kA-3qxzA
2nvuB-2gh9A
1of5B-3ejvA
2oyzA-1zz6A
4nhfA-1tp6A
2m1zA-2kyrA
2qvgA-3kyiB
1whyA-1wwhA
1ou8A-2nysA
1ecaA-2olpA
1vkcA-1lrzA
4kzkA-5braA
5cxoA-1buqA
3iq0A-1vi9A
1t5dX-5buqA
2vp8A-2fptA
1imvA-1jmjA
3rdwA-3fz4A
4hrxA-4nvrA
2ytcA-2e5iA
2jh2A-2b59A
2c0uA-2a1tA
3g85A-1tlfA
3fkdA-2e7iA
1dusA-2as0A
2du2A-1lrtA
3i6eA-4e6mA
1mynA-1gpsA
1t6lA-1rwzA
2h00A-1f38A
2y90A-1d3bA
2ibzI-1vf5F
1gl4B-4gosA
2y7jA-3cokA
4wqqA-1mpuA
2l3cA-2cpnA
1sjrA-1wg1A
2oh3A-1nf4A
3eodA-1mvoA
1umyA-3o63A
1tjnA-3w1wA
3c3kA-2iksA
2reyA-3cbyA
1imjA-1ve6A
3qm2A-1m32A
1m4jA-2hd7A
3tlfA-4jcsA
1p5sA-2l3gA
1vdlA-2g3qA
2moxA-2lj0A
1uemA-1c8pA
4nftA-3a6nB
2lqrA-2nmsA
3er7A-2rfrA
2f42A-2bayA
2javA-4nfmA
2pbcA-5b8iC
4zdmA-4c0rA
1nf3C-2z17A
4hx6A-3nfwA
2f5yA-4f8kA
3thkA-1k1zA
4f1rA-2voaA
4rk6A-4kvfA
3cn7A-3kd2A
2eknA-4fdfA
3ju7A-3bc8A
1mk1A-4hvyA
1xe7A-2ozjA
3eqzA-3nnsA
3e05A-2yvlA
1zmoA-1mg5A
1j75A-1qgpA
1d9vA-2thiA
2qhpA-3looA
1cc7A-1jwwA
1ka6A-2augA
3td9A-3brqA
3qijA-4bkgA
2pg4A-2axlA
3h0fA-2moxA
4bkgA-3h6nA
2o2vB-4bkgA
2zi8A-1f9zA
3f7pA-1wjoA
2ediA-4nrgA
1b72A-1fjlA
1ow3A-2ee5A
4pfqA-1vdmA
1mk4A-2ge3A
4wt7A-4ry9A
3h79A-2f9sA
3daxA-3ejbB
1gcpA-1ov3A
3gqsA-2pieA
1x5kA-4n68A
2pcsA-2qpvA
3eofA-3of4A
1jqlB-1jqjC
5bt9A-1xg5A
2r8bA-3dkrA
2b5xA-3umaA
2od6A-1q8bA
3oecA-2bd0A
3d2wA-2do4A
1u39A-3o46A
1xg2B-2rldA
1j6pA-2icsA
2r1jL-3fyaA
2nn6H-2ja9A
1ne2A-2yvlA
2pz0A-1vkfA
3eodA-3kyiB
1x8zA-2rldA
4wxyB-2abwA
4uyeA-3gg3A
1q0rA-3wwoA
2hh3A-1j5kA
4oddA-4runA
4mybA-1tzfA
1fzdA-1jc9A
2ad9A-1d9aA
4l9nA-4k2eA
4btjA-4apcA
4n6dA-4mx6A
4q2qA-1be9A
1qdlA-2i6yA
1y8xA-2a4dA
2p4sA-5dk6A
4e8oA-3igrA
1m5yA-1jnsA
1c82A-1rw9A
2eddA-1n26A
3k75B-1eutA
4uqtA-1x5pA
1dqgA-1abrB
2mntA-4tnsA
2v9tA-4qegA
1z45A-3pk0A
3k1zA-3i76A
2ic2A-1x5xA
2obpA-3df8A
2gffA-3hx9A
2b7jA-3k8nA
4axoA-2b8mA
1zkpA-1vjnA
3gbvA-2fepA
1u58A-2mklC
1rhfA-2wp3T
2r8bA-3i2fA
4p56A-4nq8A
1x5yA-1lwrA
1j1yA-2cwzA
4xi2A-4kb8A
1qo0D-1zy2A
4nsqA-4m85A
2y9tA-3seiA
4c4kO-2yd2A
4lfhD-4k07A
1tn3A-3c22A
2cx3A-3gl3A
1neuA-2gj7E
3ezsA-4wp0A
2kbsA-1x6dA
1vlmA-3ndiA
3i52A-2b69A
2hszA-3mc1A
2dj1A-3cxgA
2v2gA-2pu9C
2hrvA-1qy6A
3eqzA-3lteA
2d1vA-2zxjA
1yn8A-1k1zA
2xqnM-1qc6A
2h3hA-3e3mA
1l6zA-3kvqA
5d9hA-4mwiA
2ecrA-4hx6A
1wbaA-2iwtB
1r1uA-2pg4A
1eayC-3gsdA
2c54A-2pzjA
1s5aA-3grdA
1ueyA-1jrhI
1suhA-1zvnA
2k1jA-1weuA
2zglA-3b9cA
3t8yA-1p2fA
1iuhA-2fyhA
1ng2A-1zuuA
2a6bA-2f2gA
3b5eA-2vf2A
4rweA-3sg0A
1va9A-4n68A
1wvgA-4trrA
3brqA-3ctpA
3rihA-3sxpA
3qp3A-4qegA
4wxyB-2vpiA
2pcsA-1ln1A
1g5vA-2digA
3tn7A-2a35A
5er6A-4kttE
1udlA-1jqqA
3b1nA-3looA
4fxvA-2xsfA
2zdpA-2op5A
1ybwA-2as9A
3s2uA-2bfwA
4uhcA-3cn7A
2iwiA-3dtcA
1y7nA-2vz5A
2ocfD-2kbgA
1stuA-1x47A
1zq3P-1k61A
4u6nA-1vivA
1gkaB-3by0A
2acaA-1yemA
4pw0A-1mt3A
2eo1A-4u0qB
3zwmA-3p5sA
1bwmA-1tvdA
2f5yA-1fc6A
2oaiA-3laeA
3kzhA-2pkfA
3c3pA-1i9gA
3vm7A-1ktbA
1b8tA-1nypA
1wikA-3l4nA
1o9aA-1tpmA
1uemA-1qr4A
3c5rA-2dvwA
3g8zA-1buqA
2uyyA-3w6uA
2ebvA-3gj5B
2p9jA-3dv9A
1mruA-2wqmA
1xdzA-2gpyA
4e6pA-1g1aA
2ckfB-2gxfA
3wihA-1fg9C
2c1cA-1jqgA
1oddA-1gxpA
1vgzA-2px7A
3t7bA-4f6tA
4aecA-1jbqA
1tf3A-1f2iG
1ecaA-1hbgA
4qecA-2y93A
1j7vR-2dn7A
1k4uS-2m0yA
3r4tA-4r2nA
2geyA-3dmcA
3bovA-2yd2A
3nhnA-2iugA
3m4tA-3e4uA
3azxA-3o5sA
3a6nB-1ku5A
2wlaA-1uvhA
2nmsA-2yr3A
2jt4A-1ootA
2b1xA-3gceA
2wq8A-2cxkA
1s7fA-2fl4A
2hyiB-3md3A
2nwiA-2ra5A
4lt9A-4aajA
2yooA-1e9xA
1sjnA-3mbqA
4wsoA-1nupA
2oqyA-3u9iA
2psqA-1kobA
3vfiA-3s9fA
3gbvA-4wt7A
1uf1A-2vwrA
4ef0A-1kngA
2pcsA-2d4rA
3l9sA-3h93A
3brsA-5dkvA
4o32A-1ttzA
1yn8A-1negA
1pw9A-3ff9A
2gzxA-2icsA
2hnaA-1b1cA
4o6vA-3nywA
1u5eA-1u5dA
2h6lA-2nmuA
3lgcA-2ltkA
1iy8A-1gy8A
3kmuA-2chlA
1ecsA-1xqaA
3rqiA-2jviA
2efjA-2yxdA
2ytcA-2mpuA
3ddjA-3fnaA
1yliA-2gf6A
2l5pA-1qwdA
1peaA-3sg0A
2od6A-2pgcA
2uyxA-2qedA
4y94A-1xx0A
4ncpA-2q78A
4l6eA-1i2hA
1va7A-1jqqA
1a2oA-3hdvA
3d6iA-3kh7A
2xsfA-3r27A
4n7fA-2ho2A
1griA-1wquA
3b2nA-3crnA
2ed9A-2ee2A
1w25A-4eukA
1u08A-3p1tA
1s3lA-2a22A
3l49A-4ry9A
1jkgA-2r4iA
1gcpA-1cskA
2rjnA-2b4aA
4rxtA-3hs3A
1upsA-3b9cA
2yxdA-1dusA
5dh9B-1xkeA
2b5xA-4hqsA
1ws7A-3czuB
4q75A-2o0rA
2q9vA-2yuyA
5acpA-4bp0A
3fw2A-1xiyA
2cayA-2rnrB
1dcfA-3kyiB
2p9jA-2hi0A
2cocA-2dn6A
2v1rA-1oplA
3cxrA-1ujmA
1m2eA-2jk1A
4hgkC-1bwmA
3ksmA-4kzkA
3ozqA-1jmjA
1bplB-1mwoA
1ks0A-1ck7A
1ec6A-2ctfA
3hduA-4zw0A
1gcpA-2yuqA
4hb7A-2vp8A
1lwrA-1qg3A
1vk6A-2dukA
2rd7C-4runA
4jcnA-2a4oA
3lwkA-2bv2A
1nj8A-3iklA
2i02A-1vl7A
1whyA-2la4A
1su1A-2ahdA
1x8sA-1ueqA
3iosA-4ef0A
3mwmA-1qbjA
1vj2A-2pytA
1erjA-1vyhC
3riqA-1qq1A
4q2pA-2jilA
4uqtA-2mgzB
1x8sA-3shuA
2cqpA-1x4eA
3gk0A-1bwvA
4le0A-3nhmA
3a3tA-1z6mA
2q86A-2e7lC
4kzkA-3gbvA
1gsqA-4q5fA
3dukA-2geyA
4eewA-1wiaA
1zoxA-2davA
3rcwA-3iu5A
3nywA-2pk3A
1zz6A-3clcA
1fovA-1nm3A
1tvxA-1cm9A
3umbA-2ah5A
2a6tA-2dukA
2k54A-1tuhA
2q86A-3bdbA
3v1oA-2qk9A
2zv2A-5d9hA
1imjA-2pl5A
1vgzA-2qkxA
2pr5A-2gj3A
1xvxA-2zykA
4axoA-2phdA
4jotA-3he2A
1jfuA-2yp6A
2chdA-3kwtA
5cpgA-1s9cA
1jq1A-1orsC
2kbgA-1wfnA
2y9mA-2onuA
3fixA-2a4nA
1u5tC-1j75A
2fkbA-2dukA
1idrA-3s1iA
4pw0A-3u0vA
3lzbA-2zv2A
1jjfA-1aknA
1dlwA-1dlyA
2vk3A-2zl1B
1gp1A-2i3yA
2olpA-1ithA
1iodG-1lqvC
3lgcA-4q5nA
2geyA-1zo2A
2mpuA-2u2fA
1jfjA-4gftA
1t0qB-1mojA
1jdaA-1lwhA
3wh2A-2gguA
4x7hA-5a46A
3ltqA-4cjmA
2cy4A-1qc6A
1mdoA-2douA
2o2vB-3phxB
1wggA-3m63B
1yi8A-3prhA
1pmsA-1u5dA
1t0hA-1z9zA
2egiA-4k00A
1c8pA-1v5jA
4xwsA-3ho7A
3hxsA-3d6iA
3pucA-4qegA
4r9mA-1gheA
1m7xA-1z0mA
1staA-2khsA
4kunA-3d21A
3hzhA-3c3mA
4e6pA-3orfA
1q1uA-1hcdA
1wfyA-4a20A
1rjjA-2gffA
1wr8A-2hf2A
1ua2A-2javA
1lbmA-4jdyA
4iuyA-2fmuA
1wgdA-1p1aA
1h6kX-2e5hA
1sjyA-2azwA
2yp6A-1xiyA
4lftA-1ywhA
3eofA-2ifaA
1cf7A-2l54A
4irxA-4nqrA
4dipA-2f4eA
3qp3A-1f97A
1z2lA-1rtqA
1md6A-2ihoA
3lbbA-2v1oA
1nbuA-2dj6A
2vatA-4mj3A
1s5aA-2imjA
2ee2A-3r8qA
1hylA-2hrvA
4p5pA-2ab0A
3k7yA-3jtxA
2jrhA-3phxB
1k6iA-4r1uA
1bf2A-1mwoA
2davA-2kdgA
3t4xA-4qecA
1u2hA-2kkqA
4zv3A-1q4sA
2y7iA-2pyyA
2g1lA-2lc1A
3kcnA-3hebA
2i02A-2arzA
2zv2A-4wnoA
1aihA-5dorA
3qz1A-2x5wA
3uwpA-2fhpA
3fkkA-2v8zA
2zxjA-3q9sA
3swxA-4zdbA
1m5tA-2qsjA
3zijA-3d21A
1bj8A-1gh7A
3b2nA-2plnA
2dgxA-3ulhA
4lisA-4zd6A
1xedA-3omzA
1f38A-1inlA
1dliA-3rqsA
3orfA-4nimA
3h7mA-3mpkA
1p5tA-1i2hA
2cr6A-1titA
2j05A-3o5zA
1lssA-1iy8A
2f8lA-1eizA
1v86A-4bkgA
3umbA-3i76A
1nocB-1c4tA
3ksmA-4yleA
4glmA-1u5sA
3cfwA-1gz2A
3kqgA-1mpuA
1p0kA-1lrtA
1bsvA-1ujmA
2h3hA-3d8uA
1qyiA-2fi1A
1yn8A-1muzA
1tdqB-1mpuA
1jhcA-3k2zA
1orrA-3uceA
1tbuA-4h4gA
4dz1A-3oekA
1z6kA-1gt8A
1ozpA-2i79A
1rjhA-1wk1A
1uxoA-2h1iA
1w25A-1p6qA
2xczA-4fdxA
1tllA-1qfjA
4e7oA-3khtA
4my5A-1v72A
4dejA-2aheA
3k4hA-3d8uA
3dnpA-3l7yA
3c22A-1mpuA
4o6vA-3pk0A
1n7eA-2o2tA
2oyzA-2ozjA
4p56A-4o8mA
4jghA-1wquA
3lm0A-3tt0A
4kmrA-3ip5A
2dn7A-2docA
1v70A-3balA
4ifsA-1dynA
2a6yA-3zxfA
1bpvA-2d9qB
2cr6A-1ya5A
3ftbA-3dodA
2iugA-2kk6A
2v25A-3i6vA
3oecA-1fjhA
1u37A-4q2pA
3g85A-3h5oA
1x57A-2r1jL
2dgaA-1gowA
2a36A-1ov3A
3i2fA-1uxoA
2b0oE-4tumA
3ni8A-1xuvA
4ic7A-2chlA
3eqzA-3luaA
2o2wA-2jw4A
2f9sA-2lrnA
1a21A-1fg9C
1jvnA-3tfxA
3dnpA-3daoA
3ftbA-1v72A
3iq1A-2cwlA
1uzcA-2cqnA
3orfA-4nmhA
2guiA-4rg8A
2opgA-4q2pA
1a6yA-2hanA
4k07A-2yd2A
1ef8A-4jcsA
2b5aA-1rioA
1rjhA-4uwwA
2gauA-3i54A
1nxjA-1vi4A
2retA-3cfiA
1ak5A-3o15A
1gl4B-1od7A
3wnwA-3a68A
3khtA-2qzjA
2y93A-4iuyA
1d2fA-3mebA
1vkcA-2bswA
4btjA-3e3pA
4mcxA-1y7yA
2z0mA-1wrbA
1wikA-2khpA
4xarA-3cs3A
3ps4A-3qjmA
3uboA-2pkfA
3bdwB-1wk1A
4e9oX-3q31A
3ps4A-2edzA
1xmeC-2y69J
3erwA-2f51A
1cskA-1ootA
3eulA-2hqrA
1wzzA-3wkfA
1cf9A-2vrnA
1gl4B-2lqrA
1mdoA-1m32A
3s26A-1qwdA
2nujA-4ordA
1hqvA-1np8A
3oj6A-3r2nA
3d8uA-3dbiA
1w2lA-2bgvX
1zr7A-1i5hW
1faoA-2gcjA
4emhA-4emkA
1cqxA-1ithA
1wh0A-2xcmC
3n9uC-2dnnA
3eulA-3lteA
2gqiA-2lj0A
3iosA-4xhmA
2jzaA-4aivA
1wr8A-4bndA
3aufA-1mejA
2cofA-1wgqA
1edtA-1itxA
3iosA-3ixrA
1xkeA-1qc6A
1lrzA-4nkgB
4o32A-2ywiA
3r95A-2z0zA
1xt8A-4i62A
1jjuB-4lgnA
1qupA-2ldiA
2cqpA-1d8zA
2ov9A-3lbbA
2quoA-3ziwA
4mlcA-3ip5A
2f2dA-4jysA
3cwcA-1to6A
1w0oA-1rwiA
1ibjA-3f0hA
1hx3A-1sjyA
2hvgA-2j91A
2k9gA-1ycsB
1ae1A-4nimA
3khtA-3jteA
2chcA-3cu3A
3n9yA-1n40A
1udlA-1m3cA
2ib0A-3qb9A
2g5mB-3axaA
4o00A-1fg9C
1v6bA-3bpuA
1t0qB-4zkhA
4j8tA-3wmdA
3uv2A-3uv4A
4n4uA-4oanA
4kqcA-4ry9A
3h2vE-3md3A
2j5gA-2f6qA
1wfuA-2dn7A
4jylA-3hp0A
5cpgA-3s4kA
3rihA-1z45A
1vl0A-1k6iA
2nptB-3w1yA
1gcpA-1k1zA
1i1dA-1yreA
3wk4A-2dstA
4gwrA-1senA
4x37A-1pwaA
1cvjA-2hyiB
2ah5A-2hszA
1rjmA-4lk5A
5byuA-2fs2A
2fujA-2pzhA
2j0qD-2fhoB
3l2iA-2oczA
2fyiA-4kd5A
3lgjA-1z9fA
2a36A-3c0cA
2m7kA-2lhhA
1w9sA-2c24A
2ym0A-2jaaA
1diiA-2vfrA
3gzsA-1tjcA
2zayA-1qo0D
1wytA-2o1bA
4cmyA-2oh3A
3dkuA-1viuA
3eucA-2c44A
3p5tL-2krrA
1x1mA-3phxB
2hzeA-3qmxA
3pucA-4k07A
2aynA-2gfoA
2gxfA-2b1xB
4iwtA-2bibA
3bc8A-1b9hA
1v88A-1xx0A
2douA-2o1bA
4fxvA-1x4fA
1n7gA-1ujmA
1qlwA-4zv9A
2f5yA-1u3bA
1i24A-3n74A
1u8xX-1hyeA
1kuvA-2ge3A
2qvgA-3cfyA
3h0uA-4lk5A
1t72A-1qsdA
1qkrA-3s9oA
3brsA-4yo7A
1skvA-4do2A
3ef8A-3fsdA
3pqjA-2co5A
1z0jB-1rfyA
2q1wA-1z45A
3eheA-1wvgA
2ig3A-2xykA
1xfkA-3nipA
5eyfA-3oekA
1o54A-1f38A
3lpwA-2db8A
3jy6A-4rweA
4aihA-3deuA
1m9uA-4jcnA
1xvxA-1eu8A
2nnwB-3douA
4ba8A-1ce6B
3ozqA-4ajtA
2wu9A-4v2pA
2h9uA-1h0xA
2jsfA-3uzeC
1fcbA-1kbjA
1mwoA-2bhuA
1z0jB-1s72V
3huuA-3ctpA
3hxsA-1xbsA
3fx7A-3o9oA
2kbsA-2g5mB
2b5dX-2iw0A
1fe8A-1jeqA
1rh9A-1cecA
2d9xA-1eazA
4nogA-1fc4A
3eodA-1d5wA
2egiA-2fs2A
4orrA-4runA
2o66A-2q79A
2a4vA-2bmxA
1g0u1-1z7qG
4mmwA-3bjsA
2fn6A-4piwA
1st6A-2b0hA
1s7fA-1i1dA
3iarA-1j6oA
4e8gA-4e6mA
1x5kA-1p9mC
4xi2A-2javA
3hebA-3q9sA
2xfaA-1tmwA
3nv0B-1q40A
1cklA-2qzfA
2krfA-2rnjA
2mjhA-1dtjA
4q2qA-2ogpA
4qdqA-1k12A
1gt8A-1twdA
2vozA-2nvuB
3swnB-3swnA
2e6qA-2cr6A
2pq6A-2vceA
2cpzA-4a8xA
4xltA-1oxbB
2rf0A-3thkA
3s1iA-1dxtB
2j2zB-2uy6B
4rzsA-3kkeA
2h2wA-1i7qB
1gcpA-1ng2A
1tz0A-2cb2A
2bwnA-1ohvA
2b34A-1yacA
3brqA-3bilA
2qhpA-3ewmA
1neuA-3kvqA
2j05A-1vyvA
3dzzA-2c44A
2f3xA-2fs2A
3c3mA-4xltA
1xpvA-2khpA
1y8cA-2fpoA
1xj5A-2fhpA
1v5oA-4eewA
1xqaA-1q0cA
1nr9A-2eb4A
3mbtA-2wwpA
4o9kA-1vr9A
2wo3B-2wo2B
2mo5A-3rswA
4n6dA-4pfbA
1bwmA-4k07A
4io2A-2v3tA
3dxsX-2ropA
4eukA-3eqzA
3zijA-3iosA
1hylA-4nsvA
4mnfA-4accA
1l1qA-1a95A
2wt9A-4l07A
4yv7A-1tlfA
1e79H-2xokH
1btnA-1u5gA
1v1oA-4ohjA
4oecA-1xi3A
2la4A-2la6A
1x5yA-1uenA
3cn7A-1nx9A
1eyrA-3polA
3uwcA-3getA
2iwiA-1mruA
4jvuA-1u58A
4cz5A-4d1lA
2arkA-2q62A
2jxxA-3h6nA
1qo0D-3jteA
3hhjA-1viuA
4lw8A-3i4fA
1dovA-1k40A
1tiqA-1yk3A
1dbqA-4rk6A
2k8gA-2hglA
2pe8A-1d9aA
2ytcA-2lxiA
1d7yA-1mo9A
1qupA-1opzA
3uv2A-4uygA
3l49A-4z0nA
3ffkA-3tu5B
3ftbA-4r8dA
3onaB-2q8rE
4axgA-1ap8A
1m2sA-1c49A
2ditA-1d9aA
1gl4B-1ogpA
3b9kA-3omzA
3kxpA-1ve6A
2jo6A-4aayB
2fyfA-3ffrA
4o32A-4txoB
3qu3A-2dllA
1uhnA-2ggzA
1cwvA-1f00I
2gzxA-1o12A
2reyA-2egkA
2wo2B-1f56A
1itvA-1genA
2lenA-1cmxA
4a8xA-1wi8A
1ws6A-1ixkA
2cq2A-1x5pA
1y81A-4fgwA
2w4mA-3u26A
2ef7A-2yvxA
1sjgA-3c0dA
4ybnA-1w9aA
2c8sA-1b7vA
3wd6A-4q5fA
3n5aA-1tjmA
2ogpA-1y7nA
4xwsA-4c0rA
1x74A-1xa3A
4md7E-2wqmA
1wkvA-1tdjA
1j0wA-1qc6A
2ae6A-4j3gA
1qwrA-1yllA
3lm0A-3orxA
3getA-4fl0A
3f62B-1jlyA
3c3kA-5dkvA
2xsfA-2mqlA
3cg4A-3to5A
3qm2A-3r4tA
3fefA-1hyhA
4wwsA-2pgcA
1x1eA-4fc6A
3k2wA-1ky8A
1l5yA-1dcfA
3lu1A-2fwmX
2afbA-4s1hA
4olqA-2j5iA
2mumA-3kqiA
2fokA-2p5kA
2rf0A-1u5sA
2wo2B-3czuB
3dm8A-4r9kA
3dv2A-2b7lA
2gqiA-1ug1A
4du5A-2rbcA
2fv4B-2ftxB
2r5yA-1mnmC
1hanA-1f9zA
2crmA-2db8A
2a6vA-4atfA
2f1kA-2g5cA
3h7aA-3e9qA
1atnD-1e9nA
1mk4A-1u6mA
4rvcA-2oljA
1z5xE-3bejA
2dvwA-4uucA
1eazA-2jp2A
2vwrA-3bpuA
3qvmA-3wwoA
4xi2A-4esrA
3rqiA-3i42A
3h7aA-1n5dA
3i76A-2b0cA
1sz9A-2km4A
2kg2A-2vphA
2w21A-3c1mA
1vkcA-4e2aA
1ws6A-3a25A
2fckA-2d4oA
1g1aA-3guyA
1x8sA-1y7nA
1o4xA-1akhA
1xmkA-2co5A
4dg8A-5buqA
3pdcA-3u0vA
3i4fA-3oicA
3x3fA-3wvtA
4glmA-2eyyA
1idpA-2gxfA
3l4fD-2f5yA
2crmA-2e3vA
1gkgA-2c8iE
1xo3A-1vjkA
1wytB-3dzzA
1x5xA-1n26A
4dwfA-1wf9A
4yfiA-3oz6A
5ci5A-4kysA
1j75A-1lvaA
2eshA-4ou0A
2r2oA-2mqjA
4bf2A-4f0fA
4dz1A-2i48A
2wzvA-3gr3A
3nhmA-1a04A
2a6tA-4v14A
2cteA-1j5kA
3s2sA-1nbaA
1va9A-2docA
3b7cA-3d9rA
3uiwA-4tr0A
1h75A-1sj6A
1iruK-1z7qG
1sevA-1s6yA
1w0mA-2du2A
5cxoA-1q40A
1ws6A-2f8lA
1lnwA-1z7uA
1z6oA-2oh3A
2l5oA-3d21A
4s0sD-2edxA
1kb9A-1hr6B
3gbhA-3gagA
2db5A-2ejyA
1bjxA-2djkA
1dc7A-2jviA
2lqrA-1hkfA
1wexA-2fhoB
3zs7A-2jg1A
2yhfA-1wk1A
2iwiA-1b6cB
3grcA-1zitA
3lm0A-2bmcA
2pblA-2h1iA
1opoA-1f2nA
1nexB-1fs1A
1ya5A-2kdgA
1u5gA-1j0wA
1hw4A-3v8hA
3jteA-2qr3A
3qjmA-3nfkA
1e0eA-1wjaA
3wnwA-2c2fA
4aubA-1zsxA
1wmhB-1wi0A
3k1zA-2hoqA
3qy3A-2q78A
1zoxA-1ci5A
4c2aB-2v9sA
3dnpA-3mmzA
2wp3T-1tvdA
2i0nA-2jw4A
3zs7A-2pkfA
4mwsA-1r3dA
2lcwA-2k8gA
5bt9A-1gy8A
1a5eA-3hraA
4uarA-3kbbA
1wvnA-2ba0A
1bw5A-3narA
1x6dA-2reyA
3zijA-3gnjA
2kdkA-2z6dA
1ug1A-4glmA
2cz4A-2o66A
2ew9A-1mwyA
1v5kA-1wkuA
3uv2A-3q2eA
1tqiA-1qbjA
3vv5A-3i6vA
2lvcA-2yuvA
3qdoA-2omjA
2gfnA-1zkgA
1jpmA-3ritA
1wljA-2guiA
1ae1A-1yxmA
3e05A-2yxdA
3hl2A-1pffA
4jegA-4xz0A
3n2tA-4ijcA
4kvmE-1vkcA
1xvqA-2cv4A
3pomA-1guxA
4j15A-1nnhA
2yrbA-2cjtA
4p48A-2qhlA
3cfyA-3c3mA
1d9aA-2hyiB
1i7qB-2vpiA
2uyyA-4dllA
1x5yA-1i1rA
3nwyA-2va1A
2ghaA-4ovjA
3iruA-2obbA
1jkgA-3cnxA
1oplA-4mwiA
2c49A-2qcvA
2q86A-1tvdA
4i82A-4i83A
1u6lA-1zswA
1yaeA-4h5fA
1mdoA-3i5tA
2vwrA-2cs5A
3b5hA-3bovA
1knlA-2rstA
4jylA-4jwvA
2p9hA-4wutA
2zomA-3gsdA
3pk0A-1yb1A
2pbcA-4nnrA
3bhdA-1yemA
1udlA-1s1nA
3f4wA-3thaA
1h6kX-1hl6A
3pggA-1kq1A
1yk3A-2ge3A
3sjnA-3zlfA
1oplA-4yfiA
1tzzA-2oczA
1qo3C-1byfA
3qm2A-3ri6A
3eodA-2gkgA
2cwlA-3qb9A
2eyvA-4jegA
3ij5A-4hgnA
1xx4A-4og1A
1piiA-1n7kA
2d9cA-2dl9A
2rfbA-2ve3A
2uz9A-2p9bA
2aawA-4iq1A
3gbhA-3gr3A
3mizA-3gybA
4jb0A-2fepA
4pw0A-2vatA
3ld2A-1yreA
3i42A-3hdvA
3qy3A-4i82A
2rjnA-1m5tA
1xnxA-3vhuA
4o6vA-4r1uA
1yvkA-2ge3A
1uj0A-2o2oA
3wihA-1v5jA
2db8A-2vkwA
2i0nA-2rf0A
1witA-1i8lA
3kzvA-1gy8A
1lbmA-3h12A
1dpgA-1ydwA
3b9kA-1ci5A
4tpkA-4cg3A
2fujA-1y7uA
3ffrA-1m32A
1v6fA-2lxxA
3ot4A-3lqyA
2rjnA-3nhmA
1d8zA-2hyiB
4e8gA-2hzgA
4hgkC-2v9tA
2cqnA-2kisA
1fhiA-3o0mA
2f6qA-4jwvA
3u53A-3q93A
2ar5A-1kq6A
4ic7A-4nstA
2h1rA-2yxdA
1vq3A-2zw2A
2nrhA-2ewsA
1iunA-2vatA
1wxvA-1p1aA
3bedA-3lfhA
2lxxA-2xf1A
1u6gA-2p5kA
4i2tA-2hzeA
3td9A-2qu7A
3uwcA-3r4tA
4mmwA-2hzgA
2emqA-2ef7A
4iauA-3snyA
2pq0A-3daoA
4hasA-2iwlX
2c1xA-3tsaA
2hkuA-1zk8A
1p6qA-2qv0A
2fpoA-2plwA
3pjlA-2o6cA
3ef8A-3dmcA
2gncA-2jngA
1fm0D-1v8cA
2a28A-1ootA
2u2fA-2dhgA
3cnvA-3bwgA
2vf2A-1q0rA
1tjmA-2ep6A
1v5uA-1dynA
1ws6A-1o9gA
2l8dA-2o4xB
2ftrA-3bguA
3hmeA-4uygA
4y5vC-1x5kA
3zqkA-1t6bY
2od6A-1q4rA
3d0qA-4ambA
3wzqA-4z6jA
1lwhA-1hvxA
1whdA-2omjA
3qb9A-2oh3A
5ctmA-5e2fA
1n5dA-3u49A
3wnwA-1z6oM
3h79A-1g7eA
1je8A-1zlkA
3t8yA-4lzlA
3fmpB-1wp9A
1gsqA-1g6wA
3kzvA-4x54A
5a46A-3cokA
1j0wA-1foeA
3zijA-2aheA
3lyeA-1m1bA
1z5yE-2ywiA
4ku7A-3i54A
1mj4A-1soxA
4q9cA-2wp3T
2douA-1fg3A
3l8eA-2nyvA
4c4kO-2cryA
1yn8A-1yp5A
1dqvA-2chdA
3mizA-4yo7A
3bsgA-1eh9A
2jbwA-2xuaA
2cvbA-5epfA
2py2A-1xphA
2ddzA-1wnlA
3tsvA-1n7eA
1sizA-1gt8A
1i1rA-2yrzA
3ai1A-4is2A
1sngA-3pzfA
4le0A-2qsjA
1o4uA-2f7fA
4etwA-1q0rA
2aawA-4dejA
4jegA-1rpyA
1hcdA-1wd3A
1sqfA-1wy7A
3ltqA-2p23A
2psmA-3ejjA
1be9A-2vz5A
1x54A-1b8aA
3cedA-2qmwA
1p5sA-1p2xA
3p5tL-3d2wA
3qjmA-1p1dA
5dkvA-3gybA
4r2lA-3hgmA
2qq5A-4da9A
3jvdA-5dkvA
3e81A-3vayA
3zyqA-1x5bA
1a17A-2j9qA
2b4aA-3luaA
4k29A-2j5iA
1oq4A-2c2fA
4lu3A-1y7wA
4q7eA-1d5wA
5byuA-2q78A
2yt8A-2vphA
2fujA-2f3xA
3qjmA-2dc2A
4qkgA-1fm5A
3l9sA-3hd5A
1u02A-3ewiA
2a61A-3f8cA
1ef8A-3tlfA
3umcA-2b0cA
3h7mA-4dddA
4h0cA-1c4xA
1btnA-2dfkA
2wgpA-1wchA
4dh4A-1s0yA
2vozA-2xd2A
1vzoA-2bmcA
1ymyA-2icsA
3dm8A-1z1sA
1u08A-3getA
2d9eA-3gg3A
2h0aA-2rgyA
2ncmA-1qz1A
2rk9A-1hanA
4c0rA-3n26A
4kb8A-2chlA
1fp1D-1w1wE
1qhwA-2nxfA
4k2nA-2vreA
3gqsA-1dd1A
4jb0A-3ip5A
4a8xA-2e5iA
3gj5B-2c6aA
4k9zA-1pn0A
1u08A-1yiyA
3pgvA-4hgnA
4rxtA-3bilA
1vkcA-3fncA
1ry7B-1witA
2oiwA-2hljA
1x5kA-1x5iA
2d2mD-2c0kA
3vfiA-2dj0A
1s28A-4jmfB
1j7vR-1lwrA
1f4tA-2rfbA
2cp6A-1whlA
1neuA-3b9kB
1xk8A-2nuhA
2mgzA-1fhtA
2waxA-1xtiA
3lo3A-1q4rA
2pzdA-2p3wA
4ln5A-3gyyA
1i85A-4lfhG
1nlqA-4n8mA
4q2qA-1wifA
1uj0A-2eyyA
1o54A-2b25A
3otfA-4d7sA
4etwA-3wk4A
1htnA-1wk1A
3qp3A-3omzA
2py2A-1pw9A
2g6vA-1cz3A
1qr4A-1x4yA
2hw5A-3fduA
1v8eA-1cb7B
2c60A-2cr5A
1ws6A-1r18A
1hn0A-1rw9A
1wj6A-1q1oA
3hqxA-2pytA
4q7eA-3q9sA
3c3kA-3bilA
4le0A-3c3mA
1ry7B-2k1mA
3ntvA-2gpyA
1b8xA-4iq1A
3u0gA-2cogA
3nxbA-3mqmA
3sjnA-2p88A
3lbbA-1q4sA
2hcfA-3qu2A
2wciA-2ltkA
2mpuA-2mzqA
1va8A-2vphA
2zmcA-4apcA
4r9mA-1lrzA
1j7vR-3wihA
4qegA-1pd6A
2bngA-4cdlA
3iruA-2hszA
3hraA-4tumA
3iirA-1hcdA
4b0nA-2ahbA
1p2fA-2b4aA
2o2wA-3c0cA
2y9mA-1zuoA
3nhnA-2jt4A
4mhvA-2qarA
1qq0A-1m8nA
1u5gA-1plsA
4pngA-2hnlA
2v0rA-2f2fB
1x53A-2il5A
1fw8A-1ltkA
1ju2A-2culA
3m8nA-1oyjA
4l9nA-1z1dA
2j8kA-1ru4A
3ck7A-1tjcA
3iq0A-3ewmA
2cazC-2etnA
1lddA-1sfxA
2wlaA-2c41A
2qq5A-1ae1A
2c2fA-1biqA
2dx0A-1ka6A
1kobA-3p86A
3s3tA-5ahwA
4ef0A-3d6iA
2vywA-3wctA
4mctA-2r1jL
1wbaA-1t9fA
4jylA-4kpkA
2eo1A-1ci5A
4kunA-1xbsA
4kzkA-2iksA
2jk1A-4qpjC
2o3gA-2p3hA
1tafB-1ku5A
1lrtA-3o63A
2ejyA-2cs5A
1faaA-2f9sA
3hdoA-1wytA
1axjA-1vl7A
3m2pA-1z45A
2qu7A-1peaA
4f25A-2disA
2rjnA-1mvoA
2r37A-2i3yA
3c07A-2genA
2yp6A-2h30A
4nstA-4xi2A
2lc1A-1uhtA
1w77A-1eyrA
5c8gA-2i7kA
1mhyB-2vxxA
2fm1A-3fkdA
3cnxA-4xb5A
2qu7A-1tlfA
1iy8A-3h7aA
1iuhA-2fsqA
1mx1A-3cn7A
3c0cA-2gncA
3t50A-2kdkA
1x5hA-2edxA
1tyyA-3i3yA
1u6gA-1z1dA
1zmaA-3apsA
1zpwX-3excX
3b2nA-3cg4A
1senA-2kucA
3hzhA-2b4aA
2py2A-2ox8A
1u5tA-4ou0A
1wg1A-2cpeA
2iepA-2v9tA
1i24A-3wmwA
1negA-2gncA
2akoA-3t7bA
2vz5A-2vphA
1i24A-3uceA
3gj5B-2cr8A
1o61A-3n5mA
3c22A-4uwwA
2w11A-3kbbA
1s5uA-3hm0A
3by0A-1z24A
1x1eA-1mg5A
3hdoA-2fq6A
2xstA-1u17A
3s6mA-2b71A
2bm8A-2fpoA
1si9A-2od4A
3i4kA-2p88A
2fnbA-1k85A
1ry7B-2dm2A
1dbqA-4yo7A
2dnnA-2hglA
1p3cA-3h7oA
1b9hA-1svvA
4ovjA-4eloA
3e58A-4hgnA
1n99A-2ejyA
1t0qB-2ib0A
1x5hA-1jrhI
1ixlA-4i82A
2a28A-1ug1A
1ozpA-1y9kA
3h0uA-4hnkA
4ndmB-2h32A
4fl0A-2x5dA
1iwpA-1vkfA
4e2qA-1gqgA
1dyqA-4ohjA
1kigL-1pfxL
2fm1A-3f0hA
3wihA-3csbA
2v1rA-2enmA
1sb0A-4i9oA
3ffhA-1fc4A
2reyA-1m5zA
2lf2A-2d4rA
3ftbA-4fl0A
2waxA-2z0mA
3eulA-1dcfA
1pqwA-1jvbA
2kdbA-1t0yA
1xhlA-2o2yA
2z0sA-2ba0A
1jkgA-2chcA
1dbhA-2dn6A
4kvmE-3i9sA
2eelA-4bkgA
1odvA-3c2wA
4rncA-2dstA
1iugA-3f0hA
2v25A-4ymxA
2wuhA-2yc2A
4k3wA-1tg6A
4btjA-1oplA
5c8gA-2datA
3ctpA-1peaA
2ee2A-1x5lA
3n9uC-2fhoB
2ys1A-1dynA
2pgwA-3nxlA
1vlwA-2pcqA
2nojB-2goxB
2fn8A-3gbvA
2dmkA-2kbgA
1wk4A-1tiqA
2a7kA-3swxA
1jxhA-3hicA
4q2pA-1uf1A
2xt9B-1dd1A
4wxeA-3bblA
2cq2A-1wwhA
3groA-3dkrA
2pcrA-2fhyA
4k3wA-4og1A
2lf2A-2ns9A
1sgwA-4rvcA
2loxA-2rnrB
4ywhA-3jvdA
1kmdA-1xtnA
1vhvA-3neiA
3vkeA-2ctkA
1hkfA-2q87A
2aj6A-1u6mA
3gnjA-2kucA
2d9eA-4qnsA
3szhA-3wzqA
4ordA-3hm0A
3cu3A-3dxoA
1tn3A-1jznA
2h0aA-4rweA
2bugA-2j9qA
3tn7A-1ujmA
3l50A-2hd7A
2qv0A-4qpjC
4qecA-2fmuA
2eddA-2ibgA
1wjuA-3u30A
1w7pD-4ou0A
1n5dA-1w6uA
2j1kC-1qiuA
4e8oA-2d4oA
2d1vA-3q9sA
3kcnA-1p2fA
1wytB-1u08A
1cp7A-4ywyA
1lssA-2y93A
1x8sA-2kg2A
2i3dA-4j7aA
3bblA-3d8uA
3l49A-3sg0A
1mk4A-2fiwA
2yz3A-4exsA
3uboA-3h49A
4rxtA-3gybA
3w9eC-1pkoA
3rnsA-2d40A
3mqmA-3lxjA
4rxtA-3sg0A
1rjhA-3ff9A
3l49A-5braA
2f5yA-2egkA
2k1mA-2avgA
1ohcA-2g6zA
3ezsA-2o1bA
2oh3A-3t9jA
1p8xA-2ff3A
2kg2A-2omjA
1u0kA-4q2hA
1wexA-2la6A
4etwA-1imjA
3bjcA-1so2A
2b5xA-4ruvA
2i0mA-1x79A
4qecA-3wxbA
3s2sA-3lqyA
2zomA-1oscA
4hwkA-2gdzA
2bswA-1b6bA
1qh3A-2qedA
1h75A-3rpnA
3brqA-4ywhA
3cfyA-2qv0A
2gkgA-4d6xA
4kbqA-2hr2A
2cuiA-1qr4A
2vn5A-1aohA
2edvA-3bpuA
1a2oA-4d6xA
1lk9A-3getA
1ueqA-3bpuA
3r4cA-1xviA
3wihA-1jrhI
4exlA-4edpA
2fo3A-1uzxA
1tbuA-4r4uA
2d4lA-1oghA
3ftbA-2fq6A
3g0oA-1wp4A
3dkrA-3fobA
4ozjA-2nuhA
2db5A-1n7eA
3qvqA-1vkfA
3s5oA-1vlwA
3zvhA-1fhvA
4eqmA-2wtkC
2cx3A-3kcmA
3i41A-1wduA
4jb0A-3l6uA
1gl4B-2ifgA
2c49A-2pkfA
1wghA-4npnA
1vcaA-1witA
4fdxA-1u9dA
2i79A-2ge3A
1i16A-1y7nA
1wf5A-2vkwA
3hb7A-3irvA
1gcpA-1x6gA
3ewmA-2nwhA
1p2fA-2qsjA
2ytcA-3zzyA
3t8yA-1qo0D
4rn7A-1jqgA
1yk9A-3mr7A
3pdfA-1y4hA
2nvuB-4hs7A
2js2A-2lj0A
5ctmA-4oh0A
3pnzA-2ffiA
3ld2A-1on0A
4e4yA-3afmA
3by5A-2w6kA
1i3cA-3crnA
2m0pA-2kriB
4okiA-1jvbA
1oyiA-1u5tA
1pq4A-3mfqA
1gt8A-4n6eA
3b9nA-1tvlA
4zd6A-2x6tA
2bugA-1tjcA
1kcgC-1hyrC
3ef8A-2chcA
1bheA-1czfA
2uv4A-1vr9A
4nxjA-3rcwA
3hdgA-2ayzA
1gxrA-1ri6A
4uqtA-2la4A
4nobA-1tvdA
3qu2A-3mc1A
3ef8A-1tp6A
3i52A-1ujmA
3dluA-1l9aA
3hmeA-5c4qA
4lnpA-2rqtA
3nywA-3eheA
1jfxA-3hmcA
1hn0A-1wcuA
3h7mA-3i6vA
1i0rA-1uscA
3c3kA-3bblA
4x7hA-1u5qA
4a5mA-1r1uA
3l6eA-2x6tA
2davA-2ncmA
1x9xA-1b0xA
3b9kA-4hgkC
1za6B-1smoA
1qo3C-4wqqA
2ylnA-1ii5A
3k69A-1z1dA
4xarA-3hs3A
1mbaA-2vywA
1z0kB-2p4vA
3bdwB-3bx4B
3ewiA-2hoqA
2cofA-1dynA
1l9mA-2v33A
1jjfA-2fukA
1f38A-3c3pA
3pm0A-1pkfA
1jkgA-3ebtA
1z7eA-3afmA
3mbtA-2a2gA
1zc6A-2aa4A
1k1aA-1k3zD
3u5rE-3ixrA
4ln2A-1u5sA
2wtkC-4cztA
3erwA-3or5A
3vqfA-2jilA
4d6xA-2jviA
3kkwA-1mk4A
2ytcA-1d9aA
3slgA-1hdoA
1d5wA-4xltA
4awjA-2jxxA
2jxxA-1j8cA
2yz1A-1tvdA
2ediA-4ds2A
1wjuA-1zkhA
1rxtA-2d4oA
2o2yA-1yxmA
2qkqA-1oxjA
4rshA-3w7vA
2kdbA-2lxaA
1bihA-3kvqA
1tc5A-4s02A
1sh8A-3dkzA
2yooA-3tjsA
1lssA-2pzjA
2atrA-1yr0A
4s1hA-3hicA
3qjmA-1ufxA
1sq4A-4e2qA
1whdA-1u39A
3wd6A-4hz2A
2dnnA-1welA
1occD-2y69D
3grcA-2b4aA
4pbqA-4nguA
1wtbA-2adcA
4uygA-3lxjA
1gjsA-2mh8A
3zizA-1b90A
1x4yA-2dm4A
3eu9A-4tumA
1wikA-3uiwA
1whyA-1wg1A
1ljoA-1d3bA
2psoA-2ns9A
3nywA-3o38A
3sd7A-2hdoA
4nimA-1bhsA
2m6rA-4d02A
4i2tA-3rhbA
4jdfA-2y7wA
1yiuA-4u84A
4bf2A-3hmnA
3i52A-1u9jA
1zjkA-1q3xA
2cz4A-4ushA
2iwiA-4rpvA
2fjcA-2c41A
2h0eA-2h1xA
1y7rA-1y9kA
4bf2A-2bujA
1ehyA-3e3aA
1nctA-2cqvA
2p9jA-3fzqA
1vzoA-3uiuA
3ttiA-1zxeA
1qsmA-1s7fA
1gl4B-2c9aA
1peaA-3cs3A
3qdoA-2m0tA
2wtkC-3cokA
3hu5A-2wt9A
4mj3A-1k8qA
2i7rA-4iagA
1z7eA-1mejA
2qsjA-1a04A
3p19A-1fjhA
1ybfA-4ldnA
3ulhA-2hglA
1yliA-1vpmA
2divA-1wwhA
2crmA-2ed9A
4n20A-1h70A
3l5zA-2oggA
4hs7A-3csbA
1tq5A-1gqgA
1v9wA-2f51A
1lbmA-3ct7A
2eshA-3f8cA
2cr2A-1flkA
4a61A-2fsjA
2vzeA-3ivrA
2oplA-1lqlA
2cswA-2xt9B
3t90A-3igrA
1lihA-2d4uA
3a01A-2d5vA
3l6eA-4trrA
4xq3A-3swnA
4pw0A-3wwoA
4mmwA-2pgwA
1wjmA-1faoA
4e8oA-4e2aA
2x1aA-1x5pA
1wmhB-2bweS
4c4kO-3kaaA
2apoA-1r3eA
1jmkC-2pl5A
2q86A-4hgkC
3wnwA-3oj5A
3gemA-1zbqA
2dgxA-4a8xA
1p3cA-3stiA
1xf7A-2gliA
2xy1A-3kvqA
1y7rA-2a4nA
2a7kA-2j5iA
2ed9A-1x3dA
4wbtA-1ohvA
2rgyA-2fepA
1z6mA-4hs1A
3hdgA-2qv0A
3kydD-1j8cA
2q86A-2dm2A
2k6dA-1ycsB
4i3fA-4ci9A
2ihyA-3tuiC
1jjfA-3bdiA
3hzhA-1s8nA
2i7rA-1hanA
3fp5A-2wh5A
3hdgA-2zayA
3kkwA-4r3kA
2cpiA-2e5hA
2ve3A-3wecA
1mk1A-2b06A
3qp3A-1ya5A
2bt2A-1iapA
3un1A-3afmA
4edpA-1eljA
2dr1A-2fn6A
3i4wA-2yt8A
3nxbA-3iu5A
1zzmA-3iacA
1z6oA-4zkhA
4ywhA-3h5oA
4qgrA-1fc4A
2r5yA-2k40A
2lvcA-2k1mA
3jzeA-3gg7A
1r7oA-2bvtA
3cqdA-3i3yA
3fdwA-1gmiA
3c48A-2bfwA
4hwgA-2c1xA
4ej0A-4r1uA
2iugA-4xz0A
2ocgA-1j1iA
2fg9A-2furA
2cc0A-2iw0A
2f8jA-1d7rA
1lm8B-1p1aA
1vj2A-1o4tA
2hi3A-1pogA
2vikA-3tu5B
3b8lA-2rfrA
4erhA-1r1mA
2jbwA-4i3fA
1pn0A-2m72A
4xq3A-3sb2A
3hzhA-1p6qA
4f8kA-2jilA
1htnA-1rjhA
2vi7A-3fb3A
1j75A-2fezA
3ttiA-4nfmA
4r0bA-1i4uA
3ot4A-1yzvA
2yckX-1vkfA
1z5yE-4k9zA
1dcfA-3c3mA
3kvqA-1f97A
3r27A-1cvjA
2bngA-1tp6A
3b7cA-3ejvA
1ijqA-1q7fA
3msxB-3fk2A
3cu5A-1dcfA
2bisA-2iv7A
2essA-2oafA
2lmrA-2ke7A
4irhA-1hbxG
1vjhA-2le1A
3t06A-1v89A
1vcaA-4qegA
2pybA-3fvbA
1wwzA-4j3gA
1i24A-2jahA
3h7aA-4trrA
3qu3A-1yo5C
2iwtB-1knlA
3jvdA-2fepA
3c3mA-3nhmA
1hfbA-1mxsA
1t0qB-2c2fA
1s4dA-1v9aA
3exrA-3tfxA
1ffyA-2pfsA
1qgpA-2w57A
4cybA-3qz3A
3qy3A-2hx5A
3bpsE-1danL
1of5B-2bngA
3rnsA-2ozjA
4jylA-1xx4A
3h2vE-3p5tL
4r0bA-2hlvA
3wh2A-2vrpA
1yn8A-2i0nA
3h2vE-2e5iA
1yo6A-3n74A
2fiaA-2d4oA
4tpkA-2gzrA
4zv3A-2pzhA
1nw1A-1nd4A
1l2jA-1xzxX
3b7cA-4xbtA
2bujA-2psqA
2kbgA-1n26A
3sjnA-3nxlA
2mb0B-2leaA
3fw2A-2m72A
4jcnA-3h7oA
1a2oA-3hzhA
1j1yA-2hljA
2dr1A-3r4tA
1hzeA-1ddgA
1w91A-3exrA
1u4cA-1xipA
2i9pA-3rqsA
1m3cA-2k9gA
2ocfD-1fnfA
4p56A-3gyyA
2ehrA-4wytA
1dc7A-2gkgA
1btnA-2d9xA
4pafA-4nn3A
2c41A-1biqA
3kmuA-3dtcA
1u37A-2egkA
1wf1A-1wtbA
1hyqA-3fwyA
1wwhA-1s79A
2jasA-2iyqA
1qc6A-1u5dA
4gnrA-3sg0A
1c3hA-1jtzX
1ef8A-4k2nA
1s7hA-1vk8A
4n85A-3qvaA
3hhjA-3kvhA
2bb0A-2qs8A
3vv5A-2q88A
1y7rA-2i79A
1x5bA-4flbA
1gkaB-4oddA
3u26A-2fdrA
1wbaA-4cjmA
1j75A-1y0uA
1fyzA-2pybA
3hebA-4zylA
2ij0C-2ol3A
1r18A-1jg1A
2r8bA-3kxpA
2chcA-3g8zA
3p8xA-3bejA
1sntA-1e8tA
3vbaA-1l5jA
1vm8A-1e5kA
2hh6A-2o3lA
1qbjA-4ou0A
2ax5A-1vjkA
4dwfA-2cr5A
2y7iA-1xt8A
3dscA-2hy1A
1omiA-3iwzA
1vjxA-3t9jA
1wi9A-1ufmA
1qyiA-2hdoA
1v62A-2z17A
3grcA-3q9sA
1d9aA-2go9A
4kb8A-4f0fA
1va9A-2hazA
4xi2A-3uiuA
3g8zA-3dxoA
2hqnA-4ixaA
2rifA-2yziA
1vhsA-2a4nA
3h2vE-1zh5A
1vf1A-4dejA
1qsmA-1yk3A
2eccA-1b72B
1unfX-1gv3A
3h2vE-2adcA
3grdA-3ebtA
2mzqA-1jmtA
2zwiA-2ilvA
1mruA-4xeyA
4uqtA-2f9dA
1oplA-4ln2A
2nwqA-3sxpA
1hk9A-2vxeA
2mqlA-3d2wA
2kbsA-2kohA
5cpgA-1q6wA
2qsjA-4zylA
2cn5A-5d9hA
3lh4A-4lziA
1wytB-2fm1A
2qqoA-1tvgA
3qp3A-2qhlA
3omzA-2kdgA
4pfqA-1dqnA
1rc9A-1smbA
2vphA-2kojA
2crmA-3lpwA
1dusA-5cvdA
3sl7A-2yvyA
2ffcA-1i4nA
1wjnA-1v6eA
4btjA-2zmcA
1cfbA-2crzA
4v14A-4ilqA
2fp7B-2qf0A
3rihA-3rkrA
2i9xA-2ia9A
1kxjA-2vpiA
1su3A-1pexA
2gffA-2pgcA
1xbsA-2av4A
3h7tA-1elvA
1nr0A-1jjuB
4nstA-3dlsA
1r1uA-1hstA
2pzjA-4x54A
1m8nA-1ewwA
2gokA-2icsA
3n0xA-4rweA
1zxeA-3cokA
3rotA-3brqA
2hnlA-2aheA
1azsC-4basA
4q14A-2h1xA
4pw0A-1qtrA
3thkA-3c0cA
1rl1A-1ejfA
3r3hA-3njrA
2ahrA-1yqgA
3kmuA-3uiuA
2pkhA-2fa1A
1gl4B-1pkoA
3alsA-3vlgA
1x5hA-1wj3A
1v89A-2v76A
3wnwA-1z6oA
2a26A-2cazA
4j8tA-3ebtA
4fxvA-2cphA
1l5yA-3nnsA
1bgtA-2f9fA
2cn5A-3cokA
2mgzA-3ulhA
2cq1A-3b4dA
4kmrA-3l49A
1g8jB-4aayB
3ffhA-3fdbA
4zylA-2hqrA
2kk6A-3eacA
3g85A-5dkvA
1wy8A-1v5tA
1kuvA-2ae6A
1hv8A-2oxcA
1tvgA-1eutA
2d2mD-2vryA
1mwrA-4u3tA
4a5mA-1yyvA
1ju2A-1gpeA
3zzyA-3p5tL
3g14A-2b67A
3g1lA-2id3A
1a6yA-2a66A
2mzrA-2f9dA
3gagA-3ge5A
2javA-3cokA
1x8sA-4q2pA
2fh5B-4kyuA
1oaiA-1z96A
1m6kA-2z2lB
1u5tC-1w1wE
1lssA-1pgjA
3dbqA-4md7E
1pkoA-1i8lA
1f38A-2yxdA
4ix8A-4piwA
11gsA-1oyjA
3h5oA-4wt7A
2mqjA-4bkgA
2kdkA-3ulfA
2eo1A-2aw2A
3eb2A-1vcvA
4jg6A-2ozaA
1e6iA-3gg3A
4ba8A-2w59A
1vf1A-3kxoA
2o55A-1v8eA
5caiA-1i8fA
1z8gA-3osyA
3e3mA-4o5aA
1t43A-2gpyA
1se8A-3lgjA
2moxA-4cc4B
1z6oA-3a68A
3cfyA-3to5A
1abeA-2h0aA
2f2gA-2q32A
2ymuA-2gnqA
4ag7A-3t90A
3h49A-3pl2A
3f0aA-1on0A
2aawA-4q5fA
3p5tL-2lxiA
1m3cA-2js2A
1l8rA-3eq5A
2x1aA-1p1tA
1u2hA-2ifgA
2b5xA-3zijA
4qdqA-2qqoA
1rj1A-2rldA
4btjA-3ttiA
1ae1A-2y93A
2oaiA-2pliA
4uqtA-1hl6A
3mmzA-3qu2A
2ehrA-1vaeA
1on1A-1r7jA
1autL-2w2mE
1d3bA-4emgA
1xkiA-1gkaB
1rh9A-1vjzA
4lt9A-3inpA
1oo0B-2lmiA
1w5sA-1leaA
2ijd1-2fp7B
1p1dA-2kojA
4k3wA-1ef8A
2i7rA-1sqiA
3s6jA-2hcfA
2jahA-1a27A
4pp8A-1t8cA
1udlA-2js2A
1b8xA-11gsA
4jzrA-2a1xA
3bb9A-3dm8A
2ncmA-1zxqA
1qn0A-1gyoA
4emhA-1d3bA
3gsdA-2q79A
2qk0A-2hknA
2rjnA-3gt7A
3flvA-3g9wA
3ai1A-3guyA
2kp5A-1prrA
2ah5A-3qu2A
4lt9A-4nu7A
3wmm0-1ijdB
1g2oA-5dk6A
1z9zA-2gqiA
1wr7A-2ho2A
3p1tA-4fl0A
4jvuA-1g84A
1ptqA-1r79A
1r94A-1x0gA
3dxoA-1q40A
3dv9A-3mmzA
4ovdA-4oh0A
2wv4A-2a4oA
4o00A-1k85A
2cteA-2hh3A
1uemA-1x5lA
1jssA-1em2A
2f8jA-3getA
1n97A-3wecA
1y7uA-4ncpA
1qfjA-1tvcA
2c49A-2fv7A
2j05A-3c0cA
1k4uS-1uj0A
1n0lA-3fq4A
2kr3A-1ng2A
1uj0A-3thkA
1v5uA-1u5gA
1vjtA-3fi9A
1ufxA-1m5zA
2mpfA-3uknA
1qupA-1ej8A
4ln5A-4pfbA
1qo3C-1fm5A
1vgzA-1w77A
2cpiA-3ulhA
1m5yA-4g2pA
2dl9A-2davA
2jt4A-2rqtA
3fk2A-2osaA
3gg7A-5ch9A
1vkrA-4etiA
2ylnA-2v25A
1fcbA-3o15A
1o61A-1b9hA
2ckfB-2rgqA
1gyjA-1s0yA
4nhbA-4pe3A
2xsfA-3d2wA
1yn8A-2jw4A
1x9xA-1b4fA
1ybwA-2qf0A
2nujA-1zkiA
3uecA-2vm5A
3wd6A-2aheA
3i5tA-1v72A
4da9A-1u9jA
2lmiA-3d2wA
4ag7A-2aj6A
3lmeA-1xrgA
3a25A-2fhpA
2gaoA-2gf0A
3uv2A-3nxbA
1ecsA-1f1rA
1mx1A-4zv9A
3blzA-2imjA
1y7rA-2bswA
3kydD-1wiaA
2cqpA-1p1tA
3cg4A-3n53A
1elqA-1fc4A
3cjnA-1qbjA
2cxxA-1nrjB
1k85A-1x5xA
2k8gA-4f25A
3kkeA-4yv7A
1b8aA-2dudA
1p99A-4yahX
1h0hB-1q16B
2r2oA-3kydD
1oplA-1kobA
2q9vA-3bpuA
3ps4A-3bpuA
1x1zA-4aajA
4jcsA-3t88A
1bb9A-1wfwA
1wk0A-4n68A
1uemA-1x5xA
3nv0B-1tp6A
1i6wA-1xfdA
2douA-4wbtA
2x4kA-3fwtA
2ed9A-2crzA
1ehyA-3fobA
2bk9A-3wctA
2vywA-1x46A
1b8xA-1oe7A
4qecA-1yo6A
2fnbA-2ibgA
1u0mA-4efiA
1t4lB-1di2A
1htnA-1pw9A
1rjhA-2h2rA
1oplA-3thkA
2f6kA-2ffiA
3dinD-1q90M
1f9pA-2q8rE
4x7hA-4xi2A
1uj0A-1mv3A
2cpzA-2mb0B
1ufoA-3mgaA
3ulhA-1welA
1u2hA-1p53A
3v0uA-2bp1A
2iugA-3ps5A
2j5pA-1r1uA
4qecA-4z0tA
1h6kX-3p5tL
4lw8A-1lsuA
1kqvA-1ij5A
1k4jA-1ro5A
4ef0A-2l5lA
2j5iA-1tg6A
1jrhI-1n26A
2chlA-1u5qA
3gqsA-1yj5C
1titA-4u0qB
1xl3A-1xkpA
4q25A-1sumB
3bs5B-1x40A
3kyiB-3hdvA
2yrzA-1x5iA
3whdA-1uv0A
1du6A-3k2aA
2lv3A-1wikA
1tyyA-2abqA
1lw3A-1fpzA
4wnoA-4md7E
1dp6A-2gj3A
3oecA-1yb1A
1fjlA-2k40A
3m5bA-1fs1B
3u0iA-1w9aA
2j1lA-2gf0A
2i3dA-2h1iA
4r38A-1xfnA
1eljA-4r9fA
1eo1A-2yx6A
3jvdA-4ry9A
3vv1A-2vh9A
3ij5A-1wr8A
4r40B-2hqsC
3kmuA-4yfiA
3qz6A-1n8iA
2ad9A-2la6A
2zayA-2b4aA
3fd4A-2ox8A
1sfnA-2pytA
2f98A-3d9rA
1p5sA-1bhdA
2f9cA-3ixcA
1kqvA-3zwhA
3njrA-4dq0A
3q2sC-1p1tA
1y9bA-1b01A
1of5A-3fsdA
2o1aA-3ovuB
1x6dA-3o46A
1irsA-1e5wA
1jkuA-3t9jA
5cpgA-4ffuA
4o6vA-3ai1A
2f66A-2cazC
2o1bA-4piwA
1imjA-3qvmA
1jdaA-1eh9A
3h7aA-1g1aA
3lefA-1ttzA
4pf6A-2y7iA
1owwA-2vkwA
1eh6A-1mgtA
2a28A-2i0nA
4pngA-4hs1A
2j0qD-3ulhA
4jwvA-3t88A
4eewA-2m4nA
4jcnA-2fyqA
1jmxA-2cxkA
3hzhA-1qo0D
2e7lC-4ndmB
3hmnA-1u5qA
1colA-1a87A
1dilA-1e8tA
3bdwB-3kqgA
3cojA-3qvgA
3fdbA-1d7rA
2bngA-3d9rA
1wkvA-1pweA
1rpyA-2dm0A
2leaA-1d8zA
1hyuA-2ojlA
2wv4A-3w95A
2dc2A-3shuA
3p5tL-1jmtA
1n7eA-3shuA
3d0qA-1rrvA
3gbvA-3gybA
1adrA-3fyaA
2bjuA-1pfzA
2yckX-1l2qA
3hdgA-3cu5A
3i4wA-2jilA
2k5gA-2ldkA
2y7jA-2clqA
4q2pA-2kv8A
1nm7A-2moxA
2cz4A-1xk8A
1eazA-2v76A
1wr8A-3n07A
3rkrA-4fc6A
4is2A-2fwmX
3f0hA-1m32A
2d2mD-1x46A
2fepA-3d8uA
1grqA-1zuhA
2ogaA-4wp0A
2ajrA-4s1hA
1hdoA-3o4rA
2zmcA-3uiuA
2bkwA-4nogA
2bujA-4xi2A
3d9rA-1tp6A
4p39A-4p3aA
2qq5A-4nmhA
1ubdC-2gliA
1h6kX-2mpuA
3eodA-2qxyA
1bj8A-1wfnA
2qq5A-4fc6A
4rzsA-4joqA
3rqzA-2ahdA
3pu5A-3zkkA
4xllA-2vrnA
1gmlA-1jonA
1vkhA-1k8qA
3k9vA-2yooA
3i4wA-2z17A
4ix8A-3getA
4ic7A-4kb8A
3t90A-2hv2A
3rkuA-3u49A
2owpA-3er7A
2b67A-3of4A
1wtbA-1wg1A
3fsdA-3grdA
4fxvA-2ytcA
3alsA-2kv3A
2aw2A-4nobA
1vzoA-2psqA
3rcmA-3iacA
4rweA-1tlfA
1u37A-1b8qA
2pu9C-4ruvA
1s1nA-1vyvA
1vlqA-2h1iA
2iecA-2i52A
1xd4A-2ii0A
3hicA-2rbcA
3wihA-2kbgA
1v6bA-3axaA
4h4gA-1zkiA
1xrfA-3be7A
3d02A-4joqA
1ep1A-2htmA
1ilwA-3oqpA
3tn7A-3l6eA
1rliA-2q62A
2bkwA-3p1tA
2m6kA-1efdN
3n07A-2nyvA
1tqiA-1leaA
3h7aA-2o2yA
2qkqA-3bq7A
1ikoP-2wo2B
3khtA-3gt7A
4i7hA-1z1dA
4kjyB-3qp3A
4hwkA-3lf1A
1c4kA-3ri6A
4h05A-2ppqA
3d6xA-3lmbA
3td9A-3k9cA
1y7nA-1m5zA
2zxeB-1q90G
3pucA-2rikA
3oxnA-1atgA
1d9aA-2mzqA
3n74A-3u49A
2i6lA-5d9hA
2l3cA-2ljhA
2gnqA-1xksA
2gokA-2pajA
2yfvB-1bh8A
2k6dA-1zuuA
4ienA-2q2bA
1nf3C-2yt8A
4uijA-1vcbB
1p8zG-3ffnA
3b5eA-2xuaA
1z9zA-1wfwA
4du5A-2abqA
3bzwA-4rshA
3vkeA-2opvA
1s05A-4er9A
1sq4A-4axoA
1sn0A-2iglA
1xlxA-3bjcA
1kgsA-3cz5A
1kxjA-1i7qB
2crzA-1cd9B
1tafA-1ku5A
2b0vA-2azwA
2cjwA-2gf0A
3fw2A-2f51A
1y9kA-3fb3A
1tiqA-2jlmA
2v2gA-3d6iA
3b5hA-1titA
1kl7A-1vb3A
1gkkA-1ufoA
1jbgA-4ua1A
3eucA-3lv2A
4nrgA-4ccgA
4kysA-4gl0A
2fm1A-1pffA
3d6xA-4h4gA
4yv7A-5braA
1m2xA-4awyB
3eivA-1iyjB
4pf6A-4mcoA
2y96A-2nlkA
2yzqA-1o50A
1p2xA-1wyrA
4kpaA-1n97A
3r27A-1x4eA
3c1xA-3dlsA
3umfA-1vhlA
1vl0A-3sxpA
2lqrA-1za6B
2qtpA-3byqA
3tn7A-2qhxA
3vv5A-2o1mA
2oiwA-1bvqA
1zylA-1j7iA
1y8cA-3douA
3fm8A-1g3gA
1wg7A-1plsA
3lzbA-1mruA
1zugA-2icpA
1wy8A-4zriA
3kcnA-2plnA
4uqtA-2dgxA
2ge3A-4j3gA
2mpuA-1x4eA
1cb5A-4pi3A
1svvA-1pffA
2qu7A-4rweA
3r8bB-1i8lA
3l8aA-1fg3A
2kbsA-2yuyA
4irnA-4rm7A
1pzxA-1un8A
1dr1A-3vcoA
3olzA-3jy6A
4q9bA-2bc4B
1bolA-1sglA
4u2gA-2i3dA
2ls8A-1mpuA
1ufoA-4nvrA
1dowA-2p61A
4rncA-3e3aA
2nxfA-2yvtA
1g1aA-1wvgA
1bj7A-2rd7C
2gzxA-1j6pA
4lxgA-2b61A
1i6wA-4zv9A
2gffA-2zdpA
4uygA-3gg3A
3hduA-4i82A
2hoqA-2wm8A
4io2A-4c0rA
2qhxA-2fmuA
3qkgA-4runA
1faoA-2jp2A
2hydA-2onkA
2v1rA-2jt4A
2csjA-2vwrA
4hwkA-3orfA
2cr6A-2rikA
1of5B-1jkgA
3pgpA-1yx0A
2j16A-1wchA
1negA-2js2A
1s8nA-3cg4A
3uekA-4a0dA
1m5yA-2pv1A
2k6dA-1ng2A
1lsuA-4da9A
3ju7A-1yiyA
3lbbA-3dkzA
3p0cA-1kq6A
2z1nA-2nwqA
3t4xA-1gy8A
4e38A-3l2iA
1lwhA-1gcyA
3e9nA-3lf1A
4kvmE-3igrA
4lw8A-1kbzA
1lk9A-2o1bA
2ozaA-3dbqA
3dnpA-1nf2A
3deuA-1r7jA
3qjmA-2vphA
4q7eA-3eulA
1j75A-3co7C
3l2iA-1sfjA
4q2qA-2kojA
4wutA-3bilA
3bu7A-2pytA
4kzkA-3ip5A
2wwpA-2xstA
1xg5A-3h7aA
2dyqA-2nmbA
2fhpA-1wy7A
1w6uA-1a27A
3erwA-1gp1A
3qqqA-2d2mD
2q2bA-2cyeA
4ln5A-4pbqA
4kmrA-3h5oA
1k4kA-4rpiA
3hdoA-3f0hA
2fswA-1r1uA
4qkgA-1tdqB
3n9uC-1wi8A
3r03A-2dukA
3wi7A-2cb9A
3lm0A-2zmcA
3h5oA-1dbqA
2j0qD-2cphA
1u5eA-2d9zA
4xi2A-2psqA
1v1oA-3ea6A
4kttE-2jahA
2r2oA-4dwfA
2b4aA-2qzjA
3ef8A-2xr8B
2vd3A-1nh7A
3hz4A-4kunA
1yggA-4r43A
1rv6V-1fzvA
3s1iA-1s69A
1zoxA-4p48A
1lbmA-1rqbA
3l4rA-1gkaB
3ot4A-3kl2A
1izjA-1mwoA
1eu8A-4hs7A
2b4wA-1y7bA
4pngA-11gsA
4rxtA-3cs3A
1vkcA-1gheA
4yv7A-3ip5A
1hyrC-1a6zA
3a2bA-1fc4A
4q9cA-2bc4B
1m3cA-1wfwA
1x54A-4j15A
3h5oA-4jb0A
3i3yA-2v78A
5a46A-3orxA
3bc8A-3p1tA
1whxA-3d2wA
2v81A-2egzA
2fnoA-1oe7A
3d31A-2onkA
1m2eA-2hqoA
4qgrA-4piwA
2j05A-1gl5A
3g14A-2hayA
3kwkA-3qdlA
2o9dA-2evuA
2fbnA-1iygA
3bwgA-3ddvA
2g3qA-1xb2B
2fgeA-1sqbA
1z8gA-2as9A
3gbhA-3qdlA
4r4uA-4i82A
1x5kA-1c8pA
2cw2A-4h3eA
3ttiA-3hmnA
1ujtA-1x5xA
3ndnA-3fkdA
1ymqA-2gmwA
3uq6A-2pkfA
2x7xA-3k9cA
2gj7E-3b9kB
1u37A-1mfgA
4ln5A-4pafA
1ejeA-3cb0A
2mzrA-3p5tL
3u53A-3dkuA
2hevF-1u5xA
3jtxA-4fl0A
4le0A-3cu5A
1wk4A-5dwmA
2y93A-2gdzA
4fcjA-4j8tA
2db8A-1x5iA
2dx0A-3ps5A
2f7kA-3kzhA
2cpyA-3ulhA
4xltA-3to5A
2hvyA-1r3eA
1bj7A-3by0A
1vqtA-3ritA
2kbsA-1y7nA
2gb3A-4qgrA
2k3kA-2f9dA
2le1A-2ldkA
1q67A-2rnrB
3oicA-1mg5A
2lstA-3gnjA
1yqeA-2gfqA
2dnyA-3b4dA
1ihjA-3axaA
3jr7A-1pzxA
2hqoA-3h5iA
1djgA-2cjtA
3e29A-1zkiA
4ic7A-2bdwA
2iepA-3bovA
1qo3C-3whdA
2aw2A-3b9kB
2fnbA-2yrzA
1iy8A-4wuvA
2z0sA-2je6I
1pdkB-1n0lB
2jt4A-3h0fA
1x4yA-1n26A
4ln2A-2gqiA
1yk3A-1nslA
3ucxA-1xhlA
2b5aA-3clcA
5bs6A-2dukA
3orxA-2chlA
1vrsD-3gnjA
4ag7A-1z4eA
4ef0A-1b9xC
3t4xA-4is2A
4p56A-4p1eA
2x1aA-1fhtA
2aw6A-1y7yA
2ihoA-2rstA
4yleA-4wt7A
2mpuA-1wexA
2fujA-1njkA
2nptB-4awjA
4jb0A-4z0nA
2fujA-2b3mA
4yo7A-4rk6A
4ohjA-1ty0A
3o46A-3cbyA
1iugA-3ffrA
2j16A-2qepA
1m5tA-1a04A
1csyA-1bmbA
1n0lA-1m1sA
2yckX-3o63A
4wutA-4rxtA
4jdpA-2gmwA
1xkiA-2hlvA
1danU-1fg9C
4mmwA-3i4kA
1a2oA-1zy2A
1p91A-2yxdA
1xi9A-1v72A
3gk0A-4n6eA
1cg5B-1x9fA
3rqiA-3cz5A
3qp3A-2v9tA
2lu3A-4y0gA
1owwA-2yuxA
1ep1A-1gt8A
1hqvA-3zwhA
2cphA-2u2fA
1bw9A-1lehA
4nxjA-4uyeA
3eucA-3ftbA
2f5yA-3tsvA
1ovnA-3vfiA
2j0qD-3zzyA
4bex1-1hqz1
1whyA-3md3A
4io2A-4h5fA
3cu5A-2qxyA
2yxvA-1sddA
3mgxA-1e9xA
4x00A-3bdiA
1q1oA-2nptB
1sk7A-1iw0A
3e9nA-2b69A
3mvuA-2q32A
1u6gA-1ldkA
1whxA-2do4A
1t0bA-2a9vA
2fn6A-1u08A
1y7pA-2nzcA
1whdA-2cs5A
4ilqA-1vhgA
2b7jA-4k9zA
2f41A-2oafA
1jfbA-3jusA
3b8lA-3wmdA
3bwgA-3hfiA
2rbfA-1x93A
4kpaA-3tjsA
1lu4A-3d21A
2rjnA-4e7oA
2e3vA-2yrzA
1ashA-1vhbA
3td9A-3bilA
4m0kA-1o57A
2ganA-1vkcA
1b8iB-1akhA
3idvA-3gnjA
2f9sA-2m72A
3rotA-3dbiA
1gcpA-4ln2A
3wihA-2ibgA
2gzxA-2ffiA
1ixkA-1wy7A
4rpvA-2x4fA
2cq2A-2la6A
2rbfA-2ay0A
3lgcA-3m8nA
1us2A-3wsuA
2v8zA-1vpxA
2q88A-1ii5A
2cr6A-2eo1A
2eh0A-1uhtA
3u5rE-3eurA
1rz0A-2ptfA
1f38A-2dulA
4g55A-1bpoA
2k6dA-1ug1A
2hazA-3csbA
2mgzA-3egnA
1vjrA-2c4nA
3jy6A-4nqrA
2ayzA-2qr3A
1epfA-4nobA
2io4B-3p91A
3i5tA-3a2bA
2jk1A-4zylA
2csvA-3ddtA
1hskA-2bvfA
2gqiA-1x6gA
3r4cA-3l7yA
1fm5A-4uwwA
1vrsD-2dlxA
2f66A-1grjA
1tllA-2m6rA
4apcA-2x4fA
2q9vA-2egkA
2d5vA-3narA
2b69A-4r1uA
3n9uC-1x4eA
4q75A-3fkdA
2qhpA-3hicA
1wtbA-2dnnA
4q7eA-3cz5A
3kmuA-4nfmA
1l5yA-3to5A
1cf7A-2obpA
1mbaA-1cqxA
3da0A-4iosA
1p1tA-2mzqA
1n40A-3ejbB
2vreA-4jwvA
1a27A-1mg5A
1k12A-2l9lA
1u5tB-1hstA
3vfiA-2yp6A
2wz9A-2pu9C
1imjA-1iunA
4jfcA-4jotA
2ljaA-2bmxA
3o46A-1vaeA
1v98A-1v9wA
3l49A-3e3mA
3lyeA-1o5qA
1qsmA-5dwmA
4r9kA-2imjA
1sw1A-1ii5A
4i62A-2pvuA
3prlA-3r64A
1dxtB-1or4A
4jvuA-5bxfA
2qh0A-1cjxA
3sd7A-2wm8A
4j8tA-1jkgB
2ibzG-1xmeC
3pveA-3biwE
2wtkC-4accA
1wk0A-1owwA
4ymqA-3bejA
2ef7A-3sl7A
1fe0A-1mwyA
2aa4A-1q18A
1dc7A-3i42A
1zswA-3oa4A
1cd2A-2bl9A
1byfA-3cfwA
2bngA-3ejvA
4hoiA-3f1nB
3ebtA-2qiyA
2h3hA-4rk1A
1cauA-2ozjA
4af2A-2b1lA
1bvqA-1z54A
4pafA-4n91A
2jafA-4hyjA
2pd1A-2bbeA
4rvcA-2hydA
1vq1A-3njrA
2pu9C-2h30A
4wxeA-3gybA
3e05A-1yb2A
1xvsA-2f1eA
1ng2A-4glmA
1x4yA-1uenA
1axjA-3ec6A
2eobA-2gsbA
3qdoA-1x8sA
2fujA-2v1oA
2vywA-2wtgA
4p56A-4pafA
2kfkA-2nptB
3bgoP-2av5A
1wfiA-2cr0A
2k8gA-2dhgA
4q9cA-5anmE
1u2zA-1wy7A
3dtcA-3oz6A
1yp5A-1mv3A
4hgkC-1kb5B
4lldB-1za6B
3s1iA-1vhbA
3e81A-3sd7A
5cq3A-3q2eA
4hp9A-1v9yA
4npnA-3kydD
2lqoA-4hs1A
4o00A-1n26A
1d4cA-1m1pA
2jg8B-1gr3A
3w37A-1xsiA
2docA-2db8A
1g0u1-3unbF
3eodA-2plnA
2eq9C-3dufI
1v9wA-2wz9A
1rcwA-3no6A
4kqcA-4z0nA
1j6pA-3mkvA
2yjpA-5eyfA
2cteA-4lijA
4cg3A-3bdiA
2eo1A-2ol3A
1ojvA-2psmC
4ffuA-2b3mA
4nq8A-4p1eA
1lssA-1a27A
2cyyA-1ri7A
3wxbA-3o38A
4xb5A-3grdA
3h2vE-1wwhA
2w4mA-3kbbA
1vjxA-2vxxA
4nsqA-1yleA
2d5vA-1b72B
1ws6A-5eegA
2j5kA-1hyeA
2yvxA-1yavA
2vz5A-1wh1A
2cw9A-2fxtA
3ejgA-1njrA
2ad9A-3zzyA
1vl7A-2fhqA
1yj8A-1jaxA
2v0rA-1i9yA
1ep1A-4n6eA
1k4uS-2enmA
1dv0A-1vekA
1gxeA-3kvqA
2r1bA-1qu0A
1kgsA-2qsjA
3dukA-1tp6A
1xfdA-2h1iA
3wihA-1fnfA
3whdA-4pp8A
3og9A-2i3dA
2y7iA-4c0rA
1x5yA-1p9mC
1n7kA-2egzA
1c8pA-1ueyA
4o6vA-1iy8A
1si9A-2bbeA
1xauA-1za6B
1fxxA-4rg8A
4infA-4i6kA
1qo0D-2qzjA
1uc6A-1x5xA
2yubA-2jilA
1hbkA-4zriA
2leaA-2do4A
2rc5A-1ddgA
1kbzA-2x6tA
2ib0A-2fzfA
2b7jA-2ls5A
2oeqA-2iazA
4uhcA-3g02A
1c9uA-1v04A
1sqsA-1ykgA
3hm0A-3ck1A
2edxA-2ocfD
3bb9A-3ejvA
1v6eA-3w1sC
1grwA-2criA
4xeyA-3udbA
2hewF-1osgA
1irsA-1qc6A
3eyyA-1hstA
2bujA-1vzoA
4h3eA-1gv3A
1w0oA-2p4oA
4da9A-1g1aA
3he2A-4jylA
2f5yA-2ejyA
3vlgA-1kg0C
3fduA-3swxA
1fhgA-2v9tA
3alsA-1pw9A
3lv2A-2fyfA
2adzA-1u5fA
2eo9A-3bovA
2hh3A-2ctfA
1yeyA-3u9iA
2g7zA-3nyiA
2ocgA-2dstA
1ixlA-4zw0A
3kflA-4wnyA
1gkrA-2icsA
2kvqG-2heqA
2k8gA-2dnnA
2f5yA-1uf1A
3i42A-3hv2A
4xi2A-4apcA
1orrA-3l6eA
1ynpA-1lqaA
4kvmE-3r95A
1v5mA-1xx0A
1n5wB-1jroB
3e05A-2nnwB
1yp5A-2kr3A
2e11A-3p8kA
2ae6A-2bswA
2dl9A-2yuvA
1j75A-2p5kA
1y81A-1t2aA
2ogsA-3u0vA
1r94A-2d2aA
4npnA-2bweS
2b67A-2wzvA
2dukA-1v8iA
1yp5A-1t0hA
3qvqA-1xi3A
1wfoA-1v5jA
2vi7A-1wwzA
4f0fA-2chlA
4o00A-1wisA
3dinA-3borA
2h0aA-5braA
1fj2A-4mj3A
2qsjA-3hv2A
4esrA-1k1zA
4ndmB-2ednA
1on0A-3fncA
3h0fA-1k1zA
1ixlA-2f3xA
3kydD-4eewA
4q97A-4depB
1wyxA-1ov3A
1xhlA-3l6eA
2nyvA-2wm8A
1n7gA-4zrmA
4cmyA-2vxxA
2dnyA-1d8zA
2c21A-1zswA
1whyA-2adcA
3rihA-4iuyA
1fi4A-1k47A
2zayA-3jteA
4le0A-1s8nA
3guyA-4x54A
2fgzA-1bplB
2bkfA-2bweS
3d6xA-1zkiA
1a6yA-1r4oA
2j12B-2edjA
4xkmA-1qtwA
2gqiA-1k4uS
1vpmA-2oafA
2pa7A-1upiA
4cybA-1uvhA
2eddA-2ee2A
3egcA-4rweA
2f6qA-4k29A
2b5xA-3d6iA
2ox5A-4ktyA
4qecA-2a35A
3nvvB-1t3qC
1s0yB-2xczA
4hrxA-1r3dA
1sqsA-1b1cA
3gbvA-4yo7A
5eyfA-1ii5A
4kaxB-1v88A
3kkwA-2i79A
1x4eA-1wi8A
1ixlA-1yocA
4irgA-1yo5C
1z6oA-3oj5A
2wciA-1wikA
1d2fA-4q75A
2f2eA-1leaA
1tdqA-2arwA
1jjfA-1sfrA
1oxbB-3crnA
3og9A-1dx4A
1gr3A-1dg6A
1vcsA-3lg7A
3tn7A-3oecA
3qp3A-2kdgA
3s26A-3l4rA
3fkkA-3b4uA
3qy3A-3dkzA
4jhcA-2p5xA
2peoA-4gr6A
4ic7A-3c1xA
1s98A-1x0gA
3r8bB-1ci5A
1ve3A-4e70A
3p1tA-1ynuA
3l9sA-3l9vA
2mj0A-2j8bA
3ps4A-1m5zA
3kwgA-3l4qA
4pofA-1z9fA
1j1iA-3fobA
4r6kA-4hs7A
4hqsA-3gl3A
1l5yA-1s8nA
1j1tA-2cwsA
3wk4A-3qvmA
3gzsA-3ejnA
2l54A-1fx7A
1dslA-2bv2A
1p0kA-3sr7A
1sfuA-1u5tA
2v7bA-4ir7A
2ee3A-1x4yA
2peeA-1jmjA
1wlnA-2eh0A
1yzvA-1nbaA
3hdgA-3nhmA
1z0jB-3fyrA
4pm0A-3hqyA
2ckfB-1s5aA
2furA-2asfA
1blaA-1vclA
1gc5A-2v78A
1y8aA-2feaA
1wfnA-1v5jA
2c5lC-1p1aA
2psqA-2wtkC
1eokA-1itxA
2dnnA-1wg1A
1uapA-1br9A
4o6vA-1yxmA
1ya5A-1tvdA
2i6lA-4mwiA
2d8yA-2o10A
1a2oA-4zylA
3orfA-3u49A
2hqoA-3hdvA
2egiA-3d6xA
3rqiA-3cu5A
2wv4A-1q3xA
4a25A-3oj5A
1pv3A-1gs9A
4uhcA-1qtrA
4dpoA-1lq9A
2dawA-2ebkA
1witA-2kkqA
1grwA-1m1sA
1k4uS-1ycsB
2pidA-4wnyA
1u6lA-1u69A
2h1rA-4jxjA
3hdcA-2l5oA
1ie5A-1witA
3ljsA-2afbA
4kysA-4ovjA
3qz3A-1yuxA
2o2vB-2cr5A
1rlwA-1cjyA
2hw5A-4jylA
1om0A-4b15A
2onlC-4eqmA
3pgpA-4e2aA
3oecA-4da9A
1x4bA-2fhoB
1uw4A-3b4dA
1cpyA-2i3dA
2fswA-1ucrA
4i82A-2fs2A
3wihA-1n26A
2mgzA-2cq2A
2frhA-4ou0A
1ympA-2dvwA
1yx3A-1sauA
1n4cA-1nz6A
1v98A-4xhmA
3ttiA-4apcA
1j7vR-1a21A
1s7fA-1nslA
3td9A-3tb6A
4kzkA-3d8uA
2plnA-2jviA
4hx6A-1rz0A
2qhlA-4lfhD
1agrE-2ihbB
3sg0A-3hutA
1mg5A-1t2aA
4g9bA-3qu2A
4yfiA-3uiuA
3dzzA-2ogaA
1b34A-3swnA
1y7rA-2fe7A
3h2vE-2cq2A
4emtA-4ef4A
4qegA-3b9kB
1xbsA-2l5lA
3gemA-1n5dA
2bgwA-2a1iA
1xbsA-2kucA
3hdoA-4q75A
3byiA-1grnB
4e8oA-2fe7A
1vm8A-3polA
3fw2A-2v2gA
2k1mA-2xy1A
4ybnA-2hq9A
1y9oA-3trgA
1wy8A-3qq8B
1yreA-2bswA
1lwrA-1ueyA
1b34A-1d3bA
4jjnK-1m4zA
4gnrA-3k9cA
2a2gA-2xstA
3zs7A-3i3yA
2zayA-2qzjA
3f4wA-1piiA
2cozA-2hknA
1c3qA-3rphA
1juvA-3cseA
1zy2A-4xltA
1yo6A-2jahA
1u5dA-3pscA
2l08A-4f25A
2rgqA-1q40A
2psqA-2wqmA
1q8mA-3omzA
3eb2A-1w37A
1of5A-3bb9A
3azvA-1wbaA
1z3eA-4hs1A
3i42A-3h5iA
3slgA-5er6A
4pe3A-4nguA
3h0uA-2ppyA
1u5sA-3c0cA
3s97C-2yr3A
2os5A-1mwwA
1zxeA-3dbqA
3rh0A-4etiA
2oaiA-2o3gA
1u8sA-1cc7A
1e5oE-4pphA
3d19A-2gscA
1oplA-2chlA
2fa5A-1tbxA
2xr8B-2r4iA
3irvA-1ilwA
1s5aA-4cdlA
2q01A-3gg7A
1xj5A-2gpyA
1xb0A-4kmnA
4dt6A-1ap8A
3d02A-4o5aA
4rncA-2h1iA
2ed9A-2kbgA
1peaA-3ip5A
2hglA-3b4dA
1x5yA-1x5iA
1u1iA-1vkoA
4mybA-1jykA
1nrwA-1nf2A
1dqgA-1jlyA
2cpiA-1oo0B
3a68A-1uvhA
3oxnA-4jdfA
2ebnA-1w9pA
1eurA-4csdA
3gbvA-4jb0A
1poiB-2ahuA
3uwcA-3jtxA
3mgxA-1pkfA
1zynA-1hyuA
2emqA-2o16A
3nv0B-3en8A
4lfhD-2kdgA
2lv3A-3uiwA
4f25A-3egnA
4hgkC-2rikA
3v8bA-2y93A
1fc4A-3dydA
3l4rA-1u17A
2bmcA-2wtkC
2fqlA-3s4mA
5er6A-3p19A
3bb9A-3e99A
1y1lA-2gi4A
1t72A-4zeyA
1jxzA-3hp0A
3ljsA-1vk4A
4mlcA-4rweA
1v5tA-1p1aA
3mizA-3g85A
2psoA-1xuvA
3qdlA-3x21A
1bobA-2p0wA
3r5gA-1cs4A
1gcpA-1ycsB
2dn7A-1n26A
4x0vA-3wsuA
4rk1A-3sg0A
1znpA-2pytA
4q7eA-3hv2A
1xg5A-1n5dA
4c20A-2ajtA
2w11A-3umbA
3c2wA-4fofA
4yleA-4jb0A
1rlwA-1rsyA
2azwA-2rrkA
2pkhA-2ooiA
1o5uA-1gqgA
4q9bA-2p24A
1i5pA-1w9sA
1oo0B-3egnA
3i9sA-1mk4A
2wagA-1obaA
2owpA-4xb5A
2a4dA-2onuA
1ae1A-5er6A
2iepA-2eo1A
2cyeA-2cwzA
3kzvA-1a27A
2cyeA-3dkzA
4rk1A-3rotA
4jylA-4hnkA
4okiA-1h2bA
1g1cA-3pucA
3alsA-2vrpA
3pm0A-3qz1A
1n99A-2dc2A
2hayA-3pxvA
1fhiA-4eguA
1stpA-4z6jA
1rcuA-1ydhA
1nslA-4e2aA
3qqqA-1x46A
3oeiA-2a6qA
3nv0B-1buqA
1u2hA-1f97A
3i4fA-3sxpA
2trcP-2av4A
1qo3C-1h8uA
4d97A-1m54A
1svvA-2fq6A
3l8aA-3n5mA
3brqA-3l6uA
1htnA-3c22A
4umsA-1aohA
3d8uA-4joqA
2f9tA-2nrhA
3ff9A-1uv0A
3r4tA-4nogA
2guiA-1fxxA
2y7jA-4xi2A
2a6vA-3zxfA
2ogaA-3p1tA
3m63B-3r66C
2ktbB-3uv2A
2vx2A-3tlfA
1qh3A-2p97A
3pm0A-3p3oA
1ufoA-4wy5A
3r27A-2lxuA
2dmzA-3shuA
1htnA-3cfwA
1nxmA-1upiA
1lbdA-3bejA
1vliA-2egzA
1g87A-3zqxA
1vfrA-3qdlA
3zvhA-2pceA
4e8oA-2hqyA
2ogsA-1imjA
3gemA-1k6iA
3e3pA-4md7E
3tw9A-4e6mA
1cmzA-1htjF
1oplA-1gbqA
1rh9A-4oouA
1xhlA-4fc6A
1zemA-1z7eA
4p48A-2ol3A
1fhgA-1wwaX
2pq7A-4npvA
3jteA-2jviA
2od6A-2od4A
3eacA-1bmbA
1p9mC-2hazA
2cs0A-2kk6A
2f8jA-1ynuA
2dstA-1pv1A
1egoA-4tr0A
3lutA-1zsxA
1xiwA-1f97A
3zzyA-1sjrA
3daxA-3bujA
1n7gA-3wmwA
3bblA-3kkeA
3iirA-1r8nA
1d2sA-3sh4A
4kmrA-2h0aA
2fiaA-1yx0A
1g1cA-1ya5A
4kb8A-4nfmA
4wbtA-3mebA
2fjcA-2c2fA
1xphA-3vppA
3pgeB-1rwzA
3broA-3bpxA
4k9zA-2pu9C
3jteA-2hqrA
4i82A-1iq6A
1u37A-3qjmA
3ai1A-2g1uA
3c5rA-2l6bA
2j1kC-4liyA
4my5A-1fg3A
4jb0A-5dkvA
3flvA-4zriA
1fe8A-5bv8A
1d8vA-4q2vA
4r38A-3ulfA
2fyiA-1pc3A
1p5qA-1iygA
3hz4A-2ojlA
4rnsA-4gwoA
3eofA-3gagA
4kpaA-2yooA
4nstA-3tl8A
2o6bA-4ienA
3kmuA-1h8fA
3kkwA-1yvkA
3eodA-4lzlA
4qgrA-4fl0A
3fyrA-1fxkB
2y7iA-4i62A
1wgdA-2hj8A
3i4wA-1uf1A
2q9vA-2edvA
2a4oA-2fp7B
2b6bD-4wqqA
1h30A-3biwE
3ff9A-1jznA
2bkfA-4mjsA
2x7xA-3bblA
1dugA-3vpqA
4q75A-4wbtA
3qnmA-2w4mA
3b5eA-1lnsA
4accA-3tl8A
2q86A-2kkqA
3hzhA-2qzjA
2otrA-2a6qE
2hh3A-2ba0A
3c3kA-4rkqA
4czeA-2fsjA
1lddA-2v9vA
2qhmA-3oz6A
2pblA-2cb9A
4rshA-1vjgA
3shuA-1wh1A
1d5wA-3khtA
2bk9A-1x46A
1m5zA-3axaA
2thiA-1eu8A
1m5tA-4qpjC
3ulhA-2cpeA
1vkhA-2qt9A
1mwoA-1gcyA
4wp0A-2x5dA
4md7E-3cokA
4xq3A-1d3bA
2dr1A-4wbtA
2ownA-3lbbA
2d9fA-2pbcA
4jevA-1fc4A
4apcA-3dbqA
1dulA-1mfqC
4p0iA-2v3tA
2zmcA-4jg6A
1x53A-1z94A
3hn4A-2hppP
1si9A-2zdpA
4d6xA-3hv2A
3r0kA-3ritA
3tgvA-3ec6A
2h0bA-1dykA
3l4fD-3cbyA
3vr8B-1kf6B
3gfoA-2onkA
4hqsA-2yp6A
4lw8A-3sxpA
3r03A-1hx3A
1ujtA-4o00A
3e81A-3mmzA
3h76A-4ddoA
1j8eA-2kriB
1gviA-4y0gA
3ucxA-1mg5A
1biiA-3dbxA
3nhnA-1wyxA
2i3dA-4zv9A
4kpaA-3qz1A
1zccA-1v8eA
2bngA-2k54A
1z9zA-2jt4A
3b5hA-2nmsA
1opzA-2g9oA
1wytB-3ri6A
2y1hA-3iacA
2dn7A-1bquA
3ktoA-1zy2A
1aazA-2ltkA
3kmuA-4mnfA
3uv2A-3lxjA
3pm0A-3nc3A
3qy3A-1j1yA
3b5eA-3qvmA
1wdyA-3eu9A
3exrA-3inpA
4o8mA-4pafA
3bblA-3h5oA
4ygqA-2gmwA
4cmyA-3t9jA
1hyuA-1a8lA
4mngE-1zoxA
2vozA-4qrzA
4dh4A-3fwtA
4knpA-2ppyA
1dcfA-2hqrA
2y9mA-2ebmA
4wnoA-4cztA
2hzeA-1fovA
4xuoA-1pmhX
1xzxX-3bejA
1tn3A-1fm5A
3eucA-1u08A
1v5oA-1guaB
3or5A-3d21A
4o32A-3kh7A
2lf2A-1z94A
2b5aA-2icpA
1z0pA-1gaxA
4bf2A-3sv0A
1vlqA-1ufoA
1wfjA-2ep6A
3inpA-4aajA
2olpA-2c0kA
1odvA-2gj3A
3c1xA-3dbqA
3lgcA-3zywA
4e6pA-4hwkA
2csjA-2h2bA
2f9dA-2lxiA
1gcpA-1wfwA
2fsqA-4qakA
3l0rA-1wnhA
2cwbA-1vekA
4yv7A-4ry9A
2fe7A-1yr0A
1qryA-3k2aA
1pweA-4d97A
2fexA-4k2hA
3ef8A-3dm8A
1nxmA-1lknA
5dleA-2kyrA
1x46A-1hbgA
4e8oA-2jlmA
2ok5A-1n3yA
4kzkA-3e3mA
1x79A-1g73A
1ri7A-1i1gA
1n73C-1jc9A
3kwoA-3t9jA
4my5A-3getA
1zr7A-4rexA
1eg3A-2ho2A
1cr5A-2pjhB
1hnfA-2kdgA
1i1dA-2fiwA
2ocgA-1ufoA
3e9nA-3l6eA
3n8hA-3innA
1oeyA-1wx7A
3f8cA-1z7uA
4r1uA-3uceA
1ujtA-2ee2A
2yt8A-3shuA
1jnpA-1qttA
2fo3A-2pwqA
2fprA-3u26A
3fixA-1ro5A
1yjdC-1xedA
1nafA-1nwmX
1wj4A-2hj8A
1ulyA-1leaA
3bedA-1vrcA
4z0tA-1w6uA
1b34A-1ycyA
3o15A-1l2qA
3wi7A-1k8qA
2h2wA-1ka9H
3bdwB-4wqqA
2fnbA-2dm4A
3rg8A-1o4vA
2cuiA-2fnbA
1nf3C-2opgA
1suwA-2bonA
5buvA-1upiA
3hdgA-4lzlA
1xq6A-2fmuA
1j75A-1on1A
2o2wA-2enmA
3fw2A-1r26A
3ksmA-4o5aA
2cqpA-2mpuA
3qdoA-2egkA
1z1dA-1r1uA
1rcwA-1yafA
2ogpA-2opgA
1r6zA-1si2A
1bd7A-1e7nA
2q9vA-2o2tA
1u37A-1wifA
3brqA-3e61A
1nctA-1bihA
1y8cA-4gekA
1wk4A-2aj6A
2bt2A-1agrE
3qi3A-1so2A
2y96A-1lw3A
3be7A-4i6kA
1zkeA-1skvA
1wytA-2fq6A
4d02A-2p97A
1vffA-4iplA
3zijA-4dvcA
1qkrA-1st6A
1n99A-2vz5A
1p2fA-4e7oA
1bpvA-2db8A
2x5dA-1ynuA
1yeyA-3r0kA
2oqyA-3dg3A
2igtA-2fhpA
3vv4A-3c2wA
1qwdA-4oddA
1v98A-3erwA
4i5lC-1g5bA
3ucxA-2o2yA
2dr1A-1pffA
2rfbA-3ejbB
2gf6A-4zv3A
1pw9A-3bx4B
1imjA-2i3dA
4pngA-1h75A
2vxeA-4emgA
1n26A-2hazA
4i3fA-4o08A
1nf3C-1m5zA
3mizA-3e3mA
3m4uA-2bzlA
1j7vR-1danU
1yqgA-2jkvA
2io1B-3h6nA
1m9uA-2qf0A
3fmpB-1wrbA
4da9A-1mg5A
2jscA-3pqjA
3mvgA-1apaA
2fr7A-3jusA
1q57A-1oftA
1idpA-1s5aA
2ba0D-2nn6F
2augA-2eo6A
3rihA-1xhlA
3d02A-4gnrA
1vrsD-2dj0A
4lw8A-3rihA
2mgzA-2do4A
1z94A-2rerA
1tdqA-2dm4A
3hogA-2jlpA
4h7pA-3fi9A
3v2lA-4pt1A
2ysdA-4n7fA
1zc4B-1v5mA
1muzA-2j05A
4qd7A-2q78A
1c4kA-3ffrA
1ci0A-2hq9A
3dz1A-3b4uA
4y0nA-3n7tA
1v72A-3jtxA
3c3kA-4xarA
4icuA-3r66C
2hcfA-3mc1A
2j16A-1g4uS
1hk9A-4emkA
2r6sA-4oj8A
1zitA-3c3mA
2pajA-2icsA
1q8mA-3b9kB
1uf3A-3ck2A
3h05A-1ej2A
1xg5A-2y93A
4zdmA-1i69A
1x7vA-1r6yA
1le8A-1b8iA
2a4wA-1xy7A
2qq5A-2a35A
4p48A-2v9tA
2bujA-3p86A
1ycsB-2jw4A
1x5yA-2db8A
3h8qA-2hzeA
1xx4A-3rrvA
3pnzA-1zzmA
1f5rI-4bnrI
3kxoA-4q5fA
3tb6A-4ry9A
3a6nB-2bykB
3r4tA-1v72A
3hzhA-2zayA
3qi3A-3hqyA
3uiuA-2clqA
4j8tA-4xb5A
1x5kA-2arwA
2qvgA-2b4aA
1wwiA-1bh8A
1wwrA-2hxvA
3tx7B-3p8xA
2iepA-2ncmA
4fc6A-1a27A
4eewA-3h6nA
3fv6A-2yvyA
5bt9A-2a35A
4kpaA-3daxA
4dz1A-1i69A
1lsuA-2j5kA
1g6wA-3uapA
3ctpA-3d8uA
3ai1A-2a35A
4j8tA-2r4iA
3hdcA-3d21A
4af2A-3or5A
1yf9A-3e46A
3n9uC-2dhgA
1di2A-2cpnA
1h8fA-1u5qA
1krhA-1ep3B
4v2pA-4efiA
2pgwA-3ritA
1z7xW-4z8gA
3ewiA-2p9jA
2gguA-1tdqB
1v6fA-3l50A
1nnwA-3ck2A
1x1eA-1xg5A
4orrA-4o9sA
1jaxA-2uyyA
2y7iA-4ymxA
4e6pA-2fmuA
1bb9A-2lj0A
4es7A-1epaA
3i6eA-1fhvA
1y7rA-1m44A
3un1A-4r1uA
2ncmA-3b9kB
4hizA-1npeA
1x5yA-1qr4A
4s0sD-2dm4A
3lbcA-1vlwA
1w0nA-1gwkA
2k5gA-1xuvA
1a2oA-4qpjC
2v2gA-3vfiA
3dlsA-3tl8A
2k1mA-2edjA
2ogaA-1wytA
3n9yA-2rfbA
2pzhA-2f41A
3cu5A-3cz5A
2bswA-2z0zA
2qxyA-1m5tA
4kqcA-3e3mA
1vzoA-1zxeA
2q2bA-1zkiA
2lqrA-3bovA
1mppA-4pphA
3lmbA-3dkzA
3s1iA-1cg5B
3guyA-3n74A
1raxA-4bkgA
1mkwK-2as9A
2hnlA-1m0uA
2imjA-1zo2A
3nbaA-3h05A
2qhpA-3uq6A
3ju7A-3ffhA
1vjxA-2c41A
1jfuA-3erwA
3ge5A-3x21A
3nhnA-2dx0A
1d2fA-4fl0A
1s66L-1dp6A
3l8uA-2yy8A
1f3yA-3hhjA
2xstA-3fiqA
3dzzA-2f8jA
1n9gA-1vj0A
2bwnA-1fc4A
2y7jA-2bmcA
1jegA-1gl5A
1vmdA-1b93A
2p7hA-3d2lA
4uhcA-3fobA
2crgA-1mbeA
2essA-3s4kA
2jt4A-3thkA
2pi2A-3eivA
3r4cA-4hgnA
3jvdA-3l49A
4s0sD-1bpvA
2qk0A-2cp6A
1uxoA-3kd2A
2bg1A-2z2lB
1itxA-1kfwA
1i6wA-3qvmA
1k85A-2crzA
4e8oA-1u6mA
3kkeA-3tb6A
1z8gA-4jcnA
1oplA-2javA
3k9cA-3tb6A
1xe1A-1d1nA
3w9eC-1witA
1egoA-3h8qA
3ld2A-2ae6A
1qtrA-2h1iA
2l0aA-2jw4A
1vj2A-1fi2A
1h3oB-1bh8A
2olpA-2vywA
3neiA-1cbfA
4npnA-1wggA
3zkkA-4hs7A
4kd6A-3hinA
1e6iA-4ldfA
3s9oA-1k40A
2dx0A-1bmbA
3ps4A-2omjA
3aovA-1c7nA
2jscA-1r1uA
4z0tA-4e4yA
2a2gA-3l4rA
3qanA-3r64A
3pdcA-2b61A
4pz2A-3r64A
1lssA-3p19A
2r2oA-4icuA
2v0rA-4jg3A
2nujA-1njkA
3g85A-3l49A
2ckfB-1eg9B
2izvA-3eacA
3qjmA-2kojA
3t90A-2bswA
2vzoA-2je8A
2g80A-1u7oA
3i5tA-3n5mA
1p6fA-2cqvA
1jkgA-1buqA
1g1aA-3n74A
1xnxA-1z5xE
4tpkA-3bdiA
4rk1A-3gybA
1v62A-2vwrA
4nxjA-3mqmA
2bv9A-1isvA
4ag7A-1i1dA
1iw0A-1yafA
2cpzA-2xsfA
3iarA-3rysA
4awjA-2bweS
4qecA-1gy8A
1ow5A-1b0xA
4rxfA-3fkkA
3vv5A-1i69A
2uyxA-1a7tA
3uv4A-4uyeA
3k4hA-4z0nA
1wkvA-5c3uA
3b2nA-2qsjA
4gnrA-4yv7A
3ngfA-1vkfA
2dkqA-1m7eA
1ur3M-3lutA
3m5bA-2z8hA
3kqgA-2ls8A
2bd0A-2nwqA
4q9bA-1u58A
4az9A-1xteA
3grdA-4cdlA
3fixA-1mk4A
3c5rA-1k3zD
2opgA-3axaA
2ifgA-2v9tA
4hrxA-4x00A
1wznA-4dq0A
2kfkA-1v5oA
3dukA-3wmdA
1zh5A-4f25A
1wyxA-1z9qA
3v4dA-2ewcA
1ya5A-2eo1A
1i1jA-2rqtA
2w11A-4uarA
1w2rA-1hfiA
1v70A-2oyzA
3whdA-2ox8A
2ic2A-1lwrA
1v9wA-4xhmA
1qsmA-2p0wA
1ae1A-2gdzA
2g3qA-3e46A
3oj2C-2wp3T
3q2eA-1e6iA
1urgA-3csbA
4q75A-2f8jA
3cu7A-4p3aA
4qnsA-3gg3A
2qzcA-1wovA
2hi0A-3mmzA
4k2nA-3hp0A
3wihA-1cd9B
4jevA-2e7iA
1senA-3d21A
4pdtA-1b2pA
1a2oA-1l5yA
2qhlA-3kvqA
3lqyA-1yacA
2oaiA-2rk5A
4f25A-2mqlA
4jcsA-4kd6A
5bt9A-2fmuA
3h5oA-3cs3A
1kviA-1jk9B
1r26A-3gl3A
1qghA-3qb9A
1vpmA-1bvqA
3r2eA-1nbuA
1oplA-4jg6A
3nc3A-1jfbA
1t43A-2yxdA
2y7wA-2gh9A
3gfoA-4c3zA
4yvdA-1sqjA
2adcA-2la6A
1d5wA-2hqoA
1m3cA-2jt4A
3daeA-2ya9A
2plnA-3nnsA
2wcwA-1zp7A
2cuiA-1k85A
2gxfA-1tp6A
1y9kA-3fncA
1k3rA-1yvcA
2vf2A-4zv9A
2izwA-1vakA
2huoA-2ibnA
1x5fA-2yrzA
2rnrB-1plsA
2v9tA-4k07A
3qdoA-2g5mB
3na8A-3e96A
1xiyA-1nm3A
2fupA-1s94A
1zbqA-1h5qA
4kamA-1i41A
2d9xA-1h10A
3b5eA-1imjA
2q1wA-1wvgA
1sqfA-4dq0A
1uenA-3qwqB
2qhxA-2gdzA
1fc4A-1ohvA
3bovA-1pkoA
3hmeA-3mqmA
3hmbA-3ep1A
4kzkA-3l49A
2gx8A-2nydA
2o2wA-1jegA
1bynA-2cm5A
4mngE-2e7lC
3c1xA-2zmcA
3pl1A-1ilwA
1oeyA-1wi0A
3r4tA-3p1tA
1l7cA-4er9A
3uwcA-4kamA
4lnhA-5dk6A
1griA-1rpyA
3ai1A-1ae1A
1pbgA-3wsuA
1m3cA-2eyyA
4bj3A-2b2xA
4orrA-1i4uA
1bk0A-1w28A
1xdkB-1xzxX
1iy8A-3v8bA
3pewA-2oxcA
3bl7A-4njxA
3eqzA-3q9sA
4e6pA-3un1A
1dz3A-1mvoA
2qepA-4wohA
1yafA-4wd4A
3i6vA-4c0rA
1u2hA-3b5hA
3wsdA-1nmoA
1izjA-1gcyA
1rqbA-1vpxA
3qfsA-1tvcA
2pwyA-2yvlA
2a35A-3afmA
2r5yA-1uhsA
3rjpA-4ixaA
2e6qA-1titA
2olpA-1cqxA
3kcmA-2ywiA
3tuiC-4c3zA
3vqfA-2kojA
1t44G-3ffkA
2lv3A-2wciA
1h6kX-2dnnA
1dowA-1dovA
2cpzA-3q2sC
3hduA-4qd7A
1e2aA-1hciA
2lstA-4gwrA
1eg3A-1zr7A
1b8xA-1vf1A
1uurA-1eanA
2y7jA-2onlC
1h9jA-1b9mA
1sp9A-4iagA
1xvqA-2bmxA
2fn6A-3a2bA
2c60A-2bkfA
3f6qA-3deoA
3r7dA-4bjhB
2bkwA-1iugA
2g1uA-4nmhA
3ncmA-2ednA
4e7oA-3n53A
2fnoA-1g6wA
1u9dA-1mwwA
1j1iA-1ehyA
4xb5A-2qiyA
3cu3A-3ebyA
4o6vA-3v8bA
4mwsA-4ci9A
4r4uA-4ordA
3t0jA-1k9yA
1uj0A-2jngA
3p86A-1h8fA
2a36A-2moxA
4xi2A-3sv0A
2kbsA-1n7eA
3vhuA-3bejA
3hjtA-4cl2A
4oh3A-2xutA
1fzaB-1jc9A
1vjhA-2il5A
1jb7A-1qzgA
4hwkA-3afmA
1h5qA-1yb1A
1di2A-1x47A
2om6A-3qnmA
3rkrA-1zmoA
2vryA-1hbgA
5cpgA-2bi0A
2xr6A-3c22A
1h6xA-1wcuA
3tk8A-1m8nA
2hkuA-2g3bA
4k2nA-3t88A
1suwA-3t5pA
1dqvA-1rsyA
2j59M-2dkpA
2cprA-1wudA
3hduA-2fs2A
2x7xA-4jb0A
4mmwA-2oqyA
1kngA-2ywiA
2g1uA-1iy8A
4irxA-4z0nA
3nbaA-4dnxA
3uorA-2v84A
2akoA-4axsA
2wzkA-4a64A
4gnrA-2qu7A
1yp5A-1u5sA
2hvgA-1dofA
4lisA-3guyA
2fzvA-3u7rA
2x1aA-1x4eA
1dovA-2qupA
1x3dA-2yrzA
3azvA-1t9fA
1h3oA-1tafA
2e5iA-2hyiB
2q1wA-3i52A
2i6lA-3c1xA
1q3xA-2qf0A
2k4pA-1x40A
1z7uA-1r1tA
1x51A-4dywA
3w1wA-2xvxA
2ifgA-4c4kO
4gosA-2yr3A
3igrA-2z0zA
4ic7A-3orxA
2a9vA-1qdlB
2cw9A-2bhmA
3fdbA-1o61A
4xuoA-1h6xA
4ic7A-2psqA
4zriA-1e5wA
1uwvA-3douA
2mgzA-2e5hA
3t4xA-1g1aA
2ee3A-1x5lA
1a27A-2fwmX
4xi2A-2rf0A
3lqyA-1nbaA
4griA-1nzjA
3bdiA-1pv1A
2ihoA-1dqgA
1tbuA-2gvhA
3n0xA-1peaA
3pnzA-5ch9A
2yjjA-4a25A
2nxfA-3ck2A
1fg3A-3p1tA
3ps4A-1nteA
2pbcA-2f2dA
1gsqA-3wd6A
4cncA-2v9sA
2owpA-4xbtA
2ljaA-4evmA
1ohvA-1m32A
3h7aA-1wvgA
1i24A-2fwmX
1dz3A-2jviA
1j1iA-4wy5A
1i4nA-3ru6A
1wfwA-2rqtA
2kdbA-1lm8B
2z61A-1ynuA
3orfA-2jahA
1l7yA-2jxxA
3i36A-2bzlA
2opgA-4f8kA
2ionA-2ggfA
2dr1A-1b9hA
1v27A-2cm5A
1rl0A-3ctkA
1yyvA-1r7jA
2fbmA-1ef8A
3wmsA-1cqyA
2a28A-1gl5A
3wguE-1m56D
4lu3A-3s97A
4eewA-3phxB
3td9A-4yo7A
3ljsA-2abqA
2o2yA-3guyA
4lnhA-2h8gA
2ihoA-1knlA
2r8bA-3u0vA
3a2bA-3ri6A
2wq8A-3k75B
1hfiA-2c8iE
1sq4A-1yhfA
4woqA-3b4uA
1whyA-2hyiB
1ptqA-1xa6A
3m1yA-3sd7A
1v86A-2kdbA
2ve3A-2x5wA
4y94A-2dn6A
1cg5B-1dxtB
4ob3A-4ob1A
4da9A-2bd0A
1wdkA-3rrvA
1l2jA-3d24A
1utbA-2y7wA
3hdoA-2f8jA
4jisA-2cu2A
2v76A-2dn6A
4kb8A-3tl8A
2iwiA-2ya9A
4e6tA-4aa7A
1w4jA-1w85I
1p6qA-3b2nA
1jdaA-1iv8A
3o46A-1wfgA
1vi0A-2np5A
1vgzA-1jykA
3dv2A-3h05A
2cpfA-2dgxA
3gl3A-1nm3A
4le0A-1qo0D
3ngfA-4hnoA
1t2aA-3u49A
3gg3A-3lxjA
2fm1A-4nogA
2l0aA-4esrA
4dbdA-1jcmP
2bujA-4nfmA
1f7cA-1grnB
2vfrA-1ahuA
4kbqA-1elwA
3h5oA-3jvdA
1vfrA-4g8sA
3swnB-1d3bA
3lmeA-3i7tA
4icuA-1t0yA
2cpiA-2do4A
1zoxA-2yd2A
5buqA-3vnqA
4jotA-1rjmA
4hwkA-3kzvA
1jqqA-2lj0A
2ltkA-3qmxA
2zscA-2y32A
2dhzA-2bweS
1nriA-2x3yA
1k1zA-1gbqA
1mekA-2lrnA
2yjjA-3qz3A
4ix8A-4wbtA
3ixrA-1r26A
1rj8A-2qe3A
4r3kA-1yleA
1i6wA-1gkkA
2jxxA-3kh0A
2qfnA-2c0kA
3dmbA-2furA
2csjA-3bpuA
1g1aA-4is2A
3v8bA-3n74A
3ndnA-1fg3A
1x3kA-3wctA
1fc4A-3ffrA
1wj6A-4a20A
1i4uA-1aqbA
1r8nA-1q1uA
3vgjA-2pidA
1zmoA-2fwmX
1h0nA-1umnA
3s4kA-2f3xA
3lgcA-11gsA
2ocgA-4ci9A
1vdrA-2hxvA
1zr7A-2ysdA
1hqdA-1uxoA
1yreA-2d4oA
2olpA-1gcvB
1j1yA-3lbbA
1ow3A-1xa6A
2nmsA-1qz1A
4jotA-4knpA
3nxlA-1fhvA
1z9zA-2m0yA
4af1A-1x52A
1ybfA-5dk6A
3cnxA-4cdlA
1rlwA-2ep6A
1cmzA-3pscA
3osyA-1elvA
3pucA-2yr3A
1qwrA-1zx5A
1wa8B-3favA
2pblA-1dx4A
4icuA-1p1aA
3ftbA-1fg3A
3ljsA-4du5A
3ld2A-2jlmA
4dh4A-2os5A
4kpaA-1e9xA
1iujA-1r6yA
2wl3A-2pjsA
4lw8A-2fwmX
2g9wA-1oyiA
1vlqA-3cn7A
2ffcA-4aajA
3ecfA-3cu3A
1x3xA-3lf5A
1ihgA-3o48A
3daeA-5a46A
4fxwA-1oo0B
2zv2A-2psqA
4xi2A-5a46A
1vhsA-3fb3A
1wjnA-1wj4A
2qq2A-3e29A
3oonA-4b5cA
1dx4A-2gzrA
3kcmA-2h30A
3lzbA-3tl8A
2edxA-1owwA
4gwbA-4d7lA
3cfyA-2b4aA
3rotA-3brsA
1le8A-1bw5A
3n0xA-1dp4A
1eazA-4y94A
1sgwA-2hydA
1zoxA-2qhlA
1x5hA-2yuxA
1lsuA-1k6iA
4k9zA-2i3yA
1mdoA-4zm3A
2lxaA-1zkhA
3hebA-3hdvA
1z2iA-1xrhA
1tbuA-4ordA
2dbjA-3qwqB
3mizA-3l6uA
1x8sA-1u37A
1tbuA-3s4kA
1cf7A-3df8A
1lsuA-3wxbA
2xstA-1qwdA
3rotA-4wutA
2brxA-3zzfA
4it1A-3nxlA
5er6A-3u49A
3dukA-1tuhA
2mx1A-1kk9A
4q5nA-2aawA
2a2gA-1z24A
1ii5A-2o1mA
1yn8A-1ov3A
1sfuA-1t6sA
2aawA-4hz2A
1wk8A-1wkaA
1dlwA-1gcvB
3idvA-2av4A
1x5oA-1d8zA
2b69A-1zmoA
2xr8B-3e99A
2x7xA-3huuA
3ph9A-4gwrA
1axjA-2hq9A
3t90A-3fb3A
2chcA-3er7A
1hxiA-1y8mA
1h6hA-1ocsA
3mizA-4rkqA
2pl3A-1hv8A
1ef8A-3q1tA
1lr5A-4bifA
2cu1A-1ip9A
3l5kA-2gmwA
2a6bA-4wd4A
1x4zA-2yuxA
2wq8A-4ki5M
1xeaA-1ydwA
1nm7A-2l0aA
1m2eA-1zy2A
2fiuA-2omoA
3grcA-3lteA
1jvwA-4jysA
3kkeA-4nqrA
1i8dA-1hzeA
2wv4A-3h7oA
4o6vA-3rkuA
1lurA-1snzA
1g1aA-1t2aA
3nv0B-4r9kA
2dgaA-3ur7A
1u2zA-2fhpA
3kwoA-3qb9A
2h2rA-3bx4B
4fcjA-2xr8B
3dbxA-3dj9A
3brqA-4rkqA
3syxA-1xx0A
2a4oA-2ijd1
2nujA-4i82A
2qq5A-1lssA
2mmyA-4a8xA
1zc4B-1j0wA
2dhzA-4eewA
4k2eA-1r1uA
1idrA-4xdiA
2qgxA-2f4zA
2om6A-3e58A
1v72A-2x5dA
2dm0A-1bmbA
2brxA-4f6tA
1ttnA-3r66C
4x37A-2ihoA
2q01A-3iacA
1x4eA-1welA
2b25A-1ne2A
4j15A-1b8aA
2uy2A-1jndA
4jg6A-1kobA
1jfbA-3tjsA
2ditA-1wg1A
1xkfA-2yvxA
1xfsA-2le1A
2oh3A-2vxxA
3e81A-1j8dA
2fsrA-1yk3A
2crmA-1wfnA
3ld2A-3r95A
3daeA-2clqA
4bf2A-4md7E
4kunA-1z5yE
1va7A-2moxA
2ovlA-3no1A
1m7kA-1x79A
3lzbA-1oplA
1hcdA-2ihoA
1iugA-4wp0A
3r0kA-3bjsA
4is2A-1wvgA
2ejyA-2vphA
2ifaA-2freA
4f8kA-2omjA
1iy8A-2bd0A
4j8tA-3nv0B
2e3vA-2vkwA
4bf2A-1mruA
2h3hA-3d02A
1y8xA-2pwqA
1jkgB-3ebyA
3dbqA-3cokA
1xhlA-3p19A
4a5xA-1quuA
2cjsA-3kwtA
1zs3A-2c2fA
1v8iA-2rrkA
3ezsA-3getA
1g3nC-3mi9B
1qghA-1jk0A
4lxgA-2cb9A
1xviA-1ymqA
3bulA-1j6rA
2hj8A-3kh0A
3d02A-3l6uA
3ctfA-3rhbA
1ka9H-2vpiA
1yzmA-2cazB
5c5sA-2ee5A
3gyeA-1twdA
2b30A-3l7yA
3qb9A-2gyqA
3cjnA-3e6mA
2ffiA-2icsA
1b72A-1hdpA
1wk0A-2fnbA
3w9eC-1i85A
1ustA-1z1dA
2u2fA-3b4dA
2ee2A-1uc6A
1k3zD-2f8yA
2jahA-3l6eA
2fvvA-2dukA
2d4oA-5dwmA
4omyA-4ou0A
2r2oA-4npnA
3b5eA-4hrxA
4olqA-1wdkA
2cp9A-2cwbA
3gk0A-3o15A
3rnsA-1sfnA
4jghA-1ka6A
4eukA-3hebA
2qq5A-3h7aA
2o2xA-2gmwA
2a3lA-1yixA
4ef0A-2f51A
2r8bA-4ci9A
2jzhA-3lfjA
1qr4A-1fnfA
1z63A-1t5iA
1i1jA-4lnpA
2l5oA-3ewlA
3fw2A-3gnjA
3dkrA-4fdmA
3grwA-2kdgA
1d9aA-1wtbA
4ef0A-2lrnA
1yliA-1j1yA
3omsA-1xqaA
3fdrA-4qq6A
4yleA-4irxA
1x8sA-1nteA
2cs0A-4xz0A
1sgwA-4hziA
2isyA-1z1dA
1bj7A-4es7A
1dg4A-4f01A
2fnoA-4dejA
4af1A-2hstA
3qm2A-1d7rA
1wgdA-1v6eA
3p19A-4kttE
4hw0A-4esfA
1jl3A-3idoA
2l5oA-1nm3A
3qnmA-3mc1A
2oljA-3d31A
4dywA-3kvhA
1s3sG-3qq8B
1u08A-3fkdA
1k0eA-1i1qA
3i4wA-1p1dA
2j12B-2ednA
1wfgA-3nfkA
2ys1A-2rsgA
2o2oA-2gncA
1wjnA-1v5oA
1bf2A-1bplB
1of5B-3ecfA
1y0hA-4dpoA
4ln5A-4n6dA
1wytA-3p1tA
1yiuA-2ho2A
4h4gA-3dkzA
1y9kA-4r3kA
3lgcA-4hs1A
2fepA-3e3mA
2vi7A-1xebA
5d9hA-3dtcA
3nywA-2bd0A
2xt9B-2fezA
1zm0A-2dn6A
2r4iA-3ejvA
1njkA-1zkiA
3k1zA-2wm8A
2fjcA-2vuxA
1u39A-1uf1A
2pgwA-3sjnA
1u1sA-4n0aC
1pooA-1q7fA
4apcA-3p86A
4jzrA-1bk0A
1q1uA-2rstA
1mdoA-4r8dA
1jfbA-2ve3A
4zd6A-2gdzA
3khtA-1zy2A
3oicA-1yxmA
2c1gA-2iw0A
4x37A-2fdbM
4m9pA-3v8oA
2fiaA-4j3gA
3ai1A-4nmhA
2ya9A-2wqmA
1mojA-1vjxA
1fd9A-4nnrA
1k4uS-4glmA
1eizA-1suiA
1i24A-4x54A
4ph2A-4ph0A
1v6bA-3o46A
3rmuA-1zswA
4uqtA-1x4gA
3qwqB-3r8qA
2docA-1v5jA
1d9vA-1xvxA
2ac3A-3sv0A
2ibaA-1nbuA
2ysfA-2e45A
2q1wA-2pk3A
2cpcA-3pucA
4q7eA-1mvoA
4o32A-3cxgA
2gffA-2od4A
2ljhA-1di2A
2fjlA-1v89A
3ewiA-3fzqA
2lcwA-2u2fA
5d9hA-2bmcA
1jdaA-2bhuA
2p4oA-1rwiA
3mqmA-4ldfA
2pfsA-5ahwA
1bpvA-1i1rA
3ii7A-1c5kA
4fu6A-2m16A
4oqpA-3efbA
5bt9A-4zrmA
2wt9A-1ilwA
1s1nA-1jqqA
4pngA-1nhyA
4m85A-2d4oA
4g8sA-3of4A
3t50A-4hp9A
3i4wA-1m5zA
4jzrA-2y33A
4hnkA-2ppyA
4mwsA-3kxpA
2j12B-3kvqA
4ywnA-2d36A
2hzeA-3rhbA
2wlaA-2itbA
1a04A-3crnA
2q86A-2cqvA
1s4qA-4f4jA
2pfsA-2dumA
1kqrA-4yfwA
1qo0D-3crnA
3khtA-2qv0A
2fe1A-1v8oA
2ox8A-1mpuA
3h7aA-3l6eA
1gwkA-1uloA
1wh1A-3nfkA
1nf3C-2reyA
1aknA-3bdiA
4rk1A-4wxeA
1xkiA-1i4uA
1vhsA-2ge3A
4xi2A-2qhmA
4rk1A-4wt7A
2f5yA-2yt8A
1b6cB-2clqA
1j0wA-2crfA
4yleA-4joqA
1wxaA-1raxA
2b0cA-3sd7A
1nf3C-1n7eA
4zd6A-4iuyA
1mv3A-2gncA
2h0uA-3ge5A
3qjmA-2omjA
3h2vE-1wi8A
1bj7A-3s26A
2b6bD-4uwwA
1peaA-3hutA
2ij0C-2rikA
4ggcA-2ovpB
3i5tA-1d7rA
3eodA-3c3mA
2ee2A-2aewA
3u26A-3kbbA
3o1kA-4aeyA
1adrA-1y7yA
1wkrA-1pfzA
1x4fA-2lxiA
4kvmE-4r9mA
4eewA-1e5wA
1cwwA-2a5yB
1dz3A-3jteA
2vx2A-3he2A
1wfoA-2dm4A
2pblA-2ocgA
3orfA-1mg5A
3eucA-2dr1A
3p0tA-2eo4A
3dzzA-3a2bA
1h88C-1w0uA
2i9pA-3ckyA
4hwkA-1bhsA
2pk3A-3uceA
3b5eA-1ehyA
2c46A-2g6zA
2wp4A-2omdA
1c8pA-4eq2A
1rt8A-1bhdA
3un1A-3o38A
1dl5A-1jg1A
2cpyA-1uw4A
2qb1A-1sxeA
1z1sA-4cdlA
1kr7A-1f5oA
3fk2A-1ow3A
2k3kA-1p1tA
2eamA-1ow5A
2obpA-1r1tA
1rjdA-3njrA
2a28A-3thkA
4qegA-2yr3A
1n99A-3tsvA
3fkdA-3getA
2olpA-1x46A
3f0aA-2hqyA
3h2vE-2cpxA
4fxwA-2dgxA
3hebA-2plnA
3eo8A-2b67A
3ozfA-1pzmA
4v14A-1hx3A
1mdoA-4nogA
1rljA-3u7rA
2om6A-2p9jA
4jb0A-4nqrA
4fxvA-2go9A
4dwfA-2kjrA
1bihA-2v9tA
1qsmA-1ozpA
4cy9A-2c41A
2fxaA-1qbjA
3er7A-4cdlA
2fe7A-2d4oA
2kbsA-2dmzA
2q88A-2pyyA
3s1iA-1f5oA
3ef8A-1zo2A
3hdoA-2dr1A
4zm3A-4piwA
3l8eA-3qu2A
4ywhA-5braA
4c4kO-1f97A
2oj5A-1kkeA
2nwqA-1mg5A
2ovlA-2zadA
1mdoA-3mebA
2i6lA-4eqmA
1zlpA-1o5qA
4my5A-4q75A
1qo0D-3luaA
2y43A-2c2lA
1q4sA-2qwzA
2qhxA-3h7aA
1sz9A-4flbA
1x5hA-2e3vA
4s0sD-4eq2A
4v14A-3eesA
3axaA-3shuA
2rjnA-3eulA
1mhyB-3oj5A
1mhyB-4zkhA
2e3vA-2edyA
3i76A-2fi1A
1acmB-2ywwA
1v72A-3hl2A
1oq4A-3qb9A
4p5pA-1u9cA
1yk3A-2z0zA
1xb2B-2bweA
2a35A-2fmuA
1mojA-3t9jA
3td9A-4rxtA
2o2yA-2jahA
1yvkA-2a4nA
2qlpA-3mbqA
3bwgA-2fa1A
2mw8A-1le8A
3ffhA-2z61A
3lu1A-4h15A
1ug0A-2dt6A
1u5tB-4ou0A
3pl1A-3oqpA
1rh8A-2cm5A
3l6uA-3hs3A
1abeA-4wutA
3wihA-1ujtA
3gnjA-3kh7A
1m3cA-4esrA
1ip9A-3m63B
1wytB-4r2nA
4y94A-2v76A
3kydD-1we7A
3h5oA-4nqrA
1x5yA-2dn7A
2hyiB-2do4A
1cefA-2dnsA
2ganA-2aj6A
3k8nA-1xiyA
1j75A-1w1wE
2hlsA-1ttzA
2okgA-4oqpA
4j19A-2k40A
2crzA-1x5lA
2pceA-3u9iA
2ls8A-4wqqA
3bpsE-2w2mE
4rncA-3g02A
1ya5A-3kaaA
1rzuA-2bisA
3g14A-3bemA
1ne2A-4bluA
4uqtA-3sxlA
2da6A-3narA
2qvgA-3cz5A
2ee3A-4lxoA
2gqiA-4glmA
3ljsA-2rbcA
1p1tA-2lxuA
1vi0A-2genA
4kaxB-1faoA
1vffA-4pmxA
1v5oA-1p1aA
1wfuA-1x5aA
4a25A-1z6oM
2d9fA-1fd9A
3wnwA-3qb9A
1vecA-1hv8A
1rjhA-1sl6A
1fp3A-1ayxA
1akoA-1e9nA
1rjkA-3plzA
3pv4A-2pzdA
2lvcA-2gj7E
1sfnA-4lejA
2lxiA-2dnnA
3wihA-2yrzA
3pucA-1i8lA
2j4bA-2nxpA
1h9rA-3d31A
1kz7A-1bakA
3bz6A-1uhmA
2pbfA-1jg1A
3i4fA-4is2A
2eobA-1ka6A
4d2kA-4eewA
1yj5C-1uhtA
2h29A-4rpiA
2kivA-1b4fA
2ad9A-2hyiB
1r26A-2dlxA
1qy6A-2qf0A
1h75A-3rdwA
1iynA-4cznA
4ki5M-1tvgA
3guyA-4wuvA
2ovlA-1tzzA
3be7A-2qs8A
3vfiA-2hlsA
1ujmA-3l6eA
4icuA-1wh3A
1vkhA-1c4xA
4n4uA-4mx6A
4q2qA-1fc6A
2cjtA-2b3rA
2px7A-2bo4A
1x9fA-1hbgA
2hcmA-3m4uA
2qkqA-2eamA
1peaA-5dkvA
3brsA-1bdhA
3pnlB-3cr3A
2jbwA-3u0vA
2i0mA-4u7yA
3b7cA-3ecfA
2qu7A-5dkvA
3zywA-3zijA
2iwiA-4mwiA
1u1sA-1hk9A
2edxA-1x3dA
4omyA-2kkoA
3m2pA-1vl0A
4fxvA-2dgxA
4h0oA-2gupA
3e9nA-3rkuA
4af2A-2cvbA
1mruA-4yfiA
1wxvA-1iyfA
1u0sA-2j5aA
4omyA-1z1dA
3b5hA-2v9tA
1u4qA-1j2jB
2x1aA-2adcA
3lm0A-4md7E
2qq5A-4trrA
1i69A-4qrzA
1jeqA-5bv8A
1j75A-1fp1D
1dbqA-4rxtA
3m2pA-3sxpA
4cmyA-1b71A
1h6kX-2ghpA
2omjA-3nfkA
2eo9A-1fhgA
1xrfA-2gokA
1m44A-2ae6A
2vphA-2o2tA
3hl2A-2e7iA
1vlyA-1v5vA
3l5kA-3mmzA
1p0kA-1kbjA
2xuaA-1jmkC
1fjcA-1wg1A
3whdA-3zhgA
2fexA-2ab0A
1gttA-1sawA
1ka6A-4gwfA
3pscA-2jm5A
3lh4A-2ch9A
1bw5A-2k40A
3h7tA-2fp7B
2yjpA-1yaeA
2rbfA-1nlaA
4zd6A-2y93A
3wihA-4o00A
1p5jA-1x1qA
4ybnA-3ec6A
1owwA-4n68A
3ewiA-2no4A
2bk9A-1v5hA
1m56D-1kqfB
4mlcA-4jb0A
3khtA-3to5A
3lm0A-4xeyA
2dmkA-1jrhI
4etwA-1ehyA
4ne7A-2w2mA
3kxoA-1z9hA
2plsA-3laeA
1g4uS-2wgpA
1xhlA-3nywA
3ejxA-4q2hA
4s0sD-1p9mC
3zzyA-2e5iA
1v8iA-2fmlA
3k9pA-1z96A
2x7xA-3brsA
4p7wA-2b8mA
2ktbB-3lxjA
1gl4B-1q8mA
2gvhA-2v1oA
4nstA-2x4fA
1ry7B-2kkqA
3brqA-5braA
3tuiC-1vplA
2npoA-1m8nA
1wg1A-2mqlA
2p9bA-2i9uA
2qsbA-3tz0A
3hhjA-1rrqA
4esrA-2rqtA
4nsqA-1wwzA
1o5uA-1sq4A
2i75A-2wgpA
3wihA-1x4zA
1p5jA-4airA
1ad6A-1guxA
1v19A-3ewmA
3cfyA-1zitA
1u2hA-1smoA
2kr3A-1jqqA
2c60A-3m63B
1tizA-2lucA
1wk0A-2hazA
2i6lA-3orxA
2dkpA-1h10A
4uxaA-1sefA
3ef8A-1z1sA
1wsuA-4ou0A
1k1wA-2vyoA
2gkgA-4xltA
2jahA-3n74A
2g7sA-1vi0A
1yr0A-3fncA
4q14A-1sn0A
2r8wA-1mxsA
1va9A-2ic2A
3lfjA-3p3vA
1m6eX-1ne2A
3ffrA-3n5mA
2fjlA-1wgqA
1t0qB-3oj5A
4rk1A-2rgyA
1vkhA-4mj3A
4e4yA-4iuyA
3onaB-1j8iA
2a6bA-1otvA
1uelA-1oqyA
1zuuA-2m0yA
3l4fD-1mfgA
4gnrA-4wutA
2cq2A-2u2fA
2dm2A-3b5hA
1b34B-4m75G
3uecA-4kmnA
3ecyA-1oghA
1or4A-1tu9A
1qr4A-1bpvA
3ffhA-4r8dA
1jfuA-1r26A
2ddiA-1yc0I
2ij0C-4p48A
2eobA-1bfiA
4xwsA-2v84A
1kgsA-1dcfA
4uqtA-1wf1A
4h7pA-2j5kA
2yjjA-1jkuA
2rgqA-3er7A
1xebA-2a4nA
1mdoA-1fg3A
4fzrA-3s2uA
1eazA-2cocA
1h6kX-2u2fA
1f20A-2bgiA
5cxoA-1s5aA
1a5eA-3f6qA
2ifgA-2ncmA
2f41A-2qwzA
4e8oA-2fckA
3lzbA-3udbA
2afbA-1vk4A
2dn7A-1fnfA
3orxA-3udbA
1b9hA-2o0rA
1va9A-1x5lA
2ovpB-1s4uX
1ybzA-1csmA
1sfxA-4ou0A
2leoA-1an1I
3aovA-1yiyA
2vf2A-1vkhA
3ieiA-3e05A
2i6qA-5bv8A
4lzlA-1a04A
1rh9A-2bv9A
4wk7A-2i47A
4ywnA-2r0xA
3vkeA-2ctfA
3cfyA-3nhmA
2b7jA-3u5rE
4es7A-1z24A
2egkA-2h2bA
4npnA-1raxA
4e8gA-3q45A
3i3yA-2pkfA
4p8bA-4pf6A
1qghA-4cy9A
2y1hA-2icsA
3cerA-4bqzA
1h5qA-1yxmA
1n9rA-4m75G
3o4rA-3p19A
1x4gA-3p5tL
1bm9A-4ou0A
2k8eA-2k7iA
1vizA-1vkfA
5ci5A-1i69A
1n5dA-1mg5A
1gc5A-2ajrA
2ogpA-2vwrA
1c8pA-1p9mC
3ddvA-2ooiA
1sv0C-2dkxA
2f41A-1z54A
2wtkC-2clqA
1kqvA-2h2kA
4olqA-1xx4A
1piwA-1pl6A
4lnpA-1k1zA
2h3hA-3e61A
1bdhA-5braA
4s0sD-1tdqA
3l12A-2pz0A
2afbA-2rbcA
2yp6A-2m72A
1eokA-1edtA
2v81A-3n2xA
3zijA-4ruvA
2vh9A-1umzA
2d1pC-1jx7A
4q9aA-1yzfA
1jfiA-2bykB
1jbqA-1vb3A
1p1bA-3o4fA
2bv9A-1cecA
2gfnA-2np5A
2d5rA-1w0hA
3rqiA-1d5wA
4ln2A-2moxA
1y8xA-1yf9A
1vlqA-4f21A
2ib0A-3t9jA
1avcA-1dk5A
4is2A-3uceA
4pfiA-4n8gA
1jpmA-4it1A
2plnA-2hqrA
2bkfA-3qq8B
1twsA-1xi3A
2fxaA-4ou0A
4u7yA-1wrdA
3tsmA-3inpA
4iw3B-4kyuA
1rjmA-3i47A
1gmxA-1e0cA
1w1wE-1q1hA
3hb7A-1ilwA
2i79A-4e2aA
1rcwA-1uddA
3kbbA-2gmwA
3ho7A-1ixcA
1qsmA-2bswA
4qgrA-2z61A
3o4rA-1zmoA
2kdkA-2gj3A
3lehA-1tedA
2fm1A-1i41A
1jfbA-2yooA
1sulA-1zunB
1uelA-4eewA
2itbA-1vjxA
4o32A-1xbsA
2xmzA-3bdiA
3rrvA-4zdbA
1fhgA-1bihA
2oafA-2fs2A
4jg6A-4cztA
4zd6A-1vl0A
2r4iA-3ebtA
3kcnA-3i42A
3ffrA-3dodA
1wxvA-3m63B
1w0hA-2guiA
3lizA-1fmbA
2mc2A-3jrrA
1q1uA-3p53A
4npnA-3u30A
4cdhA-3dj9A
1u37A-2vphA
1mhxA-1hz5A
4kvmE-2bswA
1dugA-4dejA
1zugA-3vk0A
2ayzA-2zayA
3eodA-1dcfA
2l5lA-3d6iA
1orrA-3lu1A
3q45A-2pceA
1r26A-1xbsA
2qpvA-2mouA
2qhxA-1zbqA
1x5fA-2ee2A
1i1sA-2fbkA
2cocA-1wgqA
1z54A-2fs2A
1gff2-1al0G
1n97A-3ejbB
4emhA-4emgA
4uyeA-3lxjA
1wf1A-2do4A
2q86A-4qegA
1m5zA-3nfkA
4af2A-3d21A
1z5yE-2pu9C
2lu3A-2qlvB
4j3gA-2euiA
4d8fA-2c41A
3g85A-2qu7A
1s5uA-4ncpA
3broA-3df8A
2reyA-2yuyA
1u5sA-4cc4B
2q9vA-1wfgA
2k6dA-2a36A
3rqiA-3hv2A
4eihA-2dm0A
1qsmA-2euiA
2g1uA-3v8bA
1mk4A-2hqyA
1t0qB-2vuxA
1jjfA-2h1iA
4ox8A-1m5hA
3n53A-2qzjA
3mfqA-4cl2A
2cr5A-3phxB
4knpA-3qxzA
3iq1A-2gyqA
2jg8B-1u5xA
2dyqA-1m7eA
2fv7A-3uboA
2o2vB-1we7A
4j3gA-3fb3A
3t9jA-4zkhA
1tuaA-2opvA
1xteA-3iq2A
3i5tA-1m32A
1wk0A-1v5jA
1p3cA-2fyqA
3hofA-1s0yA
2xuaA-1uxoA
2ckdA-3ntvA
4iuyA-3lf1A
4ic5A-3h7oA
3pk0A-1mg5A
3kqgA-3vppA
1sceA-2assC
1a2oA-3hv2A
4zd6A-1g1aA
2ncmA-4lfhD
3nhmA-3gt7A
3daxA-1n40A
1onfA-1mo9A
4f8kA-3bpuA
4npnA-4eewA
1g9uA-2v9sA
2cpzA-2hyiB
3q1tA-3swxA
1lssA-4r1uA
3rmuA-1sp9A
1oq4A-1za0A
1pkoA-3kaaA
1xfsA-2ns9A
1oplA-2cs0A
3fdbA-3f0hA
3vf0A-1pv3A
4kb8A-3pscA
2f5yA-2h2bA
3d02A-3hs3A
1x6gA-3c0cA
1lsuA-4wuvA
2q86A-3ncmA
1m54A-1vb3A
2i0nA-2o2wA
4fryA-3fnaA
3afmA-4h15A
2od5A-2p5kA
2q01A-1yixA
2lxiA-1wg1A
1r6zA-2zykA
3bz6A-2lnbA
5f1qA-1vr5A
2mqjA-3u30A
2ogaA-1u08A
2lvcA-1ya5A
2lmrA-1b4fA
2ogaA-4qgrA
3t8yA-1a04A
4lw8A-5er6A
3e9nA-1yb1A
2x1aA-2m8hA
3bb9A-3ecfA
2qzjA-2hqrA
3whdA-1tdqB
1ktzB-1f94A
4jegA-4jghA
1q8mA-3bovA
3ef8A-1q40A
4kd5A-2zykA
1clcA-1rq5A
1b8iB-2lfbA
2qfnA-1f5oA
1z0kB-2a26A
1rjhA-1byfA
1tbuA-2essA
1xkiA-1epaA
1ygoA-1wh4A
2a4nA-3igrA
1ujtA-4n5uA
3k2aA-1ocpA
2iwiA-1u5qA
3cfyA-2jk1A
1r6yA-2bbeA
1neuA-3omzA
3tz0A-1r62A
3hofA-2aalA
1x1eA-4z0tA
3qq8B-3qijA
1u4cA-2ovpB
1tiqA-4r3kA
1gl5A-2gncA
3aamA-1xp3A
3l8aA-1ynuA
2fujA-2q78A
3pl2A-3hicA
4r2nA-2o1bA
4jghA-3eacA
1uxoA-3wi7A
1gl4B-1titA
1z1dA-2w57A
1s7fA-1z4eA
1jssA-2mouA
2mzrA-2la4A
3fyrA-1s72V
3o4rA-1iy8A
1s1nA-3o5zA
4mngE-3darA
2rnrB-4y94A
3rkrA-3afmA
4kzkA-1tlfA
1y7nA-4q2pA
3g1lA-2yveA
4lhbA-1o8nA
1kdeA-4ipiA
3hbwA-2mc2A
2vceA-4ambA
2atrA-4m85A
2mgzA-1cvjA
1wtbA-2lxiA
2a28A-2l0aA
2cs4A-2bweS
4pp8A-1jznA
4qecA-3pk0A
3cu5A-4xltA
3bc8A-3ffhA
4q7eA-1s8nA
3zizA-1vjzA
2b7jA-3hdcA
4pbqA-4mcoA
3rihA-2bd0A
1eutA-4csdA
2ethA-4ou0A
1wg7A-1qc6A
2bv9A-2cncA
1p2fA-2qv0A
1fi2A-1o4tA
3ewiA-2hcfA
3dawB-2mv2A
2ic2A-2vkwA
1f9pA-3onaB
2i6lA-4mnfA
4p8bA-4nguA
4a5mA-1oyiA
2fr7A-1pkfA
3q1tA-1rjmA
2psqA-3sv0A
1v5oA-3w1sC
2xy1A-1witA
4hgkC-2ol3A
1md6A-3hbwA
3cnvA-3ddvA
2d9zA-1h10A
1tjcA-3fdhA
1llwA-1lrtA
1xg5A-3pk0A
3ksmA-5dkvA
3td9A-1abeA
1ujtA-1fnfA
3seiA-3bs5B
3d9rA-3wmdA
4z0tA-1t2aA
2g8yA-1z2iA
4cmyA-2xgwA
1wifA-3axaA
3omzA-3kvqA
4ix8A-3dydA
4xi2A-2wtkC
1zoxA-1koaA
2ve3A-3daxA
3i4fA-2bd0A
3mvuA-1uddA
4jvuA-4c4kO
4d6xA-2plnA
2ib0A-2c2fA
3ubtA-1g55A
1a2oA-3hebA
4eihA-4gwfA
2ajrA-1vi9A
4q9bA-1ce6B
4c2aB-2xwtC
3idvA-4xhmA
2z3tA-3tktA
3jy6A-3dbiA
2z1nA-4wuvA
3l8eA-2fdrA
3aovA-3ffhA
1ufgA-3jt0A
1s3sG-1wh3A
1lssA-4wuvA
3r95A-3fb3A
5afmB-4afgA
2uy2A-1eokA
3f62B-1t9fA
3hdoA-3fdbA
1qs2A-4xsgB
1wy8A-4a20A
3zijA-2av4A
4lk5A-3swxA
5e6nA-4bkgA
2dmkA-2ocfD
3b8lA-3fgyA
4f25A-2dhgA
4qoyE-1w4jA
1k0eA-2i6yA
5b8iC-2if4A
3b8lA-2chcA
2qh1A-3fnaA
1u5tB-1p6rA
2reyA-2vphA
2fpoA-2as0A
2hqoA-4zylA
4j20A-1gksA
3bkfA-2fgcA
2freA-3gr3A
1h3oA-1tafB
1o5uA-2pytA
1fm0D-1wgkA
2j8iA-2bm4A
1whyA-2ad9A
1si9A-4dpoA
1xi3A-3ppcA
1dleA-3tjoA
1dc7A-2zayA
1oyiA-2v9vA
3c1xA-4rpvA
3broA-1r1uA
3l49A-3tb6A
1hkqA-2z9oA
2eo9A-1nctA
2opgA-1be9A
2irpA-1pvtA
1r5zA-3j9tQ
3dnpA-3ewiA
4s0sD-2ee3A
4kpkA-3hp0A
3zijA-1zynA
2d9cA-1tvdA
4kvmE-2i00A
3sxwA-3hqxA
2qkqA-1ow5A
2r8wA-2v8zA
3favA-4w4kB
1ji0A-4rvcA
2e7lC-2cqvA
1a2oA-1oxbB
1sp9A-1r9cA
3eo8A-3gbhA
3ieiA-1ne2A
1iugA-3a2bA
3lzbA-3dbqA
3ezsA-3ffhA
4c4kO-2rikA
3blzA-1q40A
3groA-1uxoA
3azvA-1dqgA
3ru6A-1x1zA
2a2gA-4runA
2wp4A-4ap8A
3hz4A-1pqnA
1vj2A-1cauB
1zitA-3lteA
3ddjA-3sl7A
1dqvA-2dmgA
1g1cA-2e6qA
3cbyA-2o2tA
2h00A-2nyuA
2v3tA-2ieeA
2c0kA-1s69A
1p6fA-4k07A
1biiA-1t7vA
2gaoA-4basA
2jfrA-3fxjA
4hvyA-2fmlA
2lx9A-2gcxA
2rqtA-4cc4B
4r6hA-4hs7A
1o4zA-4wzfA
1c5mF-1autL
3gwyA-2azwA
4qq6A-2l89A
4jysA-4nnrA
1gubA-4joqA
1bb9A-4glmA
3qwqB-1wfnA
4r4uA-2fs2A
3lbbA-2qwzA
2cbfA-2yboA
1s1nA-2lj0A
3gemA-1orrA
3ncmA-2cqvA
4e8gA-2p88A
1xy7A-3vw9A
2emqA-2yvyA
1yulA-1ej2A
2fyfA-2e7iA
1iy8A-1z45A
1v70A-2h0vA
1lsuA-1g1aA
2goxB-1fjgT
2xr6A-1t8cA
1uruA-4dcnC
1vkcA-2vezA
2l0aA-4glmA
1uenA-1n26A
1gsqA-1m0uA
1wytA-4zm3A
3hebA-3luaA
1uf1A-2vphA
1cxyA-1mj4A
2vatA-3bdiA
3m63B-1v5tA
2i6qA-1m9uA
4ej0A-2fwmX
2k9gA-3c0cA
4o08A-3cn7A
1t17A-2mouA
2xsfA-2adcA
1b6eA-3vppA
3nywA-4kttE
3iosA-4gwrA
1i8fA-1ycyA
1npsA-3hzbA
1tbqR-1an1I
2p88A-2oqyA
1wgbA-4hx6A
1b8iA-1b8iB
2fepA-3l6uA
3o1kA-1nbuA
2qsjA-3nnsA
4dipA-2uz5A
1wfgA-2omjA
2edjA-2v9tA
3nwyA-3zzfA
1vjzA-1lbmA
1ry7B-4hgkC
1vkuA-2l4bA
1tbuA-2b3mA
3l8aA-2o0rA
2ic2A-1bpvA
3cz5A-3kyiB
2i6qA-4ic5A
3ksmA-4wxeA
2vzeA-5buqA
1p5sA-1bkrA
4is2A-3sxpA
3h2vE-1h6kX
4z0tA-4nmhA
3lmbA-2fs2A
3h0fA-4esrA
4a20A-2al3A
1wkvA-1jbqA
2ylnA-3kzgA
2qvgA-3hebA
3k86A-3cb0A
3ot1A-4p5pA
2i02A-3u0iA
3ijtA-2ldkA
2h9eL-1qfkL
3zijA-2f9sA
2j0qD-2lxiA
1v72A-4kamA
2bdwA-1koaA
1lddA-1iuyA
2h18A-4kyuA
4qkgA-1uv0A
3b1nA-1vm7A
1si9A-1q8bA
3rotA-3jvdA
2bmcA-4rpvA
3tjsA-2x5wA
1wquA-1bmbA
3eqzA-3n53A
2fbhA-3df8A
1mppA-1wkrA
1b4fA-3h8mA
4kjyB-1ie5A
4i83A-2f3xA
1i24A-4nimA
3uv4A-5c4qA
1jykA-1tzfA
1ymyA-2bb0A
1x7vA-3fmbA
2ytcA-2mb0B
4f21A-1lzkA
2e7lC-3omzA
3eucA-1lc5A
2a4nA-3fb3A
1vjhA-1xfsA
2f7kA-1vi9A
1svvA-4fl0A
1lc5A-2z61A
4q75A-1m32A
2ic2A-2edyA
2xykA-1dlyA
1btnA-1k5dB
3w95A-1elvA
3tn7A-4z0tA
2esnA-4xwsA
1fg3A-4r2nA
3mfqA-2ogwA
3t4xA-3o4rA
2zmcA-2wtkC
2bd0A-3v8bA
1xa6A-1y8fA
3zzyA-2hyiB
1n7gA-3o4rA
2yt8A-1u3bA
1jrhI-1p9mC
2y78A-1r9hA
2qhmA-3uc4A
3eodA-2hqoA
3mmzA-4hgnA
4n68A-1fg9C
2hq9A-2a2jA
1m4jA-2xf1A
2f8yA-3eu9A
3k1sA-4tx5A
3s4kA-2oafA
2fepA-4z0nA
2ibaA-3o1kA
1wjnA-1wh3A
3gwyA-3eesA
4r9mA-1nslA
3qb9A-3a68A
4gkbA-3lf1A
2rnrB-1dbhA
3pucA-1tvdA
2gdzA-3l6eA
3c22A-1wk1A
1lg4A-1i17A
1fhgA-3ncmA
2hayA-1noxA
3ddjA-1yavA
2rf0A-1va7A
3og9A-2r8bA
1bpvA-1uc6A
1emuA-3pscA
1z1dA-2fbkA
3kxpA-2cb9A
3wk4A-4hrxA
4kaxB-2dn6A
1h6kX-2lmiA
2ajrA-3h49A
2f2fA-1knlA
1nm7A-1gl5A
2f8jA-2x5dA
1nw1A-4h05A
2v1rA-4esrA
1wk4A-2ae6A
1y9kA-2d4oA
3tw9A-3ritA
1u8xX-3fi9A
2z0sA-1j5kA
2p9mA-3fv6A
3c3pA-2fhpA
4k3wA-4hnkA
1faoA-1ki1B
2qvgA-1dcfA
1iv6A-2d9aA
1b72A-1b8iB
1x5xA-1x5lA
2c54A-2nwqA
3brsA-3e61A
3umbA-3mmzA
5c3uA-1x1qA
3kvqA-2kdgA
2gfnA-1sgmA
3r0kA-3q45A
1xauA-2cpcA
2b2xA-2qtvA
1zh5A-2do4A
3wh2A-1qo3C
2kcjA-1v89A
3uboA-3uq6A
4x00A-1c4xA
4fc6A-4iuyA
4ldfA-3gg3A
4f0fA-2qhmA
1i4nA-1vqtA
3h0fA-1wfwA
3c0cA-4lnpA
3ps4A-2vz5A
3eucA-1pffA
1ohzA-1aohA
3rqiA-3b2nA
1lu4A-1gp1A
3olzA-4rkqA
1abeA-4rweA
3lpwA-3qwqB
1ng2A-3h0fA
3hdoA-3eucA
2oczA-4woqA
1vyhC-4lgnA
1iw0A-2q32A
3vgjA-3a04A
3wh2A-4qkgA
4qucA-2dy8A
3gyeA-2htmA
3eofA-3kwkA
4qecA-3gemA
1rlwA-2dmgA
1xvxA-1i69A
1s4dA-2bb3A
1s9cA-1iq6A
2cpfA-2cpeA
3t8yA-4zylA
1nteA-3cbyA
1odvA-4kukA
3i9sA-1y7rA
3qwqB-2vkwA
1kobA-2qhmA
1fj2A-1gkkA
2ownA-4k00A
2i6qA-1t6bY
2ctlA-1j5kA
2p9jA-3vayA
2edxA-2eddA
2fhpA-2ar0A
2vf2A-2fukA
3pl5A-2dt8A
1bhdA-1wymA
1y0hA-1si9A
2cyeA-1q4sA
3hpvA-1cjxA
3olzA-3bilA
1qgpA-1z05A
3irvA-2b34A
2docA-2yrzA
1g1aA-2x6tA
1tafB-1bh8A
4lefA-4i6kA
1l5yA-3lteA
1dlwA-2c0kA
3cxrA-3uceA
2g1uA-2y93A
3l8uA-1gz0A
1mruA-3tl8A
2cazC-1grjA
3k9cA-3l6uA
1c9uA-1npeA
3grdA-2f98A
1nm7A-3o5zA
4zdmA-2ieeA
5d9hA-2chlA
1w77A-4jisA
4kaxB-1xx0A
3ftbA-2f8jA
1be9A-3nfkA
1ycsB-1wfwA
2wv1A-1jt0A
4xi2A-1z9qA
2lb5A-3vv4A
1u39A-2db5A
3i9sA-3igrA
2kv8A-1wh1A
2nptB-5e6nA
1b09A-4pbpA
5ch9A-1yixA
2ejyA-2kojA
5d9hA-1u5qA
2ypsA-3iq2A
2z17A-2kpkA
4cybA-1z6oA
2zv2A-3daeA
2ogaA-3hl2A
3vlgA-2ls8A
1qwiA-2pn2A
3qz3A-1umnA
3bdwB-3wh2A
2j5iA-3swxA
2wzkA-1ldkA
3s1iA-2bk9A
4jevA-4piwA
3s3tA-1wjgA
4p5pA-2vrnA
4k29A-2vreA
1axkA-1cpmA
1xedA-3w9eC
1m3cA-3thkA
2px7A-2cu2A
1ufxA-3cbyA
2lqrA-1xedA
1uemA-4o00A
1sfuA-2xigA
3aovA-3jtxA
3ezsA-2fm1A
4j8tA-3dxoA
1x3kA-1ithA
2nyuA-2plwA
1vkkA-1m4jA
2kcrA-4bnrI
1ujtA-2dm4A
2v2gA-3gnjA
4mmwA-2p88A
2ah5A-3s6jA
4gosA-1tvdA
3dbxA-1jfmA
1a2oA-1dc7A
4n6dA-4oanA
3cn7A-2fukA
1uxoA-3pdcA
4q9cA-5bxfA
1udlA-1k4uS
2xykA-1dlwA
2d8yA-2lzuA
4ldnA-2h8gA
2c60A-2o2vB
1y12A-3eaaA
1xpvA-1wjkA
1t0iA-1m5tA
4hp9A-2pr5A
3hdgA-3hv2A
3pucA-2c9aA
1ef8A-2ppyA
4fxwA-1d9aA
1j6pA-2bb0A
2imjA-1tp6A
2x7xA-3brqA
1of1A-3lv8A
2ftrA-1lq9A
3p19A-4x54A
3pgpA-1yreA
1ug1A-2a36A
4pfbA-2zzvA
2i0mA-4zeyA
2j5gA-3hp0A
2a2mA-2q32A
1eokA-2xtkA
2pcsA-2lf2A
3tw9A-3nxlA
3lwkA-2dadA
3t8yA-2gkgA
3fs2A-1hfbA
1wtbA-2cq1A
1x8sA-2cs5A
3hdgA-2plnA
3ncmA-3bovA
3ff9A-4wqqA
1w9pA-1itxA
3hdgA-3crnA
2ownA-2gf6A
3pdcA-2pl5A
1wj3A-2ee2A
1x5hA-2kbgA
2p0aA-1pk8A
2avnA-1vlmA
1y7rA-3t90A
2o9iA-3p8xA
2g3qA-1wr1B
2py2A-1fm5A
4ienA-3r87A
1egoA-2aheA
4q2pA-1n7eA
2zfhA-4rx6A
4gyvA-1ki1B
2bv9A-4oouA
2ib0A-3fvbA
2dmzA-2vz5A
4my5A-2x5dA
1mdyA-1nlwA
1u5eA-2cofA
4f25A-1fhtA
3h12A-1tzzA
3o46A-2vwrA
1yafA-1uddA
5cxoA-2rfrA
2fe3A-2ve8A
1s20A-1z2iA
2cqqA-1akhA
3vtwA-2kdbA
4ggcA-1u4cA
3p5tL-3ulhA
1g2oA-3qpbA
1lsuA-3l6eA
1bd7A-2bv2A
1qqgA-1u5dA
2ejyA-1u3bA
3wi7A-2fukA
3elkA-1bbyA
3hv2A-3c3mA
1wj3A-1lwrA
1elvA-2qf0A
1wmhB-3h6nA
1ohcA-1xriA
4dwfA-1uelA
2iboA-1yqhA
1d5wA-1qo0D
2wp3T-2gj7E
4nogA-3dodA
1w1wE-1cf7B
3a2bA-3n5mA
3kcnA-2hqrA
1hiaI-3bg4D
2yooA-1n40A
4jcsA-3swxA
1rg6A-3bq7A
1u5eA-2cocA
1zzmA-2icsA
2mgzA-1wg1A
1hfiA-1c1zA
1s29A-2cqkA
4r9mA-1yr0A
4e16A-3neiA
2a4wA-1r9cA
2cocA-2dkpA
1wgqA-1v89A
1mbaA-2olpA
1h75A-3m8nA
3d02A-2qu7A
4lnpA-4esrA
1qo0D-4lzlA
1cvjA-2la4A
4wytA-2vphA
2h3hA-3gybA
1oxzA-1j2jB
4rcoA-3ea6A
3ebtA-1zo2A
2a28A-1cskA
3rihA-1yxmA
1c4kA-1v72A
2h2bA-3shuA
3v9oA-3o1kA
1qz1A-2avgA
2v1rA-2gqiA
1wr8A-2pq0A
3dbxA-2wy3A
2cv4A-2f9sA
1vrsD-2b5eA
4dwfA-3m63B
1gr3A-4d7yA
1vf1A-2aawA
3uejA-1r79A
3ffhA-1svvA
2wjjA-2cxxA
1oo0B-1jmtA
3m2pA-2x6tA
1bvqA-3r87A
2lc1A-1g3gA
2dpwA-1vpaA
1wyrA-1bhdA
1c9pB-3bg4D
4gwrA-2pu9C
3wihA-2hazA
4pdtA-1dlpA
3rdmA-4dneA
1vf1A-1oe7A
1qsmA-2fsrA
2zfhA-2cz4A
4n4uA-4p1eA
1aazA-1wryA
2b5eA-3d6iA
2vozA-1urgA
2lrnA-1xiyA
3i4wA-3nfkA
3otgA-4ambA
1tbxA-1p6rA
3kkeA-4wt7A
2ckwA-2ijd1
1koaA-1u5qA
1f77A-3r2iA
1kgsA-3c3mA
3b9kA-2q86A
1pjzA-3bgdA
1ng2A-4esrA
1qr4A-2db8A
2jbwA-1j1iA
2aa4A-1z05A
1dqnA-1pzmA
3gceA-1z01A
1q3xA-2fp7B
4accA-2gsfA
1wk4A-4r3kA
1p6xA-2iyqA
1l7vC-3gfoA
1auyA-1opoA
1fs2A-1ldkE
4nhbA-4p56A
1u2hA-2giyA
3f4wA-4jdyA
1s7fA-2fe7A
3q62A-4h4gA
1fmbA-4pphA
2q9vA-1i16A
4emgA-3swnA
3inpA-1hfbA
4er9A-4eukB
3ktoA-4qpjC
2wtkC-2x4fA
2h3hA-4ywhA
3c3kA-3sg0A
2ls5A-2i3yA
3nc3A-2z3tA
2bujA-4x7hA
4q7eA-3grcA
3ctaA-1qbjA
2vikA-1kcqA
3hdcA-4kunA
4lnhA-1t8rA
3i5tA-2fyfA
2gdqA-3i6eA
3b8lA-1buqA
1k6iA-2fmuA
4q34A-4u2gA
2q9sA-3rswA
4k29A-3fduA
2acwA-3tsaA
4rgmA-1et9A
4zd6A-3lu1A
1akhA-2k40A
4mngE-3bdbA
2vrpA-1sl6A
1bvyF-4d02A
2eamA-2k4pA
1ffyA-1q77A
2a6bA-1rtwA
1kuvA-1ro5A
2gtdA-4h0pA
1rxtA-2bswA
1whyA-1d9aA
3bdbA-1xedA
1r4kA-1vynA
4pofA-2dudA
1e5wA-4bkgA
1c8pA-2edyA
1dj7B-2kvqG
2yqgA-1zvnA
2evuA-3cn5A
3ktoA-1w25A
1u6lA-1xqaA
1l8lA-4hgnA
2azwA-1nqyA
4cl2A-1toaA
1w5sA-4lcbA
1jfuA-3gl3A
2qsjA-2jviA
1gy8A-1t2aA
4yzuB-1qfkL
2nn6G-2ba0A
2rfbA-2x5wA
1d9aA-2do4A
2d9xA-1x05A
3blzA-3e99A
2jxxA-3u30A
3ai1A-3rkrA
3ps5A-3eacA
1xmeC-1jb0J
2edjA-4depB
1bj8A-4o00A
1w25A-3b2nA
1yo6A-1ujmA
4iuyA-2jahA
1wk0A-1x4zA
1v6eA-1zkhA
4fryA-3ddjA
3q9sA-3hdvA
4v14A-4dywA
3tb6A-4rk6A
3kpcA-2o16A
1koaA-3dbqA
1zs3A-4zkhA
2x7xA-3ip5A
3c0uA-2ot9A
4r0bA-3by0A
4p48A-2yr3A
3h2vE-2hglA
1iknD-4tumA
1whdA-3bpuA
4mnfA-3pscA
3te9A-4rxfA
1negA-1jqqA
3rihA-5bt9A
3kvqA-2kkqA
1jrhI-2yrzA
1xf7A-1llmC
1xi9A-3ftbA
1fftB-1m56B
1dulA-1qb2A
1le8A-3narA
1s04A-1xneA
3m2pA-4is2A
2cpcA-2eo1A
2l5oA-3gl3A
1elwA-2j9qA
4xjcA-4gk6A
1mruA-2wtkC
1dz3A-2qzjA
3i42A-2qr3A
4f0fA-3p86A
4jfcA-1wdkA
1tbuA-1zkiA
2xsfA-3ulhA
1si9A-2qycA
4qecA-3guyA
1dc7A-2qzjA
3hv2A-2qr3A
4lzlA-3hdvA
1sulA-4dheA
1kklH-3le5A
2f2eA-2kkoA
2pe8A-2mb0B
2b5xA-2ls5A
3gxaA-4ntlA
1le8A-1akhA
1rjoA-1n9eA
3a2bA-4kamA
2vriA-2afcA
1f9zA-4ir0A
1yvkA-1xebA
3ffrA-3bs8A
1i1jA-1negA
1u37A-2db5A
3w1sC-3u30A
4pm0A-4npvA
4p48A-3bovA
4kaxB-1u5dA
2bv2A-1okiA
1dc7A-2b4aA
1b8xA-4dejA
1imjA-4rncA
2a2mA-2f2gA
2h84A-4efiA
1oq4A-2c41A
5bs6A-3q93A
2fiaA-1yk3A
2ar5A-2cskA
1vjrA-2x4dA
5ctmA-1ci8A
4kvfA-3gybA
1k4kA-1ej2A
1vchA-2wnsA
1qsmA-4r9mA
1jmkC-3kd2A
3b7cA-1buqA
2yjjA-3t9jA
2x64A-11gsA
1qsmA-1sqhA
1u5eA-2v76A
2cn5A-2psqA
2e7lC-2kdgA
1uxoA-1pv1A
2aewA-1cd9B
3b5eA-1sfrA
2dvwA-3f6qA
3jy6A-3e3mA
3p5tL-1wi8A
3bpkA-1uscA
4q5nA-3uapA
2vozA-1xvxA
2r1bA-1f5fA
2edyA-2yrzA
2yuvA-1q8mA
1xhlA-4is2A
3e81A-2nyvA
2f51A-1b9xC
3ni8A-2le1A
2pd2A-2hy5B
2cpfA-1whxA
1q8kA-1kl9A
2cqvA-4k07A
3no3A-1vkfA
2o6pA-3rtlA
3i4eA-1xi3A
4nstA-3dtcA
1ni4B-1l8aA
3dufA-2bp7A
2ar5A-1xteA
4ge1A-4runA
2aawA-3m8nA
2javA-4apcA
3d9rA-2rfrA
3bblA-2qu7A
4gkbA-3un1A
1iugA-3fdbA
1hfhA-1hfiA
2fvvA-3eesA
2atrA-2euiA
3ejgA-1vhuA
3r8bB-4ndmB
2i7kA-3gg3A
4rweA-1peaA
4my5A-2ogaA
3qb9A-2pybA
2dbjA-2arwA
1vlaA-2onfA
1lssA-4gkbA
1p1dA-2vwrA
2pd1A-2od4A
1rd4A-1n3yA
3ni8A-2ldkA
1vctA-1x79A
3gbvA-4ry9A
2op5A-2okqA
1wmhB-3m63B
4dwfA-2jphA
1rjmA-2j5gA
4ix8A-1v72A
1bakA-1faoA
1z4eA-5dwmA
3bb9A-4xb5A
1jkgA-3e99A
3u53A-2b0vA
1jxhA-4s1hA
2bcwA-3cjsB
1u5qA-4xeyA
2rgyA-3l6uA
1wk4A-1xebA
2nq3A-2cm5A
1xedA-2cqvA
4s0sD-1wj3A
1d2fA-3fdbA
1s4uX-1jofA
5dleA-2m1zA
4iw3B-2hxsA
3bb9A-1jkgB
3gbhA-3kwkA
2vryA-1v5hA
2pgwA-2p88A
3egcA-4kvfA
1dcfA-3gt7A
2cz4A-1oscA
3kwoA-2c2fA
3hicA-2jg1A
4d02A-2b4aA
2wz9A-4ef0A
2zmcA-2clqA
2l5oA-2i3yA
1qg3A-2yrzA
4p7vA-2w01A
4r9mA-2a4nA
4k2nA-1xx4A
1t82A-1q4sA
2lf2A-2lpxA
4uijA-3m4tA
4md7E-3oz6A
3brqA-4joqA
1fhtA-1wg1A
1xioA-2f93A
1nm7A-2js2A
1ihjA-2ejyA
2a9vA-3nnsA
4txoB-2lrnA
3pgpA-2i79A
1of1A-2jasA
1iugA-1i41A
2gcjA-1dynA
1u3oA-1s1nA
4c0rA-2ieeA
3e3mA-3gybA
4qlxA-3gagA
3tlfA-4k29A
1z45A-1kbzA
1pueE-1if1A
1bdhA-3e3mA
1rd4A-3n2nA
2douA-2gb3A
1dleA-2fyqA
2edxA-4n5uA
3e58A-3qnmA
1vcfA-1ak5A
2h2bA-1u3bA
2g3bA-1zk8A
4q3pA-3nipA
1yo6A-1iy8A
4rk1A-3gbvA
1xrjA-2jeoA
2vatA-2pl5A
3n5aA-1rlwA
2hzgA-2zadA
3q62A-3s4kA
1dv0A-1xb2B
1p2fA-2pmuA
1iw0A-1wwmA
3bedA-4tkzA
2ocfA-1l2jA
1irsA-1v5mA
1jfiB-1tafB
1w4jA-3dufI
1imjA-1qtrA
2bjuA-4pphA
2gdqA-3zlfA
3iosA-2m72A
4f21A-3cn7A
1wf5A-1uc6A
1zy2A-2hqrA
1aqeA-1z1nX
1pieA-1k47A
4jcsA-3qxzA
5dh9B-1zm0A
2jlmA-3fb3A
1k1aA-3d9hA
1nr0A-4yvdA
3cxgA-3gl3A
3pucA-4lfhG
1m44A-2ge3A
4urpA-3eo8A
1mv3A-1gbqA
1uhnA-2kn2A
3fzqA-3l7yA
4eq2A-1jrhI
2rgqA-3en8A
1kl7A-4aecA
1yo6A-3slgA
1fhgA-4k07A
4e4yA-4nimA
2hevF-4f3jA
2a6pA-1bifA
3u53A-2a6tA
3d8uA-3bilA
2kpkA-1mfgA
1a7tA-4bp0A
1ukcA-2h1iA
2r73A-1i4uA
1oo0B-2adcA
1wzcA-3l7yA
4nstA-2javA
1x41A-1ug2A
4rncA-1mt3A
2fbmA-3he2A
1hl6A-3b4dA
1u3bA-2omjA
4q75A-1wytA
4o6vA-4e6pA
3eodA-3nnsA
2btiA-1vpzA
4r9mA-4j3gA
2gzxA-1yixA
1h3eA-4wnyA
2lvcA-4lfhG
1xedA-2q87A
3dkuA-4ilqA
1y81A-3fi9A
1iv6A-2crgA
2qh1A-2o16A
1ne2A-4oa5A
1bsvA-3rkrA
5bs6A-4hvyA
2yjjA-1biqA
3bblA-3olzA
1f2gA-2zvsA
3kcnA-3khtA
1nteA-2kojA
3gk0A-3o63A
1x1zA-1qo2A
1dwmA-2ci2I
3k4hA-3hs3A
4do2A-1pd3A
3qdoA-1mfgA
2xmzA-1mt3A
2mpuA-2lmiA
2y8lA-4eagA
2ax5A-1ryjA
2q87A-3pucA
4hx6A-4l82A
1vf1A-3m8nA
3b2nA-3h5iA
2gsfA-1u5qA
3ixcA-3kwcA
2pkhA-2oggA
3hdoA-4wp0A
4ygqA-1ynsA
3s5oA-1vcvA
1cfbA-1x5xA
1x1eA-3l6eA
3un1A-3guyA
3r72A-4pt1A
3w7vA-2o14A
2lkcA-4kyuA
1jxzA-4jwvA
1uruA-1zwwA
1t0qB-3fvbA
4hw0A-1j75A
1iunA-1jmkC
2cuhA-1jrhI
1wytA-4qgrA
1m6eX-4dq0A
1h5qA-4gkbA
4o32A-2av4A
4wuiA-4jdyA
4wxyB-4gudA
3lv2A-3a2bA
2bm4A-3riqA
2mmyA-3ulhA
1kmdA-2cskA
1zp6A-2xx3A
1sboA-1tidB
2xffA-3zizA
3hl2A-1fg3A
3cerA-2floA
3pggA-1ycyA
1xphA-1h8uA
1x05A-2v76A
2c0kA-1gcvB
4wghA-1zsxA
1k61A-2m0cA
2vxeA-1lojA
1of5B-3nv0B
1z0xA-1a6iA
1vbfA-2pbfA
2dmgA-1rsyA
2pidA-2b7lA
3tlkA-3r5sA
1ct9A-1jgtA
1j6pA-2p9bA
1xauA-1vcaA
4jwvA-4og1A
1jqqA-1cskA
4oe4A-4jbeA
1jmkC-2xmzA
1y8cA-2p7hA
1tbuA-1q6wA
3egcA-4rkqA
3bwvA-1te2A
1z45A-2b69A
2io1B-4icuA
3eodA-3hdgA
2cauA-2ozjA
2xafB-2iw5B
1koaA-2nmsA
1f2rI-4bkgA
4apvA-1z9fA
4kzkA-4yleA
4eewA-3qijA
2q32A-2rd3A
2gaoA-3bb1A
2bzlA-1wchA
1kqvA-2zfdA
2kbsA-1whdA
3p19A-3o38A
3bq7A-1sxeA
1jfuA-2f9sA
2etsA-1sziA
1yo6A-2gdzA
3bwvA-3mc1A
1jqjC-2qw6A
2vrpA-3ff9A
1zq3P-1akhB
4hw0A-1qbjA
4wxeA-2qu7A
1iy8A-3guyA
1lnsA-1nx9A
3pucA-2aw2A
3qkgA-1z24A
2lvcA-3oj2C
3l4fD-2o2tA
1ws0A-1rl4A
1ci0A-2htiA
4zw0A-1zkiA
4da9A-4iuyA
1kobA-3cokA
1t5dX-3vnqA
2fjcA-3t9jA
4ci9A-2h1iA
1ihjA-3tsvA
1mnmC-1akhA
1vk2A-1mtlA
1kz7A-1dynA
1iqzA-1f2gA
3ip5A-3dbiA
1z9qA-1gl5A
2p9mA-2yzqA
4nstA-2zmcA
4ln2A-1s1nA
2wtgA-1ithA
1u9pA-1x93A
1d5wA-3h5iA
2wwpA-1gkaB
1wyxA-2k9gA
3rkrA-3wxbA
2cqnA-2doeA
2ogaA-1b9hA
1jfbA-2z3tA
1s3sG-4a20A
1su3A-1hxnA
3n9uC-1hl6A
1b72A-2k40A
4o32A-4hqsA
1o12A-3gg7A
5e6nA-4a20A
3broA-2fxaA
1xrjA-2iyqA
3pgpA-4e8oA
1cklA-1ppqA
2aa4A-1ig8A
1ac5A-3wwoA
2a4nA-1cm0A
3mkvA-2i9uA
1uaiA-3zxfA
1gh7A-2hazA
4io2A-1ii5A
3bguA-2go8A
4oa5A-2yxdA
1x05A-3pscA
3vqfA-1ufxA
3h79A-2dj1A
4kunA-1hyuA
2fexA-1oi4A
4yfiA-2bmcA
2cphA-2mgzA
4ln2A-1x6gA
3sxlA-4f25A
3kzvA-3guyA
2wl3A-1twuA
3huuA-4rxtA
2hcmA-2nlkA
1t2aA-4nmhA
4it7A-4n6mA
4fxvA-2fhoB
1xvxA-2pyyA
1zc4B-1xd4A
1kxjA-1bxrB
1kg0C-1fm5A
1y5eA-1di6A
3ncmA-2rikA
1w3hA-4pmxA
4uqtA-2mhnA
2bujA-2ac3A
1n99A-1nteA
4nstA-4nfmA
1tdqA-1uenA
4g8sA-2ifaA
1jfbA-2x5wA
1a22B-1wfnA
2reyA-1p1dA
3lu1A-2a35A
2f4wA-4ds2A
3ecfA-3g8zA
4cg3A-4u2gA
1qu5A-1yj5C
2ah5A-1u7oA
4id8A-1gt8A
2kr3A-1jegA
2yjjA-2fzfA
2pidA-3a04A
1rajA-2yojA
1rhcA-1vkfA
1ve3A-1dusA
4c4kO-2kkqA
1fi4A-1s4eA
1vcfA-1xi3A
3gm1A-4er9A
2pgwA-2oqyA
1u3oA-1uj0A
3darA-4u0qB
1t0qB-1umnA
1gwkA-1wcuA
3l8aA-1m32A
3umaA-2cv4A
1ysjA-1f60B
3mc1A-2gmwA
1j0mA-1f1sA
1w9aA-3ec6A
1d2fA-3p1tA
1vlmA-4e70A
3hdgA-2jviA
4ki5M-3le0A
3erwA-2a4vA
2g5mB-2f5yA
2cv4A-4evmA
3i4wA-3shuA
1zghA-1z7eA
2z61A-3dydA
3iklA-1nyqA
2fpoA-4oa5A
1h7cA-1qsdA
1z7eA-2pzjA
1b8iB-3k2aA
3hdgA-3lteA
1x5yA-1jrhI
1suiA-2fhpA
1y9kA-2ge3A
1z9qA-1negA
2i0nA-4ln2A
2qr3A-2b4aA
2i79A-1z4eA
3dzzA-3ffhA
3q2sC-1x5oA
1l2jA-1xdkB
4p5pA-3l3bA
3c1xA-4kb8A
1nr0A-1s4uX
1nqeA-1qffA
1zh5A-3ulhA
2kv8A-2o2tA
3fkdA-1d7rA
2r2oA-2jphA
1c41A-4j07A
2ffcA-3inpA
2r4iA-3wmdA
4rayA-4ou0A
1v04A-1rwiA
2dlqA-1ardA
1i4uA-3fiqA
5cxoA-3d9rA
1jfiB-3a6nB
3b5eA-4ci9A
2mhnA-1x4eA
1eurA-4hizA
4dndA-1t98A
1zbqA-3lf1A
2a3lA-1j6oA
3cnxA-1buqA
2c3zA-3tsmA
1f38A-2gh1A
1k3zD-4uucA
3slgA-3guyA
2mzrA-4a8xA
4xjqA-4csdA
2oodA-2imrA
4mnfA-3dbqA
1bsvA-2fmuA
2bv6A-4ou0A
3of4A-3x21A
3kcnA-3nnsA
3k2aA-1bw5A
3qqqA-1x9fA
3r2eA-5f3mA
1mdoA-3r4tA
3l8aA-3ezsA
3kcmA-3or5A
2x1aA-1oo0B
2kbgA-1jrhI
2a28A-1uj0A
3q9sA-3rjpA
2b7lA-1vl2A
1utbA-2gh9A
1neuA-1i85A
2fzfA-2oh3A
1lssA-1zmoA
1cvjA-3b4dA
1vhsA-2fe7A
4mmwA-3dg3A
3er7A-1tuhA
2aztA-1vlmA
1dc7A-3kyiB
3mizA-4z0nA
1erjA-2ovpB
2ogaA-3ndnA
1pf5A-3lmeA
2iepA-4hgkC
3fncA-2f5iA
1wytB-2fyfA
3g1lA-1zk8A
1d2fA-2fn6A
2wasA-4mrtA
2douA-2z61A
4s0sD-1uc6A
1znpA-4lejA
2m7kA-2kn2A
1hdpA-1b72B
1zemA-1u9jA
1qz1A-2yr3A
1wwaX-1wwbX
1iy8A-3e9qA
1kw4A-1b0xA
3b5eA-2h1iA
3mj0A-4kxtA
1vffA-1gowA
1qo3C-3vppA
2pu9C-3kh7A
4f0fA-2clqA
1fj2A-1ukcA
3ij5A-1rkqA
1ck7A-4r3vA
1xg5A-4nmhA
2xr8B-3ebyA
3lf1A-1mg5A
2wjjA-1mkyA
3kcnA-1mvoA
2l21A-2kvaA
4ywhA-4z0nA
1va8A-1nteA
2d9cA-2yr3A
3hdoA-1iugA
1u5sA-2jw4A
1elwA-1elrA
1ashA-3wctA
3h12A-2oqyA
2q9vA-2cs5A
2luoA-4picA
1sl6A-1wk1A
2no4A-2fdrA
3r27A-2f9dA
1erjA-1l0qA
2nwiA-1fw9A
3lutA-4ijcA
2lxaA-2al3A
1t6cA-3cerA
4ovdA-2v2fF
2xmzA-4mj3A
3slgA-2pk3A
3lf1A-3uceA
1mvhA-3bo5A
4rk1A-4rxtA
2g6zA-4gwfA
1v6bA-2f5yA
3ulhA-1jmtA
3r27A-3md3A
4d8fA-2ib0A
2pceA-3dg3A
4s1hA-1vi9A
4md7E-2chlA
2qhxA-5er6A
4lx4A-4x0vA
4hvyA-1jrkA
2leoA-2erwA
3orfA-1u9jA
2ditA-3b4dA
3efmA-1nqeA
2iteA-3ovuB
2c41A-2pybA
1od7A-2wp3T
3tcrA-3iwtA
1w7fA-2bg1A
4q9bA-2w59A
3o4rA-1n5dA
4c4kO-1od7A
1l7vC-2zu0C
3ru6A-3exrA
4dllA-1wdkA
3nfwA-2d36A
3bbdA-2qwvA
4ic5A-2qf0A
4ln5A-2pyyA
3ijtA-2il5A
2om6A-1aq6A
1tyyA-4du5A
1hdoA-2fmuA
2q17A-1y1eX
1gkrA-1yixA
1y9kA-1nslA
1elqA-3ffhA
4qgrA-2o1bA
2bmcA-3p86A
2j0qD-2e5hA
2j16A-4i8nA
2zmcA-3dbqA
4ln5A-4p56A
2v2gA-4k9zA
1iyzA-1vj0A
2os5A-2ormA
2x0sA-3gk0A
3ndnA-3ri6A
3t4xA-1yo6A
1gdrA-3guvA
1rxxA-1h70A
2hyeC-1hstA
1j1iA-4ci9A
2pkhA-3ddvA
1r4aE-1uptB
1faoA-1u5dA
2edzA-4f8kA
1o0lA-1k3kA
3jteA-3to5A
1pscA-5ch9A
1ecmA-2h9dA
2iugA-4eihA
1x6vA-4dnxA
2ox8A-1uv0A
2fa5A-1leaA
1of5B-3b8lA
3r95A-3igrA
4ygqA-2fprA
2ok5A-1q0pA
2ownA-1j1yA
4o5aA-4z0nA
2xsfA-3p5tL
2gqiA-1bb9A
3iq2A-3p0cA
4kbqA-2fezA
2xy1A-2eo1A
3oj2C-2kkqA
1j3iA-3ix9A
1jvaA-1gppA
2edvA-2z17A
2dc2A-2omjA
2yxdA-3orhA
2je6I-1yvcA
1r5xA-2o95A
3b7bA-1wg0A
4ociA-1tizA
1ddwA-2dn6A
2crzA-4n68A
1sziA-2j9wA
1nr0A-1l0qA
1cskA-2yuqA
4e16A-1vhvA
1wk4A-3igrA
2v25A-4c0rA
4e6pA-3afmA
2h0aA-1peaA
3fixA-2jlmA
3oj6A-4eg2A
4fxvA-1wi8A
1ng2A-1ov3A
3tlfA-3swxA
3i2eA-2jerA
1yacA-3oqpA
1i1rA-2arwA
1u37A-3i4wA
4io2A-2pvuA
1b8iA-3k2aA
2rc3A-3sl7A
1j0wA-3pscA
3pr9A-1hxvA
2mzqA-1x4bA
4d8fA-2pybA
3cu3A-2rfrA
3nc3A-3tjsA
1l1oC-3lgjA
2cpyA-3b4dA
1x5fA-1wf5A
1zmoA-1a27A
4x00A-1kezA
3pk0A-2nwqA
4r38A-1v9yA
2qepA-1lyvA
1fiqA-1dgjA
1udlA-2k6dA
1bdhA-3tb6A
2aamA-1kwgA
2kt2A-1qupA
3s97C-3pucA
3wv6A-1ul9A
2pzhA-2q78A
2cpzA-2la6A
3s6jA-4ygqA
1v98A-2dj1A
1qo2A-1vqtA
1vi0A-2id3A
3e05A-1uirA
1ujtA-2docA
1zbqA-2o2yA
1qxwA-1b6aA
1vhkA-1vhyA
3darA-1l6zA
4uhcA-4mj3A
1hx3A-3eesA
1uf1A-2cs5A
4k9zA-5epfA
1yp5A-1ug1A
1xhlA-3pk0A
3aovA-1v72A
4yv7A-3e3mA
2fkbA-2azwA
4d2kA-4dwfA
1ycsB-3c0cA
3lyeA-1vkfA
2wp3T-1bwmA
1x1eA-3p19A
2ormA-1mwwA
3k4hA-4rzsA
4pw0A-3qvmA
2b9eA-1ne2A
1sn0A-4n85A
1ufoA-3qvmA
2p10A-1vkfA
3nhmA-1oxbB
2omoA-2zdpA
1yovA-1zfnA
3nywA-3guyA
1vjhA-2qpvA
2gf6A-3ck1A
1yxmA-2fmuA
1qsmA-4nsqA
4x7hA-3dbqA
4xi2A-2lj0A
1vkcA-1u6mA
4i27A-3k75D
1yx0A-1y9kA
1eh9A-4y0gA
3e4uA-1buoA
3b48A-3ct6A
1n7eA-3nfkA
2pv1A-1jnsA
2qpvA-2psoA
1oeyA-1e5wA
1zswA-4iagA
3eucA-3mebA
4u2gA-2xuaA
2qsjA-3crnA
4ln2A-1jegA
2mb0B-2lxiA
2hi3A-3k2aA
4a5mA-3bjaA
1rg6A-2eaoA
1elqA-1d7rA
2a36A-3h0fA
2bkwA-3r4tA
1fwpA-2zomA
1faoA-1zm0A
3azvA-1r8nA
1wgqA-2dn6A
4wf2A-2ddzA
3c3kA-3brsA
3wd6A-11gsA
1y7rA-2euiA
2ij0C-2dl9A
2gnqA-1sqjA
1wdkA-4zdbA
4hb7A-1twsA
3td9A-4rweA
4uxaA-1cauA
1d2fA-4wbtA
1vl0A-2fwmX
4eqmA-3hmnA
4lmsC-4lmsA
2f8yA-3d9hA
3nywA-1iy8A
1q1uA-1dqgA
1q0rA-2xmzA
4b2bB-2ci2I
2mpuA-2hglA
1h2eA-1v37A
1zy2A-3to5A
4qecA-3e9qA
2r5yA-1b8iA
4rk1A-3td9A
1v72A-3dodA
1yseA-2o49A
2adzA-2dn6A
1j0aA-1m54A
1dugA-1nhyA
3og9A-1cpyA
3wihA-2dn7A
3pgpA-1ozpA
1oddA-3q9vA
3bu7A-2b8mA
4gs7D-1c1zA
1orrA-4zd6A
1iunA-2fukA
3h2vE-1fjcA
2asfA-2a2jA
4pbpA-1f5fA
2lqrA-3omzA
3u5rE-1r26A
4bd9B-1zr0B
1wdkA-4hnkA
3orxA-4nfmA
4kjyB-1xauA
4fcjA-3ebtA
3arbA-1a6zA
2rifA-2yvyA
1z0pA-1fxkC
4glmA-2jw4A
1uhmA-4ou0A
2y7iA-3n26A
3tlfA-3qxzA
1negA-2moxA
4gkbA-1yxmA
3d8uA-5braA
2qhxA-3oecA
2dn6A-1w1dA
2eccA-1b8iB
4eukA-4xltA
4nsqA-5dwmA
2ch9A-4n6mA
2cp6A-1tovA
1oplA-1z9qA
1mk4A-1b6bA
1x54A-3lgjA
3rotA-3bilA
1vdlA-2bweA
1zjkA-1qy6A
3ne4A-2gd4C
3cxrA-3oecA
4ef0A-2dlxA
4nobA-1smoA
2jcnA-1ohuA
1rfeA-2arzA
3b5eA-3mgaA
3trgA-2hfnA
4howA-2bhuA
3fnaA-2yvxA
1wj3A-2dn7A
1hw4A-1b49A
2ic2A-3r8qA
3lyeA-3i4eA
3hz4A-3d6iA
4q2qA-2edzA
3ij6A-1zzmA
2reyA-1ufxA
3m5bA-2c9wC
1wovA-1wwmA
1z0kB-1lrzA
2fujA-2oafA
4bex1-2hd7A
2lniA-1elrA
3eucA-1svvA
2edvA-3o46A
1xi9A-3getA
1kdgA-1gpeA
3snyA-2jdgA
3qq8B-2bweS
3wh2A-3kqgA
5ctmA-1ei5A
4q2pA-2o2tA
1plsA-1i2hA
1b0pA-1clfA
3nhnA-2j05A
4cvqA-4wp0A
4p56A-4nguA
3fmoB-3fhcB
1negA-3thkA
2cjtA-2ep6A
2egiA-2nujA
3zijA-3vpqA
3ncmA-2eo1A
1va9A-1c8pA
3s26A-2l5pA
1tyyA-2nwhA
1pwaA-1t9fA
3b8lA-3ejvA
2j5gA-4lk5A
3lm0A-2ac3A
2l5oA-3hczA
4uxaA-4ubgA
2yckX-1iwpA
1blaA-2p39A
1jkgA-2xr8B
3ij5A-1l8lA
2e5iA-2cq1A
1owwA-1x5aA
1whxA-2la6A
1sfuA-3eyyA
2vouA-2gmhA
1tiqA-1mk4A
2egiA-2gf6A
1mg2D-2ce0A
1yo6A-1xg5A
3vfiA-2wz9A
2nz8B-1f5xA
3pz8A-3phxB
3jtxA-1c7nA
2edjA-2kdgA
2chdA-2b3rA
3hinA-3rrvA
1htnA-2ox8A
4ovdA-1xa1A
3f62B-3f1rA
2uz5A-1u79A
2k3kA-4uqtA
1weyA-1d9aA
1iy8A-3lu1A
1bj7A-1i4uA
2egzA-4woqA
2om6A-3l8eA
3wh2A-1byfA
3wmsA-1mwoA
4jg6A-2bmcA
2obpA-2l54A
4oanA-2hpgA
1ylkA-3tenA
1zc4B-1h10A
1h4pA-1vjzA
1s94A-1uurA
2f41A-4ncpA
1wvgA-1gy8A
2yc2A-1gqpA
1tjmA-1gmiA
1ve6A-1c4xA
2rjnA-1s8nA
4y5vC-1cd9B
4xh1A-2h3gX
4kunA-2hlsA
1yp5A-1ov3A
1qtrA-1mt3A
1yykA-3adlA
2erjC-1k85A
3bb9A-2xr8B
1pkoA-2eo1A
4q97A-1a6zA
2cf2C-4zw0A
3brqA-2h0aA
2nvoA-1yvpA
1u5fA-1u5dA
1ae1A-3pk0A
2cuhA-2ocfD
1i85A-4ndmB
1p6fA-3kvqA
1sqiA-1cjxA
1pznA-1cr0A
3shuA-2jilA
2ocfD-2aewA
4ywhA-4nqrA
1j75A-1xmaA
2jt4A-1muzA
4o0qA-1q7mA
3ge5A-2freA
2y90A-3sb2A
3r2eA-3o1kA
4gosA-4qegA
2p9mA-3k6eA
4c2aB-1ogqA
1wlhA-2d7pA
3rcwA-3g0jA
1z91A-1ucrA
1y13A-4ntkA
3n9uC-1welA
3cfwA-1h8uA
1xkpB-1s28A
1h3oA-1bh8B
4la9A-3hv1A
1xvqA-3ewlA
2cp6A-4b6mA
1kl7A-1f2dA
1ufkA-2yxdA
2d9cA-3qp3A
3hxsA-1h75A
4dejA-3uapA
3iruA-2ah5A
4i3fA-1vkhA
1uemA-2yuxA
1j8dA-1kytA
4nrgA-3k9pA
4e8gA-2oqyA
3cfyA-3nnsA
1x8sA-3ps4A
2ol3A-1qz1A
1x7vA-2pd1A
2q86A-4ndmB
2jzrA-3hdcA
2ee5A-1pbwA
1yocA-1sh8A
3t5sA-3mjzA
3hgmA-1wjgA
1j75A-1yyvA
1hyiA-1vfyA
1cquA-1divA
1lbvA-2pcrA
2v76A-1i2hA
3r2nA-4eg2A
2cpcA-2nmsA
3b7bA-3d9hA
1u6mA-4j3gA
1rl1A-4eldA
2f66A-1lrzA
1jznA-1h8uA
2f2gA-1otvA
1vhbA-1hbgA
3blzA-3ef8A
3orfA-3o38A
3k4hA-3sg0A
2yheA-2q0jA
1lr5A-2b8mA
4it1A-3h12A
3l8aA-1lk9A
1k61A-1fjlA
3c3kA-4wt7A
3blzA-3ebyA
1idpA-2qiyA
3egcA-3l6uA
1muzA-1u5sA
2gb3A-1yiyA
2jzrA-2i3yA
4xjqA-1sntA
3vv5A-2yjpA
3uq6A-2rbcA
1lpmA-1aknA
3h7oA-1ybwA
1ksfX-1khyA
3qqqA-2vywA
1a22B-1jrhI
1ujmA-2x6tA
2ielA-5ahwA
2g1uA-4trrA
2eo1A-4lfhG
4o00A-1p9mC
1wh8A-2o49A
3c1mA-1zvpA
1y8aA-3mc1A
5epfA-3kebA
2p9jA-1aq6A
4cdlA-1tp6A
2pgwA-4e8gA
1ae1A-1w6uA
2ic2A-1wf5A
3q9sA-4ixaA
3wh2A-1pw9A
2d2mD-2bk9A
3lv2A-1ohvA
4eycA-4n6mA
4p47A-4n8gA
2a35A-4wuvA
3fmoB-2oxcA
2q2bA-2f41A
1xq6A-3o38A
1we8A-2hh2A
2fujA-1z54A
3m2pA-3lu1A
3ju7A-3p1tA
4icuA-3kh0A
2lj0A-2gncA
1bpvA-4eq2A
2pshA-3pdcA
1hdoA-1lsuA
1w25A-2zayA
1pytA-1o6xA
3kxoA-2hnlA
3alsA-2gguA
3h79A-1r26A
3q62A-1q4sA
2fwlA-1diiC
2ah5A-2bdeA
3kxpA-4mj3A
2oyzA-2cauA
3e8pA-3e29A
1izjA-1bagA
2oodA-1zzmA
1rilA-2qk9A
3gemA-3l6eA
1tafA-1bh8A
2wuhA-1o59A
3ju7A-2fq6A
1z45A-1ujmA
1bplB-2bhuA
1fd9A-2f4eA
1bdxA-1d8lA
3o4rA-4zrmA
3a3tA-4xhmA
4tx5A-2crbA
4xi2A-5d9hA
3fdrA-4a4fA
2jt4A-1bb9A
4nobA-1i8lA
3iosA-2yp6A
2a2gA-4es7A
4wuvA-3o38A
2gqiA-1wfwA
3balA-2f4pA
2c21A-2zi8A
1wytB-1qz9A
2p9hA-4rk6A
2kdbA-2hj8A
3o4rA-1x1eA
1r1mA-4b5cA
1wfyA-3phxB
3ucxA-4qecA
4h7pA-1hyeA
1k3zD-2l6bA
4lefA-3mkvA
3wk4A-3e3aA
1i8lA-1g84A
2bngA-3fgyA
4cg3A-1fj2A
1aj3A-1u4qA
1ogmX-1czfA
3rqiA-3jteA
1l1sA-2hy5B
1vf1A-2x64A
3kcmA-3iosA
3he2A-4olqA
4o32A-1zynA
3b7bA-2fo1E
1irsA-2v76A
4o0qA-1vkfA
2cu1A-4npnA
3raoA-1brlA
2dadA-1okiA
1xx3A-2grxC
2qlpA-4ao5A
3n74A-1u9jA
2plsA-2nqwA
2obpA-2frhA
3jy6A-4rk6A
1z7eA-2bd0A
1xauA-2v9tA
3wihA-2edyA
2fyfA-3fkdA
4d2kA-2bweS
2yz3A-2yheA
1w25A-2b4aA
2x4kA-3mjzA
1o5lA-3i54A
4ln2A-1mv3A
1ne2A-2dulA
3kwoA-1nf4A
3arbA-2bc4B
1t0qB-4cy9A
3slgA-1t2aA
1g6hA-4hziA
5a46A-3sv0A
1yr0A-2ge3A
1u37A-1ufxA
3ps4A-1p1dA
4io2A-3qaxA
3n9yA-1pkfA
3m2pA-1g1aA
1s5uA-2oafA
4xb5A-3d9rA
5er6A-3uceA
3ksmA-3mizA
4zv3A-2q2bA
3cfyA-2zayA
4jotA-4jylA
4k07A-4u0qB
1m6eX-1vl5A
1z7uA-3bpxA
4m85A-1xebA
2fryA-3thkA
3cg4A-3c3mA
2hh3A-2e3uA
5aa7A-4gboA
1rh8A-2b3rA
5ci5A-3uorA
1m3cA-2jw4A
1x1fA-1h10A
1xmeC-4kt0F
1d2sA-1b09A
3g85A-3gybA
2v2gA-1xiyA
1a2oA-2qxyA
2psqA-3p86A
1f38A-2fhpA
2owpA-3dmcA
1ys3A-1i5dA
1v72A-1o61A
2ogsA-3dkrA
1nsfA-1sxjC
2x5dA-3n5mA
1xb0A-1oxnA
1b8aA-3lgjA
1ae1A-4nmhA
1y81A-1z45A
2hanB-1citA
2a7kA-4jwvA
3tlfA-3hp0A
1tdqA-1uc6A
4neqA-2f9fA
2xuaA-4ci9A
2gpyA-1uirA
2ogaA-4kamA
1y7yA-2ebyA
2voaA-1e9nA
3e99A-3fsdA
2fjcA-4zkhA
1bg1A-1eanA
2dm2A-3qp3A
3mizA-2fepA
1ae1A-4iuyA
1gouA-2c4bA
2ogpA-3tsvA
1aepA-1eq1A
2cu1A-3m63B
1ympA-2b0oE
3qvmA-2pl5A
2nn6C-2nn6D
1oqyA-1wh3A
1iunA-4rncA
1o5qA-1vkfA
4o08A-2i3dA
3ejvA-1zo2A
1oplA-4cztA
2cpfA-1x4cA
1koaA-2avgA
2j12B-2kdgA
3bu7A-1o4tA
2f06A-1fe0A
1r8lA-4pmxA
3egcA-4nqrA
2f6qA-4kpkA
2g0wA-1i60A
3o46A-2o2tA
1wjuA-2bweS
1wbaA-3malA
1jmvA-2dumA
1lu4A-2v2gA
1f38A-1xtpA
3qp3A-1od7A
2dlwA-1j0wA
1h6kX-2mgzB
3f7pA-1wkuA
1mbaA-3wctA
2qzdA-2qy0A
2ayxA-3cg4A
2p4pA-2o3gA
1qwjA-4mybA
4k3wA-2gtrA
3alsA-3c22A
1qyiA-2gmwA
2w11A-2om6A
1wytB-3p1tA
4r9kA-4xbtA
1lsuA-4nimA
1yo6A-1xhlA
1lbdA-1z5xE
1xmbA-1ysjA
4btjA-3dtcA
1tjcA-1w3bA
1xa6A-2osaA
2eccA-1k61A
2y7iA-2i48A
3elkA-1r7jA
2yjpA-2y7iA
3nywA-1z45A
1v37A-4ij5A
2kfkA-3w1yA
1uj0A-1negA
3c1xA-5a46A
1i24A-1ujmA
1ur6B-5aieA
2mb0B-2mqlA
1b71A-1nf4A
4ggcA-1nr0A
1llmC-1m36A
3ny5A-1rrbA
3nhnA-2kr3A
1up7A-4h7pA
1o1yA-1i7qB
2gkgA-3khtA
1qvcA-1z9fA
1tteA-4ccgA
2fnoA-4q5fA
3kmuA-3orxA
1y81A-4fooA
1vyhC-4g55A
1hxnA-1pexA
2hzgA-4e6mA
4tumA-3d9hA
1thtA-2h1iA
3i4wA-1ufxA
1vzoA-3tt0A
2pwyA-1f38A
1xauA-2j12B
2olpA-2vryA
3hn6A-1ne7A
1iooA-1bolA
3s5oA-3n2xA
1ik6A-1l8aA
3b5hA-2k1mA
4kbqA-2oewA
4ln2A-1zuuA
3darA-1xauA
1rt8A-1wyrA
1mruA-1koaA
1yn8A-1ootA
3bkrA-4jgxA
1u39A-4wytA
1xpvA-2lstA
2b7jA-2yp6A
3fdwA-1rlwA
2icuA-1zn6A
2pqqA-3i54A
4nhbA-4o8mA
3i4wA-2egkA
2ffcA-3exrA
1y9qA-1utxA
4edpA-3csbA
2a36A-1cskA
1hv8A-3borA
2wwpA-2l5pA
4qd7A-3lmbA
1st6A-1k40A
2j0qD-1x4cA
4le0A-3jteA
3rihA-1yb1A
2eliA-1ptqA
1tteA-2onuA
1iukA-1ujmA
2gn0A-4aecA
3q2sC-1hl6A
2r73A-3l4rA
3ju7A-1fc4A
1mruA-3hmnA
4k3wA-3t88A
1hvxA-1gcyA
3g02A-3wi7A
1s0yA-3t5sA
2fm1A-4r2nA
2gqiA-4cc4B
4h73A-3qanA
1jt0A-2hyjA
3qz6A-1sgjA
2fvvA-1hx3A
2qq5A-3n74A
1z5yE-3d21A
2f98A-4cdlA
2ogpA-1be9A
1udlA-1zuuA
1a22B-1i1rA
3e81A-1ymqA
1xdkB-3p8xA
2ooxA-1ul7A
4y5vC-1x5fA
1qcsA-1cr5A
3b5eA-1xfdA
4u2gA-4j7aA
2r0fA-3wg1A
2mw8A-1fjlA
1rjhA-3c22A
1fg3A-1yiyA
4yleA-3l6uA
4eukA-3jteA
2a9yA-2afbA
3h2vE-4fxwA
2bt2A-1cmzA
3iprA-3b48A
3t7lA-1vfyA
1d6uA-1n9eA
1xauA-1i8lA
2i0nA-1uj0A
2id4A-2w2mA
3ld2A-4r9mA
2ozjA-2vecA
2wv4A-1elvA
1griA-2enmA
3cxrA-3i4fA
4fcjA-3dmcA
2z67A-3eucA
1bynA-1gmiA
2rc3A-1yavA
2rd7C-1qwdA
2mpuA-3egnA
1gl4B-1bwmA
1cf7A-4l9nA
1x9aA-1rhxA
3qu2A-2wm8A
4eqmA-1h8fA
3ai1A-3nywA
3b8lA-1jkgB
2dukA-1viuA
3cxrA-3e9qA
1ovnA-1faaA
1tqiA-3pqjA
1emsA-4incA
1pmsA-1zm0A
3gbvA-4kvfA
5epfA-2ywiA
4kysA-1eu8A
2kbsA-1nteA
2b7jA-4af2A
1lsuA-3tnlA
3eucA-2x5dA
3bz6A-1z1dA
2rgyA-4ry9A
1tiyA-1wwrA
2p2rA-1x4mA
1qwrA-3hqxA
2j12B-1titA
1d5wA-3luaA
4zv3A-3lbbA
2cwlA-1zs3A
1x4eA-1wexA
3fkdA-3ffrA
4o32A-4gwrA
2csjA-2dc2A
1rqgA-1gaxA
1fhgA-3bovA
2kohA-1m5zA
2d1pC-1l1sA
3syxA-1i2hA
2xstA-3s26A
4my5A-2fm1A
1u37A-1p1dA
1qo0D-2qr3A
2vi7A-2fckA
1oe7A-4hz2A
1qftA-4o9sA
1fj2A-3e3aA
1kngA-2b1lA
4cdlA-1tuhA
4v14A-4hvyA
2crmA-1lwrA
1sgmA-1zk8A
2e5hA-2dnnA
2q87A-1od7A
1ajwA-1doaB
1mbeA-2cqqA
2io1B-1wiaA
1eq9A-2fp7B
1kz7A-1f5xA
3lkzA-3douA
2fg6C-3lxmA
4etwA-1k8qA
2enmA-1ootA
3huuA-3l6uA
3hzhA-4xltA
3tl8A-3oz6A
2oiwA-4zv3A
3w6uA-1wp4A
1uf1A-2h2bA
1mt3A-2i3dA
1x5fA-1n26A
4ej0A-2x6tA
2djkA-3d6iA
3vv5A-1us4A
1qdlB-3hdvA
1ttnA-1v5tA
1i8fA-1lojA
1u2hA-1qsvA
4kaxB-2r09A
4xarA-4wutA
1b6bA-1cm0A
2cqvA-3oj2C
1vfrA-3of4A
1wpnA-4rpaA
1z9hA-1m0uA
4qq6A-4fu6A
2ah5A-3mmzA
2abkA-1ornA
1gcpA-4glmA
1rjoA-1d6uA
1k6iA-3guyA
2voaA-4jg3A
2hekA-2o6iA
3he2A-3swxA
1owwA-2crzA
1x6dA-3i4wA
4eewA-4a20A
1c3kA-1ji6A
2c9wC-5bxbA
2cqvA-4u0qB
1h3oA-1f1eA
2abqA-2nwhA
2lqrA-3kvqA
1oplA-3uc4A
1d2lA-1ajjA
1zemA-1wvgA
4p47A-4n4uA
5a46A-3tt0A
3rqiA-2qvgA
1p1tA-2cq4A
1i60A-1didA
1i69A-1us4A
1si2A-1vynA
2egkA-2yuyA
2d9qB-2db8A
4x54A-1u9jA
4kvmE-1yk3A
2k8gA-1d8zA
1h6kX-2mhnA
2hccA-2q8rE
1zh8A-1ydwA
3s26A-1u17A
4eukA-1dc7A
2dmkA-2arwA
1jplA-4flbA
4nsqA-1tiqA
4o00A-1x5xA
1elrA-1w3bA
1xp4A-1w7fA
1j7vR-1bquA
2egiA-1zkiA
1pv3A-2p61A
3bgdA-4dq0A
4k00A-1z54A
4xjcA-3mbqA
2c0uA-5af7A
2fnbA-1jrhI
1c3hA-1kd7A
1zoxA-3b5hA
2esnA-4rnsA
1z5yE-3k8nA
4qegA-2aw2A
5cpgA-3d6xA
5braA-3bilA
2olpA-2d2mD
4mjsA-1q1oA
3qdoA-2kg2A
2j12B-3bovA
3gfkB-1doqA
1imjA-2vatA
1l6zA-1gl4B
1rh9A-2xffA
3kh7A-1xiyA
1z9qA-1cskA
2fm1A-3jtxA
4damA-1v1qA
1gubA-4z0nA
2yp6A-1pn0A
2dyqA-1qc6A
4rpiA-2b7lA
2vreA-4zdbA
1uf1A-2omjA
5bs6A-2fmlA
2a4aA-1mxsA
4o6vA-4nimA
1rjmA-4k29A
1ixlA-3q62A
4kb8A-3cokA
2qt9A-4zv9A
3k86A-4ywnA
3ec9A-4xb5A
1udlA-2a28A
4n6dA-2zzvA
1ya5A-3r8bB
1vj2A-2f4pA
3hbwA-3p53A
3i2fA-4zv9A
2zzvA-4oanA
1w3hA-1v02A
3grwA-3kvqA
3lf1A-1yb1A
1d5wA-3crnA
2rd7C-2hlvA
3uswA-1qc7A
4jfcA-4lk5A
2r8bA-4j7aA
1v9aA-1cbfA
1b34A-1ljoA
1yn8A-1jegA
2ytcA-3r27A
1rktA-1sgmA
1dnyA-1klpA
1k1aA-3hraA
4l6eA-2cocA
4k8uA-4z8mA
2oiwA-2gvhA
3hz4A-4hs1A
4e2qA-2ozjA
3uv4A-2d9eA
1nctA-4hgkC
2jbwA-2fukA
1ne2A-3mb5A
4a8xA-2cpeA
2oyzA-3ussA
3getA-1b9hA
1whyA-1x4fA
1m2eA-1a04A
2z6dA-3ulfA
1nhyA-11gsA
4f21A-4rncA
3grcA-1a04A
1pscA-4lefA
1s5aA-1tuhA
3kcnA-3cg4A
4pafA-1ii5A
3cnwA-2mouA
1x5pA-2mqlA
4depB-1ce6B
1h4pA-1vlwA
1if1A-4avpA
4yvdA-4um8A
3l2iA-2egzA
4ywhA-4jb0A
2qflA-2fhyA
1grqA-1y63A
2kr3A-1s1nA
2crbA-1vp7A
3lbcA-2egzA
3dukA-3blzA
3bn3B-4q9cA
3zxxA-1wmdA
3lgcA-1dugA
2p23A-1pwaA
2v1rA-1ov3A
2wkbA-2ormA
1ub9A-3bjaA
3qdoA-3o46A
2rgyA-4rxtA
1jkgA-2fxtA
1kobA-2clqA
2c3zA-3ct7A
1n6uA-1k85A
3abfA-3mjzA
1z7kB-1an1I
3k6eA-1o50A
1owwA-2kbgA
2q9vA-2yt8A
2ejyA-1n7eA
1uj0A-4esrA
2nr4A-2imlA
4f0fA-2x4fA
3hu5A-3r2jA
1hxiA-2c2lA
2yuyA-3bpuA
2bujA-1zxeA
1nrfA-1xa1A
4pacA-1c03A
1gl4B-1neuA
2gtrA-4jwvA
1uwvA-1dusA
3l8eA-2hi0A
4hrrB-2c0kA
1htnA-1jznA
3uekA-1zr5A
3darA-2e7lC
1p6qA-3h5iA
1te2A-4uarA
3exrA-1qo2A
1v89A-1xx0A
2cf2C-2fs2A
2csjA-3nfkA
4pngA-1m0uA
2je6A-2nn6E
3tw9A-2oczA
1gvmA-2bibA
4aecA-1vb3A
2pzjA-3kzvA
4lxgA-1iunA
1gzuA-3nbaA
1p4tA-1k24A
1x4zA-2ibgA
5bncA-3tgvA
1umnA-2oh3A
1bf2A-4howA
2rf0A-2enmA
2wfhA-1ogqA
3wk4A-2cb9A
1mdoA-3bc8A
1fjcA-2x1aA
2wciA-3zijA
2rerA-2mouA
1extA-1tnrR
1n99A-2q9vA
4i27A-4k4gA
4kzkA-4kvfA
4iuyA-3l6eA
1jfxA-2wagA
1u0mA-1tedA
2hq7A-1w9aA
3vqfA-2kohA
1mhyB-3qb9A
3zvhA-3u9iA
3rqiA-1dcfA
3dkuA-2rrkA
2fjcA-3fvbA
3f0aA-4r3kA
3q2sC-2cphA
4kd6A-4jwvA
2p9hA-5dkvA
4o9eA-3rykA
3n5aA-2dmgA
1ddwA-2crfA
4kmrA-3gybA
4rpvA-4apcA
2f5yA-1vaeA
2mb0B-1p1tA
2f66A-3fyrA
1n5wC-1fiqB
1z45A-4fc6A
5bs6A-2rrkA
3kcnA-1d5wA
1s5uA-2hboA
2vkwA-4n68A
4qecA-3v8bA
3t4xA-5er6A
2pwqA-3k9pA
1e6iA-2yynA
1raxA-3h6nA
2hjvA-1wrbA
2jpcA-1zlkA
1x05A-1zm0A
3fixA-2huzA
1v9aA-1wdeA
3c8jA-1bv4A
1yn8A-2js2A
2fn2A-1e88A
1faoA-1m7eA
1wyxA-1ootA
2fepA-3hs3A
1lpmA-1mx1A
3eiwA-3r5sA
3d37A-1wruA
2e5iA-3b4dA
2jzrA-2h30A
2lc1A-2cswA
3kkeA-4rxtA
2g1uA-2g17A
1q0rA-2h1iA
3eqzA-2jviA
2ad9A-2mqlA
3h49A-2jg1A
1wikA-4tr0A
1g87A-4jo5A
2w11A-3u26A
4pf6A-4o8mA
2aw2A-2c9aA
1ng2A-1ootA
1yreA-1cm0A
2fn2A-1l6jA
2x7xA-1dbqA
1ak0A-1ah7A
2b1xB-1z1sA
3daeA-3dtcA
5cq3A-3mb3A
4lw8A-3h7aA
2rjnA-1m2eA
2hzeA-2ltkA
5af7A-2wbiA
3ai1A-1z45A
1vzoA-5a46A
2x0iA-1lssA
2p4pA-2nqwA
3kcnA-3eqzA
2cs4A-3m63B
1j6pA-1ymyA
3o46A-1n7eA
1f7cA-1ow3A
4nxjA-5cq3A
5anmE-2mklC
4dunA-4juuA
4hz2A-1oyjA
2zmcA-2ac3A
3pdfA-1xkgA
3vfiA-1z5yE
2lvcA-1smoA
1yvkA-1nslA
4bf2A-4xeyA
2x7xA-4kzkA
4wp0A-3a2bA
2e7iA-1m32A
2v9tA-4lfhD
2qs8A-3gg7A
2afbA-2nwhA
1he7A-1wwbX
3rnsA-2h0vA
3tz0A-2rldA
1vizA-1l2qA
2ehrA-3shuA
2hszA-4uarA
2rjnA-2qsjA
2a4nA-1yleA
1dptA-3t5sA
1z6oM-1nf4A
2vznA-1cfeA
4mnfA-1b6cB
2hrjA-3g9wA
3qp3A-1smoA
1uemA-4n5uA
4mwiA-3tl8A
1sgjA-1tv5A
3uiwA-3zywA
4uqtA-1zh5A
1o0wA-1di2A
3h0fA-2gncA
2pe8A-1wtbA
3fdjA-2dt8A
4n91A-4nn3A
1zjkA-1ppqA
2rjnA-3to5A
2z17A-2vphA
4e6pA-1ae1A
1htnA-3alsA
2qjfA-2b7lA
3kz3A-2r1jL
3ec9A-3fgyA
2qkxA-1eyrA
3u5rE-3apsA
3bjsA-2p88A
2d1vA-3q9vA
2b4aA-3nhmA
2vq9A-2p6zA
1y7rA-2huzA
1qwjA-1yp2A
3l8aA-2bwnA
1z6oM-2c41A
3kxpA-3g02A
1p6tA-1k0vA
3td9A-4rkqA
1yuxA-1umnA
2psqA-3e3pA
4dz1A-3i6vA
1mdoA-1yiyA
1u4qA-1cunA
1w25A-2jk1A
2ehrA-3ps4A
2cq2A-1x4eA
1dilA-2dg0A
3h7mA-2ieeA
3uboA-3ljsA
1hlmA-2d2mD
2g5mB-4q2pA
3gyyA-4n8gA
1b79A-1jweA
1ua2A-1u5qA
2ftrA-3lo3A
4hwyA-2b1mA
1p5qA-3o48A
2v9tA-4u0qB
1s7fA-2d4oA
1vlwA-3b4uA
2wefA-2pcrA
1wjnA-2kdbA
3l87A-1ws0A
2rc3A-3fhmA
3vlgA-1t8cA
1h8pA-1cxwA
1idpA-3cu3A
3idvA-2f51A
1lssA-3n74A
1zmaA-1ttzA
4hgnA-2gmwA
2p9mA-2o16A
2mpuA-2ghpA
1q90M-1vf5F
3p3oA-3ejbB
2sasA-1q80A
1b6cB-4rpvA
3kydD-3w1sC
3t8yA-2hqoA
1z3aA-2nx8A
4rzsA-4kqcA
1mdoA-4piwA
4m7oA-2r7aA
2yfvB-1tafA
2fiaA-1xebA
1uxoA-4fdmA
2crmA-1bj8A
2crmA-2aewA
4xi2A-1u5sA
1d9vA-4eloA
2mb0B-2la4A
3g1lA-2g3bA
2rikA-3kvqA
1olzA-3ncmA
3u34A-2arzA
2jbwA-2dstA
2okcA-1dusA
1dleA-2a4oA
1w25A-3t8yA
1wghA-4dwfA
1i1jA-1uj0A
1ug1A-1negA
2cauA-4uxaA
1yp5A-1jegA
3r03A-1jrkA
2p4pA-2pliA
1wy8A-4eewA
4f1rA-2ei9A
3uhjA-1ujnA
3b4dA-2ghpA
2v9tA-4ndmB
1ehyA-4x00A
3h12A-3i6eA
4wbtA-1d7rA
2lv3A-2hzeA
4xkmA-1xp3A
2ofnA-4nnrA
1of5B-4xbtA
4y0gA-2qlvB
2v3tA-4ymxA
3kcnA-2b4aA
1vaeA-3shuA
3f4wA-2ffcA
2vp8A-3o63A
4d02A-3luaA
4o32A-1x5eA
4d6xA-4xltA
3g85A-4rweA
2bmxA-5epfA
2uz9A-1zzmA
2hquA-3mbqA
3hz4A-4hqsA
1ku5A-2bykB
1g1cA-4hgkC
3dm8A-2b1xB
1griA-2a28A
1sevA-3fefA
2aklA-2akkA
2dbjA-2hazA
2wgpA-1xriA
1ycsB-4esrA
2a4vA-3hczA
1dcfA-3luaA
1wjnA-3qq8B
4e8gA-2zadA
4cybA-1zs3A
2omoA-1q8bA
4kmrA-3cs3A
1aroL-4zxmA
4zv3A-4k00A
4q7eA-1i3cA
1nslA-2jlmA
1of5B-1s5aA
2qapA-1mxsA
3v93A-2pq7A
1w79A-5e2fA
3f0aA-3ld2A
2fnbA-1wfnA
2r4iA-3fsdA
1a2oA-4xltA
3sl7A-2yvxA
3i4oA-1t9hA
2wnyA-2pzzA
3lhlA-1wogA
4q5nA-4iq1A
1kyoI-1vf5F
4it1A-2oqyA
2j5gA-3rrvA
4xarA-3h5oA
2vrnA-2ab0A
3f0hA-4piwA
2g1uA-1g1aA
1wjmA-1x05A
3k69A-1qbjA
1gsqA-1vf1A
4r0bA-3qkgA
2iwiA-4accA
3e05A-1o9gA
1zemA-2gdzA
1lu4A-2pu9C
4q75A-3p1tA
4mmwA-2v81A
1wk4A-1yr0A
1u9dA-1otgA
3k4hA-3bilA
2f66A-1cxzB
2b7jA-3ixrA
2bdwA-4eqmA
1eljA-1urgA
2jpdA-1j22A
2iwtB-3jrrA
4i8nA-4j51A
1t0bA-1kxjA
3qy3A-1bvqA
2oplA-1vlaA
1ufoA-4mj3A
1xauA-2c9aA
4pz2A-4i3tA
1idpA-4cdlA
3nywA-3lu1A
1zz6A-2b8mA
2v1rA-1x6gA
2bayA-2y43A
4kb8A-3udbA
1nn7A-3kvtA
4awjA-3m63B
4nqrA-3dbiA
1sfuA-1z1dA
3b1nA-2afbA
1dbhA-1u5fA
2mmyA-2hyiB
3lzbA-4mwiA
1p6xA-1y63A
3g1lA-2d6yA
4mcxA-2r1jL
2yooA-3wecA
3dkpA-1wrbA
1b3qA-3cgyA
1z0xA-1zk8A
3eliA-2ns9A
1lc5A-1u08A
1udlA-4glmA
3h2vE-1wf1A
2fdbM-3jrrA
2jzrA-2f9sA
2obpA-2v7fA
1daxA-1sizA
3ai1A-2pk3A
1v19A-2nwhA
4x7hA-3hmnA
1tvcA-4dqlA
1rh9A-1kwgA
2cy8A-3dodA
4my5A-3ffhA
2kr3A-2js2A
1wcuA-2c24A
2b0cA-1u7oA
1ozpA-3fb3A
3f62B-2rstA
4wytA-2o2tA
1sr4C-2f2fC
1wwiA-1jfiA
3lu1A-1kbzA
1v98A-2a4vA
1r7jA-1fx7A
2oiwA-2o6bA
4k29A-3hp0A
1lddA-2o03A
1iqzA-4id8A
1k4uS-2o2wA
2z1nA-3rkrA
1b6cB-2gsfA
1gl4B-1z7zI
2fg9A-1w9aA
4c4kO-4lfhD
2arkA-4h2dA
2kbgA-3r8qA
3sxlA-4a8xA
1d5wA-2b4aA
2dadA-3hzbA
1oqyA-1zkhA
1yi8A-2b7lA
2ayxA-2jk1A
2bdwA-3uiuA
2chlA-3pscA
3dtcA-3udbA
3s1iA-2vryA
4cvqA-1c7nA
1om0A-1kfwA
3q9sA-3h5iA
2h2bA-2o2tA
1wybA-1m6kA
1n7gA-3orfA
1wjnA-1wy8A
1utxA-3fyaA
1wx7A-4bkgA
1kviA-1qupA
3dhgA-3pvrB
1ehiA-1auvA
4o6vA-3eheA
1rpyA-4gwfA
2atrA-1cm0A
2kfkA-1wy8A
1g1aA-2a35A
4mnfA-4mwiA
2p2rA-2ctkA
2ghaA-2y7wA
2msnA-2fi1A
1mrzA-1ej2A
1qo3C-2ls8A
3l5kA-4ygqA
1udlA-1va7A
2a4wA-1q0cA
4wwsA-1mliA
2rnrB-2crfA
3hs3A-4o5aA
3hdgA-3kcnA
3b8lA-1z1sA
2e7lC-3kvqA
1sgwA-1w1wA
1sraA-1tizA
2m6rA-2wc1A
3ai1A-4x54A
1wgmA-2c2lA
1ygaA-1z45A
1nm7A-2j05A
2nlkA-1wchA
1s5uA-1bvqA
1x4eA-2la6A
2a4wA-4ir0A
3bblA-2h0aA
1b6eA-2py2A
2aj6A-3fncA
2a6pA-1v37A
2b30A-4bndA
3dezA-1l1qA
3ftbA-3getA
4zk9B-1j8iA
1c8pA-3csbA
4gosA-1f97A
1ihjA-2kg2A
3darA-4lfhG
2a4vA-1kngA
3hebA-2qv0A
4btjA-4f0fA
2mgzA-4a8xA
2ftrA-1iujA
1fm5A-1eggA
4bj8A-4z6jA
2eo9A-1ry7B
4ej0A-3orfA
2h5fA-1mr6A
1p1tA-2la6A
1x05A-1wgqA
2ytcA-2dgxA
1ixlA-2fujA
1j5kA-2annA
2atrA-3f0aA
1n5wB-1rm6A
3t06A-1u5dA
1weyA-3b4dA
3s6jA-3u26A
1jznA-1gz2A
4e8oA-1mk4A
1r62A-1y8nA
2hqoA-1zy2A
2pn2A-1vlaA
2d9cA-1gl4B
2genA-1zk8A
1t0hA-1ootA
2kr3A-1ycsB
4cmyA-2gyqA
1of5B-2gxfA
3l8eA-3dv9A
4bf2A-2ya9A
1z6oA-4cy9A
3wg1A-1c1fA
4eqmA-3tt0A
1byfA-1mpuA
3s6jA-3qnmA
2cpcA-1titA
1ck7A-1slmA
1sdzA-2vm5A
1fj2A-2h1iA
1hanA-2pjsA
3pu5A-2zykA
1h6kX-2mmyA
2egiA-4ienA
1xeaA-1zh8A
1oj7A-1vljA
3hz4A-3iosA
2fn8A-4rk6A
1vi9A-1vm7A
4q34A-1uxoA
1f38A-1sqfA
4npnA-4zriA
1g1cA-2cr6A
4lldB-2xy1A
2ckfB-2bngA
3i47A-3t88A
1u79A-1p5qA
1fmbA-1pfzA
3hpvA-1xy7A
2jt4A-2gncA
1tdqA-2ee2A
2eenA-2acaA
2docA-1i1rA
2yz3A-1m2xA
2l72A-2hd7A
4cmyA-2ib0A
2bovB-2a78B
1gp1A-3hczA
2o2yA-2gdzA
3eivA-1qvcA
1i1dA-2ge3A
3b8eB-1m56D
1te2A-2no4A
1cfbA-2dm4A
4jylA-3qxzA
2hr3A-1hstA
1k4uS-4cc4B
2kohA-3nfkA
3k1sA-1m7kA
1zccA-1vkfA
1oplA-5a46A
1tuaA-1dtjA
3q9sA-3cg4A
1tqiA-1xmkA
1ufwA-3b4dA
1b09A-1fv2A
1xmbA-1cp7A
4cg3A-1ufoA
3tn7A-4wuvA
1w1oA-2bvfA
1i3cA-2qsjA
3r0kA-4e8gA
1i24A-2pzjA
2mzqA-4a8xA
3tlfA-4jylA
4x7hA-2ac3A
2i02A-3dmbA
2edxA-2yuxA
4zrmA-3e9qA
3erwA-2i3yA
1rj8A-1kd7A
2reyA-2m0tA
1qtrA-1uxoA
2dnnA-1wi8A
2y7jA-4yfiA
4o00A-2ee2A
2nptB-1wy8A
3f0aA-1yleA
1ynpA-4aubA
1xrfA-2qs8A
2mjhA-3vkeA
4c0rA-2o1mA
4o9sA-4es7A
2ys1A-2dfkA
4o6vA-4e4yA
2db8A-2yrzA
3nhnA-2kk6A
1pkfA-3jusA
3iosA-2f9sA
3dzzA-4piwA
1ry7B-2aw2A
2pbcA-1u79A
1w1oA-1jjhA
1yaeA-4c0rA
3bblA-3e61A
1i1rA-2yuxA
3c1xA-2psqA
2p4sA-3qpbA
2bngA-3e99A
3lzbA-1u5qA
1qfhA-2ee9A
1eq9A-1elvA
2qvgA-3h5iA
2yziA-2qr1E
1p2fA-2jk1A
4wm7C-3cjiB
2geyA-3er7A
2qvgA-1m5tA
2a28A-2o2oA
1p5tA-1faoA
2x7xA-2h0aA
2i75A-1wchA
3gqsA-1gxcA
3eulA-4qpjC
1i1dA-3fb3A
2kn7A-1z00B
2atrA-1ozpA
1jcmP-3cu2A
3oicA-2bd0A
1t72A-1m7kA
2qr1E-1o50A
1z6bA-1zkiA
1h31B-4xxlA
1d5wA-4d6xA
2lcwA-2fhoB
3umcA-3sd7A
3v8bA-2nwqA
3d8nA-1wcwA
1i1dA-2aj6A
1uemA-1tdqA
2u2fA-3md3A
2dodA-2cqnA
4yvdA-4g55A
4p2fA-4wp9A
2ncmA-2kdgA
3qwqB-2crzA
2ahdA-2dxlA
1xdzA-3c3pA
4mwsA-1q0rA
2oluA-4u3tA
3ejvA-3en8A
4wxyB-1ka9H
1lk9A-1c7nA
2fpoA-1jg1A
4kmrA-1tlfA
3h0uA-4kpkA
3eg4A-1m8nA
1xviA-2b30A
1lu4A-3k8nA
2p39A-2fdbM
1vhsA-1yleA
5dwmA-2bswA
1yr0A-4j3gA
1wxmA-3qijA
2izwA-1pov0
1a21A-3qwqB
3vfiA-4evmA
1qupA-1jwwA
2vezA-1yreA
3vqfA-1v6bA
1abeA-4kmrA
3d02A-1dbqA
1yzmA-2ca5A
2zayA-4zylA
1y3jA-1opzA
1ehyA-1c4xA
1blaA-1t9fA
3i9sA-1y9kA
3e3pA-3udbA
1a21A-1danU
1lnwA-2co5A
5eegA-1qbjA
1sdoA-1d2iA
3k4xA-3lx2A
4bboA-3szhA
2jt4A-2a36A
3p09A-2v2fF
1elqA-2fn6A
2iwiA-4apcA
2htmA-1l2qA
1ng2A-2j05A
1h6kX-2krrA
3l2cA-2c6yA
4ao5A-4gk6A
3m63B-1lm8B
1wfqA-3i4oA
3n0xA-4nqrA
1o4zA-1oq1A
1yp2A-2xwnA
2crmA-1x4yA
3hdcA-2ljaA
4jevA-3f0hA
2m87A-3rjpA
2nrhA-4h0pA
2a9vA-1kxjA
2dn7A-2ibgA
1olzA-1xauA
2x7xA-2qu7A
3h12A-3ritA
4cy9A-2fzfA
3umaA-3k8nA
1inlA-2fhpA
4rpvA-3tl8A
1iugA-1d7rA
1z5yE-1pn0A
2x1aA-2mb0B
1sk7A-2rd3A
1x8sA-2ejyA
3i4wA-1wh1A
2vm5A-1i3oE
4p7vA-3r5gA
2eo9A-1gl4B
2v3dA-4bf7A
3dlsA-2ozaA
3hiqA-3ctkA
1gh7A-1jrhI
2f6qA-3swxA
2b5xA-3eurA
1v5hA-1ithA
2leaA-1oo0B
3fncA-2jlmA
4cc4B-1ov3A
4igjA-1oyjA
2geyA-1s5aA
1yp2A-3polA
2vz5A-2kpkA
1odvA-1v9yA
1rqgA-3tqoA
4arvA-3ntlA
3aovA-2fn6A
2px7A-1vpaA
2i6qA-1dleA
2cofA-1xx0A
2pe8A-3d2wA
3b8lA-3ec9A
1qo0D-3nhmA
2p9hA-3huuA
1dz3A-1s8nA
3wk4A-1jmkC
3k4hA-3gybA
1sq4A-1sefA
3td9A-3jy6A
2pk3A-1mg5A
4i2tA-4hjmA
2pa7A-5buvA
2r3uA-3govB
4oecA-1ydyA
4igjA-1b8xA
2eblA-1r4oA
3ezwA-2ewsA
1u5fA-1xx0A
1idyA-1tc3C
4c4kO-2ednA
2co5A-1p4xA
1gl4B-2davA
1l5yA-1zitA
2go8A-2omoA
2od6A-1y0hA
3hdoA-3aovA
2jk1A-4xltA
3ppcA-1jphA
1qsmA-3f0aA
4zv9A-4j7aA
2od1A-2d8qA
1nekC-1yq3C
1jssA-1ln1A
3hiqA-1r4pA
2crmA-2ee2A
1fyzA-1uvhA
2fswA-4ou0A
1a7mA-2psmA
1koaA-3kvqA
1gh7A-1lwrA
1oplA-4glmA
1n7eA-2omjA
1s7fA-2bswA
2fbmA-4knpA
1qftA-3fiqA
3g85A-3kkeA
4ktyA-3fq4A
2edjA-1za6B
4dwfA-4zriA
3cfyA-1p6qA
2oiwA-2nujA
2apoA-1k8wA
5c3uA-4airA
1z0kB-2etnA
1peaA-5braA
5bt9A-2pk3A
1gcvB-3wctA
1xt9A-1euvA
1wlnA-3gqsA
1ri9A-2gncA
3ktoA-1zitA
1nf3C-3tsvA
3hn4A-4bvwA
2ocgA-1thtA
3irvA-3kl2A
1jxhA-2ajrA
1uemA-2dm4A
3ftbA-3fkdA
2edyA-1i1rA
2uyxA-4bp0A
3thkA-2js2A
3nhmA-4xltA
3looA-2pkfA
4uqtA-3p5tL
3wihA-1danU
1byfA-1wk1A
4jg6A-4nfmA
4jg6A-3hmnA
1ef8A-4hnkA
4ic7A-4md7E
4orrA-2a2gA
1x79A-1nafA
4yo7A-3d8uA
2xuaA-4mj3A
2opgA-2vphA
1flaA-1rliA
1ymqA-2hf2A
1p6qA-1mvoA
1kigL-1qfkL
2jngA-4qq6A
3w95A-4nsvA
1n9gA-1pl6A
2hboA-1t82A
3b5hA-3r8bB
2hszA-1j8dA
1cbfA-1wdeA
3dkuA-1jrkA
4yfiA-4cztA
1v70A-2ozjA
1vmeA-4lzlA
5byuA-2cwzA
1pwaA-3brfA
2fiuA-1si9A
1qtrA-2i3dA
1a95A-1vdmA
2j0qD-2dnnA
2ym0A-2ixrA
4o08A-2pl5A
4lfhD-1smoA
2eo6A-2gsbA
3dxoA-1zo2A
1jb0X-1q90M
3u5rE-3kh7A
1kuvA-4r3kA
2f66A-2etnA
2gfnA-3g1lA
1ws6A-2fhpA
3d6xA-4ordA
2pbcA-1t11A
1xmeC-1kqfB
1h6hA-1xtnA
3a0jA-2z0sA
3tn7A-4nimA
4s1hA-3kzhA
1mojA-1biqA
2geyA-1tp6A
3ulhA-1ufwA
1d2fA-1yiyA
1lnwA-3deuA
2cr6A-2yr3A
2vozA-4kysA
3daeA-2x4fA
1erjA-4yvdA
2emqA-2yziA
2fbnA-2j9qA
2a61A-1ub9A
3un1A-3wxbA
2fn8A-4xarA
1yudA-3loiA
1ogyA-1tmoA
4kd6A-1tg6A
1nhyA-1m0uA
3eo8A-2ifaA
1uhsA-3k2aA
1mkwK-1qy6A
1m5tA-2jk1A
2lmiA-2dnnA
3r4cA-3ewiA
4ggcA-4g55A
2hv2A-3fb3A
1g1cA-1epfA
1yuxA-2xgwA
1jrhI-1v5jA
1o5lA-1zybA
1rhfA-2kdgA
2vwrA-1vaeA
3hb7A-2wt9A
3r2eA-1is7A
4q2qA-2kbsA
1klaA-2r52A
1dguA-1v1fA
1eq9A-2fyqA
4xz0A-2eobA
4orrA-2xstA
4lw8A-4x54A
3hzhA-3khtA
1i1rB-1a22A
1h8uA-4wqqA
5c8gA-3g0jA
1yvkA-4m85A
3ps5A-2augA
2e7lC-1ie5A
1aoaA-1wjoA
4udgA-1y7bA
1tiqA-1nslA
1i6wA-2pshA
1oe4A-1vk2A
1s3jA-2pg4A
3fixA-2vi7A
2oxcA-2hjvA
2fepA-4joqA
1r4gA-1nu7D
1yocA-2ov9A
1m3cA-2a36A
3q2sC-2hyiB
4zriA-2hrjA
2cwbA-1wivA
1v62A-3axaA
1bihA-3pucA
3qy3A-2gf6A
1z6oA-1z6oM
5cpgA-2q78A
1sh8A-1q4sA
2ownA-4zv3A
1jfuA-2ls5A
3ai1A-3p19A
4kjyB-4hgkC
3o4rA-1wvgA
1b0nA-2r1jL
4awjA-1ttnA
1danU-1k85A
4e8oA-2fiwA
4q7eA-2jviA
1rliA-1tikA
1oyiA-2p8tA
1b8iA-1b72B
4zd6A-2pk3A
4h4gA-2qwzA
2ocgA-3wwoA
2y96A-2pq5A
1sqhA-1y7rA
1ymqA-2pq0A
4f8kA-2kpkA
1y0bA-4m0kA
1y0bA-1vchA
3h0uA-1wdkA
1flaA-4oxxA
3qnmA-3mmzA
3eivA-1se8A
3akcA-3trfA
1f4tA-3tktA
2lulA-2codA
4kzkA-4joqA
1zbqA-3uceA
4fd9A-2jdgA
4gl0A-1eu8A
2fnoA-1m0uA
3rqiA-2jk1A
1ws6A-2oo3A
1uxoA-1cpyA
2otdA-3qvqA
2yuvA-2ncmA
2edzA-2m0tA
3kwoA-1vjxA
2fyqA-3govB
2qv0A-3to5A
1n5dA-3pk0A
1of1A-1ot3A
3pz9A-2bv9A
3gemA-3h7aA
4jegA-2dx0A
2xczA-4lkbA
4kjyB-1f97A
2edvA-2kojA
2yfvB-1ku5A
1ujtA-2crzA
1whyA-3b4dA
3rihA-4nmhA
1fhgA-3pucA
2z1nA-2pk3A
1h5qA-3lf1A
3lu1A-2pzjA
2chcA-3d9rA
1jvnA-1kxjA
3cxrA-3afmA
1mt3A-4ci9A
4gqxA-1a6jA
3hu5A-3oqpA
3b9kA-2lvcA
1grjA-2p4vA
1cz3A-1cd2A
3e05A-1dl5A
4eukA-3q9sA
1be9A-1nteA
4ywhA-4irxA
4wutA-3gybA
1i1jA-1jegA
2cn5A-3hmnA
2pzjA-2fwmX
3ni8A-2rerA
1j75A-1p6rA
3vm7A-1bplB
1s0yB-1u9dA
4pe3A-4pbqA
1pkfA-1e9xA
4btjA-2ac3A
2fn6A-4r2nA
1ufoA-2xuaA
1gmxA-1yt8A
1w79A-3p09A
1k1aA-3c5rA
2jk6A-1f8wA
1wg7A-1h10A
1fc4A-2x5dA
3l8aA-3dzzA
2ol3A-3kvqA
2ad9A-4f25A
2l6bA-1ycsB
2h3hA-4kzkA
1dbhA-1xx0A
1dxtB-1x9fA
3rotA-2h0aA
2mw8A-1akhA
2qv0A-3q9sA
1lu4A-3or5A
2ajrA-3kd6A
2kfkA-1wx7A
4lypA-1mxsA
1xphA-2ox8A
1xp4A-1es2A
2egiA-2gvhA
4s0sD-2e3vA
4yv7A-3sg0A
4jegA-2eyyA
1rh9A-2cncA
2pcrA-1xi6A
4q7eA-3jteA
5bt9A-1x1eA
4n68A-1wisA
4h0cA-2xuaA
2y7iA-2ieeA
1nltA-2b26A
2l0aA-1ootA
2wjjA-4cymA
2ibiA-2aynA
3tn7A-2fwmX
3tn7A-2nwqA
2r0fA-1ul9A
1gl4B-1uctA
1owwA-2d9qB
4oanA-4mx6A
1kz7A-1u5fA
2ayxA-3cz5A
2k3kA-3b4dA
3mbtA-4r0bA
1dugA-1vf1A
2ol3A-1pd6A
3o46A-1nteA
2h2kA-4aqiA
2kg2A-4q2pA
1fovA-4hs1A
4x00A-2fukA
4fxvA-2mzsA
2hvgA-1tjuA
2vrpA-2yhfA
2hqoA-4qpjC
2jk1A-3luaA
3vlgA-1sl6A
3rotA-3egcA
1wchA-4gwfA
4a8xA-1jmtA
2pi2A-2pi2E
2vphA-3shuA
3l4fD-2edvA
1tjcA-3o48A
3i2eA-1h70A
4x7hA-4kb8A
1ae1A-1g1aA
1yq2A-3muz1
2r2zA-3llbA
2xsfA-2la6A
1nctA-1witA
1ozpA-1z4eA
3aovA-2o1bA
1llwA-1vkfA
2y7iA-2o1mA
1hanA-2zi8A
1vq1A-1wy7A
1dbqA-3l6uA
3l49A-3hs3A
2du2A-1vkfA
1r6xA-3h05A
2ocgA-3pdcA
3ai1A-1bhsA
3fiqA-4es7A
1g1cA-2eo1A
1ap0A-3mtsA
3uwcA-1c7nA
4anuA-2cjtA
2yjjA-1z6oM
1dyqA-3ea6A
2ocgA-1ve6A
2ogpA-3axaA
1eazA-1i2hA
3qdoA-4wytA
2eamA-1b4fA
3getA-1ynuA
3d6xA-2f41A
3h7aA-2z1nA
2dpfA-1dlpA
4q9cA-4q97A
2fo1E-4tumA
4mngE-2yuvA
4d97A-1e5xA
1fv2A-1t9fA
1kbjA-2htmA
2pd1A-2pgcA
1wj4A-3w1sC
1s7fA-2vezA
2yuqA-2jw4A
4h0cA-4u2gA
1xmaA-1bbyA
1gskA-3ppsA
3wnwA-4cmyA
1p3cA-1elvA
2e7lC-1neuA
1blaA-1xzzA
2javA-3p86A
4e7oA-3lteA
1pjqA-1cbfA
3f8cA-1p6rA
3ezsA-1lc5A
4fxvA-2x1aA
1sawA-1nr9A
3ksmA-3g85A
1x5oA-4a8xA
1lwrA-2db8A
2ditA-3p5tL
1z91A-2l54A
1gp4A-1w9yA
2jahA-2x6tA
4n5uA-1wisA
1jmwA-2d4uA
4hx3A-1slmA
3gemA-1vl0A
2gguA-3ff9A
2jt4A-1vyvA
3hdsA-4dpoA
2r8bA-1k8qA
3i5tA-4r8dA
4tpkA-2fukA
2c0uA-1u8vA
1x5xA-1wfnA
1mojA-4cy9A
4m85A-2aj6A
3hzhA-2plnA
4eo1A-3dgsA
1gcpA-1z9zA
2edxA-1ujtA
2zv2A-2wtkC
3cqdA-3ewmA
3kd6A-2pkfA
2hccA-4zk9B
3szhA-1jmxA
1gcpA-1udlA
3fmoB-2z0mA
1ixlA-2qwzA
3fixA-1z4eA
4i7hA-2j5pA
3kaaA-1f97A
4zv9A-2fukA
3hmnA-2clqA
2q62A-3n53A
1ujmA-4is2A
2io1B-3phxB
2gnqA-2ovpB
3p86A-4cztA
1h0aA-3ldzA
1g4uS-3i36A
4gnrA-3h5oA
4r2lA-2ielA
3cxrA-3orfA
1d8yA-1bgxT
1x4cA-1x4bA
1v5oA-4bkgA
4ndmB-3kvqA
2h00A-2as0A
4e6pA-4nimA
2cc0A-2i5iA
1rjpA-3jzeA
1fyzA-2ib0A
1umyA-1z6kA
2pl3A-1wrbA
1mbaA-2qfnA
2g5cA-2pv7A
1w3oA-1rfeA
5eegA-1dusA
1ltlA-2vl6A
2j5pA-2ethA
1bxrB-3eodA
2lulA-4y94A
1vf1A-4wr4A
1x5oA-2dnnA
2iksA-3cs3A
1oq4A-1nf4A
3b5eA-2pl5A
5eegA-1ne2A
2c41A-2fzfA
2m0yA-2rqtA
4q9bA-4c4kO
1ak5A-2htmA
3wh2A-1t8cA
1g1cA-3w9eC
1g6wA-1oyjA
1sbzA-1p3y1
1nlwA-1uklC
3hzhA-4d6xA
1icfI-2dsqG
2b0cA-1aq6A
3gg7A-2icsA
4lldB-2lqrA
1u5eA-2dkpA
4e8oA-1vhsA
1i6wA-4ci9A
3e58A-4g9bA
3ij5A-3ewiA
1tllA-2hnaA
3a2bA-1c7nA
4a8xA-1x4eA
1z1bA-1p7dA
2j0qD-3r27A
1tyyA-2a9yA
2jt4A-4cc4B
2mzqA-1d8zA
2gdqA-3nxlA
2bwnA-1d7rA
2kbsA-2z17A
4hgkC-2yd2A
1i1jA-4esrA
1wfoA-2dn7A
3umbA-3vayA
1i3cA-3hebA
3kbbA-2wm8A
1nwmX-1wr6A
1v98A-3k8nA
2e7iA-3p1tA
1bg5A-4iq1A
1gcpA-2o2wA
2ib0A-2vuxA
2zadA-3u9iA
1z0jB-2a26A
1za6B-3kvqA
4dwfA-4anuA
1qdlB-1ka9H
2kojA-3shuA
1z7eA-3eheA
3bs5B-2dkxA
4yo7A-3k9cA
3k75B-1o59A
1mk1A-1v8iA
1jrhI-1x5lA
3gbvA-3ctpA
2v2gA-1v98A
4ba8A-4q97A
2cqpA-2mzsA
2gb3A-1ynuA
1d5wA-2hqrA
2f20A-2icuA
1zc4B-1u5dA
3u5rE-2yp6A
4q9bA-4jvwA
2k6dA-1x6gA
5ahwA-4wnyA
2amxA-3rysA
3fysA-2dt8A
2dhgA-3b4dA
1i2dA-4dnxA
4jotA-4zdbA
3fm8A-1r21A
1h1jS-2do1A
1uemA-1bpvA
1dbhA-1qc6A
1qqgA-1irsA
1mdyA-1am9A
1jb9A-4dqlA
2hboA-4r4uA
2jt4A-1gl5A
4evmA-2f51A
2l5oA-2wz9A
3bovA-4lfhD
3qm2A-1elqA
2e3vA-1c8pA
1k5dB-1u5dA
2ogpA-1v62A
2qarB-4mhvA
1whxA-1wwhA
3r23A-3vpdA
2ocgA-2pshA
1d5wA-2gkgA
3tn7A-4lw8A
4eqmA-2javA
1lnwA-3f8cA
1x4gA-1oo0B
1n7gA-3guyA
2ax5A-1v8cA
2yqmA-1vfyA
4lt9A-1jcmP
1vcfA-1vkfA
2qvgA-3eqzA
2mpuA-1wi8A
2i6qA-1hylA
1uqvA-3bq7A
3ewiA-1qyiA
4jrrA-3hd5A
1yp2A-1eyrA
1ae1A-4trrA
1jd4A-1oxnA
1sdzA-1i3oE
5ahwA-1q77A
3ocaA-1v3yA
2w4mA-2fprA
1u0mA-2h84A
3hmnA-3udbA
1bj8A-1bpvA
3r87A-2q78A
1fmbA-1wkrA
2x64A-4iq1A
4e4yA-4nmhA
4zdmA-2v25A
1fs2A-1fqvA
4it1A-3u9iA
3h79A-2b5eA
3iosA-2cvbA
3i5tA-2ogaA
1v6bA-1nteA
5epfA-2f51A
3n5aA-1rh8A
3dinA-1tf2A
2mzrA-1x4bA
2jblC-3wmmC
1x5xA-2vkwA
2ocfD-1gviA
1yp5A-1vyvA
4n27A-1qrlA
1mgtA-1t38A
1lbmA-2oqyA
1z7zI-2kdgA
4it1A-3ritA
1mowA-3mxbA
1q0rA-1mt3A
1pciA-1xkgA
3maeA-3l60A
2digA-4a4fA
1bmlC-1l4dB
3zj6A-1gowA
4io2A-2q88A
3h5oA-5braA
3huuA-3d8uA
1nf3C-2egkA
1vffA-3zizA
1i6wA-4wy5A
4fxvA-1x4bA
1e20A-1p3y1
2it8A-1h9hI
4xi2A-1u5qA
2nvuB-3csbA
1sezA-1o5wA
4e9eA-2abkA
1yo6A-4nimA
1zxeA-3uc4A
3thkA-1gl5A
3cxrA-3ai1A
1lpmA-1imjA
1q0pA-4c29A
2d1vA-4ixaA
3t90A-2ae6A
1sqfA-2gpyA
1q90G-4il6F
2h30A-3or5A
1lzkA-1jmkC
1wtbA-1hl6A
1p1dA-2h2bA
3b5eA-2ogsA
2db5A-2dc2A
1n5wC-1jroA
3pxvA-2wzvA
4lx4A-1mxsA
1hxvA-1p5qA
4nhbA-3gyyA
2z17A-2yuyA
1gcvB-1dlyA
1ugoA-1m62A
3c75A-2gimA
3bdwB-1byfA
3rotA-4jb0A
3e4uA-3drzA
2abqA-2rbcA
3r8bB-1qz1A
2xstA-4ge1A
1pkoA-2v9tA
1jqqA-2gncA
3e29A-2fs2A
3nc3A-1n40A
1z2qA-1jocA
3e81A-3dnpA
3grcA-4xltA
2g1uA-3afmA
2jzrA-3iosA
1le8A-1k61A
4a8xA-1u6fA
1u5sA-2j05A
4bf2A-4xi2A
3phxB-2m4nA
2lmgA-3lofA
2nyvA-3kbbA
2h2bA-2jilA
1xauA-2rikA
2cwbA-1wr1B
1cemA-1fp3A
4nsqA-1yr0A
1e5kA-1tzfA
3p3oA-2rfbA
1vpaA-1fwyA
1ry7B-3ncmA
4cybA-1vjxA
2ldkA-1zxfA
1b8iA-1fjlA
2aw6A-2ofyA
3l49A-3cs3A
4d6xA-3lteA
1gwkA-1gnyA
1tn3A-2b6bD
1fcbA-1mj4A
2g6zA-2pq5A
3e81A-2hi0A
3fkkA-1n7kA
3ix9A-1cz3A
1x66A-2qarA
1uf3A-2hy1A
2yjjA-3dhgA
4wytA-1va8A
1wk0A-2ic2A
2ihoA-2f2fA
1qq0A-3kwcA
1h6kX-3r27A
1i41A-2fq6A
4rnsA-2y7wA
2hvyA-1k8wA
2o1eA-4cl2A
1u8xX-1vjtA
1z9zA-1k4uS
3e81A-3daoA
1vi0A-2yveA
[truncated: 614,569 more chars]
