# Supplementary material for: Deep template-based protein structure prediction
Source: PLoS Comput Biol. 2021 May 3;17(5):e1008954. doi: 10.1371/journal.pcbi.1008954 (PMC8118551; doi:10.1371/journal.pcbi.1008954)
Supplement: S4 File — (ZIP) [file pcbi.1008954.s004.zip › validProteinPairs.list]

3qdoA-2opgA
2fbmA-4jotA
3l6uA-3bilA
1f97A-2mklC
3pucA-1wisA
1vm6A-3m2pA
2q9sA-4runA
1v98A-4tr0A
3umfA-3lv8A
1a6zA-3qwqB
4c4kO-1eh9A
1sd4A-2fa5A
2c1fA-3zpyA
4k9zA-2cvbA
2digA-2diqA
1zemA-3orfA
3guyA-4nmhA
4i7hA-4esfA
3ef8A-4xb5A
2zmeA-1iuyA
3pqjA-2w57A
1jegA-4esrA
1bw5A-1pogA
2cs4A-2hj8A
1d8jA-1ku9A
3rihA-1xg5A
2qh0A-3oa4A
1h8fA-3udbA
1cunA-1j2jB
1p7aA-2cshA
2ol3A-1bpvA
1sjgA-1vf5D
2i7tA-1zkpA
2eshA-1sd4A
3bovA-1i1rA
1sntA-4gezA
2ozgA-2fe7A
1sfxA-1ustA
1izjA-2lu3A
5cxoA-3nv0B
4jcnA-3tjoA
2hq7A-2i02A
3bz6A-2b0lA
1zp6A-3lncA
2ltkA-4hs1A
2fiaA-2g3aA
2cq2A-2km8B
4q97A-1cd1A
1pouA-2ebyA
1fwpA-1m1gA
2jgqA-1qtwA
2dulA-3orhA
2khpA-2ywiA
1o0lA-1f16A
1jjhA-3sqgA
2x7xA-3jy6A
2ee3A-2dn7A
2hazA-4oy7A
4mcoA-2hpgA
1h98A-1kqfB
4jdpA-1aq6A
1idyA-1zlkA
1zh5A-1bbyA
1x1fA-1x05A
3gg7A-3ur7A
1xrfA-4wuiA
3bn3B-3es6B
3jy6A-3hutA
2k9xA-2cu3A
2d2mD-1dxtB
2kjrA-3kh0A
2je8A-1grwA
1u6gA-1bbyA
4lw8A-1iy8A
4c4kO-3s97C
1eljA-2ghaA
1qq1A-1czfA
4o32A-2ht9A
2eccA-1akhB
2fz4A-2pjrA
3a5cD-4dc9A
2ftyA-2icsA
2b1xA-2jo6A
3kcmA-1a8lA
1lnwA-1u2wA
2m8hA-2mgzB
4xjqA-1eurA
3co7C-1r1uA
1mynA-1fjnA
1za6B-2ox5A
2ew9A-3d2wA
5er6A-4nimA
3k8nA-3qmxA
1bciA-1rsyA
4ln2A-2jt4A
1bbyA-3l7wA
3n9uC-1x5pA
1zm0A-1xx0A
4a5xA-1hciA
3b9kB-2fnbA
1x4gA-1wi8A
1pkoA-2giyA
1g5rA-1g6hA
2q9uA-4xltA
1g5rA-1l8qA
1qlwA-1mt3A
4kttE-3n74A
1q90B-1ezvC
1owwA-2dm4A
3b9nA-1v8eA
3bn3B-4q97A
4oy7A-2yowA
2p5kA-2frhA
2vxrA-1dqgA
4f3jA-3fc0A
1guaB-3r66C
1c01A-4fd9A
1g1aA-1zmoA
2eelA-1ttnA
3i4fA-1mg5A
1mwrA-3er7A
3cv0A-1elrA
2cpcA-1q8mA
4g8xA-1e0eA
1i1rA-2ox5A
1eizA-1vp3A
1cojA-2ca5A
4n72A-1l5aA
1yr6A-1g3uA
1lddA-2fmlA
1xmkA-1mkmA
1vkjA-1t0hB
1lk9A-1d7rA
3fw2A-1x5eA
4oxxA-2ayzA
3kvqA-1izjA
1idyA-4ixaA
4eloA-3qaxA
1guxA-3o0gD
3bb6A-3hqxA
4ba8A-1i1rA
1x5aA-2cxkA
2eshA-1bbyA
1ympA-1wg0A
1fp1D-1r1uA
4lq2A-4n4uA
2ns0A-3l7wA
1zlpA-1iq8A
3hrmA-1r7jA
1atgA-4pfbA
1vq1A-1q0sA
2r5yA-2yumA
2xigA-1aoyA
1jkgB-3dmcA
4jvuA-2avgA
1v5pA-2dfkA
2daoA-1qbjA
1s7fA-4ag7A
3tlkA-4utpA
2h2wA-4xllA
4p8bA-4lq2A
1puzA-1x6iA
1i60A-1brlA
3qanA-3k2wA
1ps9A-1lqaA
1id1A-1xcbA
3zywA-2av4A
4ozjA-2w01A
3l9vA-2lrnA
3i2fA-2gzrA
1mekA-3eurA
2z1nA-1kbzA
2hyeC-2pg4A
2x0iA-3rkrA
4lldB-2erjC
1xvqA-1jfuA
2h3hA-4ry9A
1sroA-1a0iA
1ttzA-2ywiA
2lqoA-2khpA
4nhfA-2r4iA
3hsaA-1wjmA
1gubA-1tlfA
4q5fA-4tr0A
1fhgA-2davA
2kfkA-2mqjA
2zxxC-1xmaA
1fjgQ-1eqqA
1wd6A-1lq9A
1xi3A-1u83A
2leaA-3ulhA
4af2A-1z5yE
2pajA-1to3A
3fm8A-2fezA
1jopA-2oyzA
1on0A-5dwmA
1xvxA-4ntlA
1mwqA-2cb2A
2h30A-3h93A
1bdhA-3d8uA
2mzsA-2cpeA
2gx8A-2fywA
1jfxA-3pz9A
4p56A-4mcoA
2cpyA-2mpuA
4lw8A-4trrA
4apcA-1zxeA
1f37A-3d21A
1zy2A-1a04A
2ij0C-2gj7E
2bdeA-2wm8A
5er6A-3lf1A
1j75A-2od5A
3vpqA-3qmxA
3lgcA-4k9zA
1b72A-2r5yA
1xwnA-1z81A
2fiuA-1k0vA
3thkA-2l89A
2wfbA-1o13A
4a5mA-4ou0A
1iujA-1fe0A
2r37A-3vfiA
2l5oA-2l5lA
2k1mA-2ol3A
1k61A-1z0xA
2w57A-3l7wA
1r1uA-2p5kA
1w0uA-4j19A
2om6A-2msnA
4ba8A-2lqrA
2edyA-1izjA
2jzrA-2cv4A
2ns0A-3q9vA
5ajhA-4rncA
1z45A-1zmoA
1nhaA-2hfhA
2rjnA-2jk1A
2y43A-1g25A
3ab3B-1dk8A
1cf7A-4irgA
1zuoA-1uzxA
1ignA-1zljA
2aw2A-1x4yA
1gl4B-4k07A
2ar5A-2wweA
3uiwA-2kokA
2eo9A-3b9kB
3pqjA-2v9vA
1x4zA-1cfbA
4fdxA-1otgA
3lgcA-1z9hA
1si9A-2g9oA
2ya9A-3sv0A
4gudA-3cfyA
1sfuA-2p4wA
1ps9A-1u83A
1d8jA-1uhmA
1vhnA-1qwgA
2ncmA-3v8oA
1nstA-1ukyA
2davA-2aw2A
1mkiA-3p09A
3mebA-4piwA
4ow1A-4emnA
2kbsA-4wytA
4hziA-1w1wA
2a10A-2j5aA
2nmsA-2ee2A
1vlmA-4bluA
2l3cA-1qu6A
2pcsA-2k5gA
2eo9A-1ie5A
1ibxB-4eewA
1h6kX-1x5oA
2jk6A-1rp0A
2dy8A-1e0bA
1i1gA-1zlkA
2bv6A-1z7uA
1kngA-2djkA
1wjnA-4npnA
2zv2A-3ttiA
3t06A-1ddwA
3m2pA-2gdzA
3orxA-4f0fA
2dm2A-4lldB
4e8gA-2pceA
1pouA-2ofyA
1wx7A-4zriA
3b8mA-2iboA
2b0lA-1bbyA
4qrzA-1eu8A
1fseA-3zq7A
1x5hA-2ic2A
3eulA-2qr3A
2vzoA-4cd4A
2e7lC-1wwbX
2fmuA-3u49A
1idyA-3rjpA
3blzA-1s5aA
4x7hA-4eqmA
1jkgA-4cdlA
1inlA-3o4fA
2o5aA-1q78A
2vx2A-2f9yB
1xvqA-2a4vA
2ht9A-3or5A
1x3dA-1uc6A
2g3aA-2hqyA
1wfnA-3r8qA
2g80A-3n07A
1ujtA-1x4yA
3rihA-4zrmA
1z45A-1k6iA
3kxoA-3uapA
1rflA-4kyuA
2doaA-1hstA
4i7hA-1uhmA
1pz7A-1fv2A
3eiwA-3tnyA
1xteA-1xtnA
1gp4A-4bifA
1mdoA-1c7nA
3b8eG-2jo1A
2moxA-1tucA
2cpiA-2km8B
3e6mA-1q1hA
1gaxA-2dumA
3q2sC-1wi8A
2okgA-3hn6A
3hdoA-3p1tA
1d6jA-1osnA
1j7vR-3qwqB
2a6aA-3smpA
1x54A-3i4oA
2xstA-3qkgA
1fcbA-1yx1A
2e7dA-2o1aA
3ot1A-4q7eA
3kvqA-2nqcA
2ah5A-3niwA
1uhmA-2pg4A
1q0uA-2hjvA
4r38A-4kukA
1wm9A-4aeyA
1qgpA-2hs5A
3ctfA-3vpqA
3qp3A-2kbgA
4g8sA-3bemA
1m2eA-3eqzA
1t98A-4irhA
1xpxA-3narA
1vhsA-1wwzA
5cpqA-1eh9A
4nq8A-1sw1A
1droA-2gjyA
1mekA-1aazA
3h79A-2lstA
1t0iA-2qsjA
1jvnA-4y0nA
4wytA-2pzdA
1witA-2d9qB
2v0rA-3i41A
1buyA-1au1A
1ig8A-2gupA
2ij0C-4lldB
4l9nA-1bbyA
2ij0C-3omzA
2h5fA-1rewC
1jqlB-1tueA
4npnA-2al3A
2vhlA-1yixA
4gekA-1yb2A
1uctA-1im9D
3h76A-4v2pA
1le8A-1y0uA
1fj2A-1uxoA
1y81A-4wuvA
4tpkA-1bs9A
1b1cA-3gt7A
2qkxA-1w77A
4da9A-4r1uA
3k1zA-3kbbA
4k9zA-3hczA
2vryA-4hrrB
3omzA-4s0sD
2hnaA-2qzjA
2a61A-2co5A
1sw1A-4r6hA
2f8yA-3f6qA
1uf3A-1xm7A
4pbqA-1zbmA
1ashA-2d2mD
1u5eA-1maiA
2gmgA-2od5A
1r18A-1dusA
3b1nA-3uq6A
1pqnA-3gl3A
3ck1A-2qwzA
1g4uS-2pq5A
2iygA-1qd1A
2w57A-1q1hA
3b9nA-1pyfA
1de0A-4basA
1d2sA-3b9cA
2wq8A-2ds4A
2a9vA-3h5iA
3s5oA-2oczA
1urrA-3gsdA
1xauA-2e6qA
1yg2A-4ou0A
3i52A-3n74A
1z91A-1leaA
1r26A-3lefA
1b8xA-2hzeA
5epfA-4evmA
2cu1A-3vtwA
2lstA-3feuA
1gl4B-3kvqA
1yspA-1ysqA
2f6qA-3i47A
4ts6A-2cjtA
4l6eA-1faoA
1hlmA-1x3kA
2km8B-3d2wA
1sgjA-1pyfA
3hofA-3mjzA
1lddA-1j5yA
4omyA-1tqiA
1q8mA-2rikA
1nhaA-2obpA
2q1wA-3p19A
2r0xA-1rz0A
2ytcA-1owxA
3kcmA-2hzeA
1vl0A-3un1A
4jrrA-3l9sA
1uaiA-2vxrA
3a4tA-1yb2A
3oj2C-2ic2A
2gcfA-1h6kX
2ncmA-2bc4B
2lvcA-4k07A
4cymA-3ea0A
2cpcA-1i1rA
4kzkA-1abeA
1j75A-2fswA
1i1sA-2xigA
1h75A-3k8nA
3nxlA-3l9cA
1v3zA-4e98A
2cc3A-3nv0B
1cd2A-2hxvA
3c3pA-2gh1A
1cf7A-1ylfA
2u1aA-2lxuA
4kb8A-4cztA
2p7hA-1vlmA
1xg1A-2qhbA
4e6pA-1mg5A
1xj5A-2pbfA
1wmhB-1wggA
1a21A-2ee3A
2j1lA-3w5iA
1gcyA-1sznA
2fexA-3hv2A
1yyvA-2b0lA
1hkfA-1ci5A
1wi9A-1cf7B
2v9tA-1f97A
4infA-1i4nA
1lsuA-3fi9A
1k3kA-2a5yA
1g1cA-3oj2C
1sqsA-3jteA
1resA-1tqiA
3b9kA-3s97C
3ezsA-4zm3A
4f42A-1wh4A
2lvcA-3r8bB
2wm1A-1itqA
3f8cA-3bz6A
4iuyA-1mg5A
1i24A-3e9nA
3dj9A-4m9pA
1xauA-1qfhA
2ncmA-1fg9C
2l54A-1ufmA
2a2mA-1uddA
2bujA-3hmnA
1p2xA-1wjoA
3gm1A-2ap3A
1t4yA-4ef0A
2ckdA-2nyuA
2phzA-3md9A
1dpgA-1xeaA
1gjuA-4nu7A
3ddtA-3q1dA
1ahuA-1r8hA
4tv5A-3n2tA
1xvxA-4r6kA
4uijA-2c9wC
1vazA-1ss6A
3v0uA-3up8A
2zxxC-2l54A
3bs5B-1b0xA
3h8qA-2khpA
1udlA-2jw4A
3fcuA-1sqjA
3rmuA-1cjxA
1mliA-2cb2A
1p8zG-2ff3A
3bovA-2ee9A
1ionA-1nksA
1t4yA-4wr4A
3zijA-2bmxA
2v9tA-1kb5B
3vv5A-5ci5A
2gdzA-1fjhA
4lldB-4ba8A
3mr7A-2qmuB
3fs2A-3l9cA
3wmwA-1ae1A
2vriA-1vhuA
2r55A-2lpxA
2fswA-1xd7A
1mekA-1z5yE
2ee2A-1izjA
2uy2A-1r8lA
4exlA-4nn3A
3ix9A-2bl9A
2lstA-2b1lA
2vd3A-4rx6A
1y0uA-1xd7A
2ns0A-1z1dA
2hlsA-1bjxA
3h7aA-1ujmA
3ezsA-4q75A
3co7C-1wj5A
1b6bA-3igrA
4nobA-1a22B
1jg1A-1m6yA
3o73A-3luaA
1xoyA-3le0A
1u2hA-5anmE
3gvgA-3qvqA
2fexA-2ayyA
4o98A-1vmeA
2i6qA-4nsvA
2qh1A-1vr9A
1m2eA-3cg4A
1z5gA-4ygqA
1p1tA-2u2fA
1gl4B-1wj3A
4mlcA-3brsA
1qo2A-4e38A
4hwkA-4r1uA
1kxlA-2dudA
3gvgA-3qz6A
1njfA-1sxjC
2nmsA-2c9aA
1gxtA-1zj8A
3e81A-3qnmA
2c60A-1oeyA
1lssA-1h6aA
2f06A-1sb6A
2jahA-1bhsA
1p53A-1titA
2cs4A-2d5gA
3erwA-1on4A
3fkdA-2gb3A
1nctA-4jvwA
4hqsA-3lefA
1nctA-1a9vA
2ahrA-2jkvA
3t5sA-3fwtA
4gs7D-1ppqA
1y1xA-2fceA
4mmwA-1tzzA
2joqA-4m5gA
4a5mA-1ylfA
4omyA-2zxjA
2cpcA-1pkoA
1qz1A-1ehxA
1resA-1qryA
2f7kA-3ktnA
2x4dA-1rkqA
2g0tA-2bdtA
1tdjA-2u2fA
2ls5A-1fovA
4b15A-1qo2A
2dhgA-2mqlA
2lmiA-2disA
1c9fA-1v5oA
1t43A-1xdzA
2d1hA-4esfA
1f5tA-1tbxA
3gyyA-3i6vA
1vcfA-3ngfA
2uy2A-4aajA
1i2dA-3s3tA
1xhxA-1vk0A
3lpwA-1lwrA
1lssA-1fjhA
3qkgA-4ge1A
1fg5N-1jykA
1wwbX-1g84A
1xf7A-1x6hA
2gb3A-2e7iA
4jb0A-1gubA
1v88A-1foeA
2edjA-1ogpA
3jtxA-3bs8A
1b8iB-1xd7A
1v5uA-1q67A
3d31A-3tuiC
3l9uA-4evmA
1inlA-3c3pA
2cx3A-4xhmA
2jrhA-4wipA
1avsA-1iq3A
1zp6A-3md0A
1d7rA-2x5dA
1u2wA-1r1uA
1nkpA-1am9A
1sfuA-1r7jA
1s79A-2ghpA
3t4xA-4lisA
4y5vC-2aewA
2kkoA-2p8tA
3l2cA-2obpA
2lkpA-2co5A
1npeA-1c5kA
1l6zA-3ncmA
1v5mA-2r09A
1wj6A-1wiaA
1fcqA-4bf7A
2bv6A-1sfuA
4l9nA-2co5A
1m6kA-1alqA
1ysmA-1nz6A
3vm5A-1lwhA
3ftbA-2o1bA
1v2yA-3w1sC
1hdoA-1yb1A
2kfkA-2m4nA
4n8fA-2exdA
2ofpA-3ckyA
2cryA-4ktyA
4etsA-1iuyA
2hccA-2l4nA
1lnwA-2c6yA
2yhfA-4wqqA
1ukyA-1odfA
2x1aA-2k8gA
2zfhA-1jjhA
1xsiA-4rxfA
1z6kA-1yx1A
1h6kX-2mgzA
1eokA-2bv9A
1spbP-1y9oA
2wefA-1lbvA
3tjoA-1elvA
1vmeA-4y0nA
1eh9A-1uuqA
1dxtB-1x46A
1nhaA-4i7hA
1o0vA-3r8bB
1xbsA-4xhmA
2chcA-1s5aA
2a5yB-5expA
2arwA-1ajwA
1nstA-4kyuA
2ao9A-2jpcA
1tz0A-1q4rA
1titA-1pd6A
3cjnA-1y0uA
3dnpA-1u7oA
1rflA-4basA
1v70A-3bu7A
3groA-3pdcA
4mhvA-1b0xA
3ewoA-1zr5A
3ah7A-3eub2
1kb5B-2avgA
2mb0B-4fxwA
4b15A-4howA
1lu4A-3fw2A
3e3pA-2clqA
2hyeC-1ustA
4kb8A-2clqA
1bwmA-4o00A
1ajkA-3zxfA
2ed9A-4lxoA
2orvA-2i3bA
4fc6A-3rkuA
1iuyA-2p5kA
1o5qA-3aamA
3darA-4depB
1f97A-2crzA
3orxA-4kb8A
4hgkC-4n8pA
4k2eA-3deuA
3qwqB-1wlhA
2j8iA-1bheA
1b6eA-1o7bT
1q3iA-1svjA
1wmhB-1iyfA
3lmeA-2ewcA
2dkqA-1wgqA
2z69A-3kccA
1tc3C-1lvaA
2e7lC-3wyrA
1orrA-4x54A
1wrbA-3gfpA
2ht9A-1x5eA
2eo1A-4m9pA
1t0hA-1muzA
2zglA-1uypA
3lgcA-1ovnA
1m5tA-3nhmA
1w5sA-2co5A
4ef0A-2pu9C
2wz9A-3l9vA
4tpkA-2pblA
1g1cA-4lxoA
1mkiA-2bg1A
2l08A-1jmtA
2ltkA-4xhmA
4k07A-1x3dA
2eyyA-2lj0A
2lcwA-2m8hA
4a4dA-3fmoB
2dm2A-1pd6A
3wyrA-1x5xA
1hanA-1ss4A
2bv6A-1ussA
1id1A-2fmuA
3ldaA-1sgwA
3hxsA-2dlxA
2qfnA-1gcvB
1ui5A-1w0uA
2f5kA-2d9tA
1pueE-4ou0A
2v9vA-1p6rA
4c0rA-4eloA
1ry6A-3dc4A
1h5qA-4da9A
1hdoA-1orrA
2b25A-3r3hA
2fzlA-2hjvA
4eukA-1s8nA
2c54A-2jahA
2zayA-4lzlA
2pajA-2gwgA
4orrA-4r0bA
3wmsA-4b15A
2y8fA-2jp2A
1guaB-3u30A
3ai1A-2qhxA
2cpyA-1jmtA
2lvcA-4y5vC
1qr4A-3r8qA
1stzA-1lddA
1xmaA-1r7jA
1q57A-3gfpA
4flbA-1lshA
1jjfA-3qvmA
2wc1A-4d6xA
3t8yA-3eqzA
2d8cA-2qarA
1hnfA-2ee9A
1t4yA-2dlxA
1vrbA-2ozjA
2bs2A-2i0zA
3ldzA-3q73A
1bagA-1vpxA
1y7nA-3shuA
1i1sA-4a5mA
3rkuA-1bhsA
2mw8A-1b8iA
3v8bA-3guyA
2aeuA-4r8dA
1stuA-1x49A
1lssA-1vjtA
4zrmA-3orfA
2ns0A-2d1vA
1tdqA-2fnbA
4rk1A-4kqcA
1zemA-2bd0A
3w5iA-4basA
3vv1A-1f5fA
10mhA-1dusA
5d9bA-3ii7A
2pzjA-1bhsA
3b9kB-2giyA
3fcyA-3e3aA
2ffiA-3fkkA
2k1mA-4iefB
3hduA-2egiA
1wwaX-3r8bB
3vtwA-3w1yA
1ufhA-2i79A
1xpvA-1oe7A
1vecA-2hjvA
1wfuA-1z0mA
1xiwB-2kkqA
4l6eA-2jp2A
3c3pA-1dusA
3fixA-2i79A
2mklC-1jsyA
4anuA-2ep6A
3eyyA-1e17A
1j2jB-1g73A
3grwA-2avgA
3k7yA-1ynuA
4im7A-3w6uA
1eurA-2dg0A
2k8gA-1wf1A
2u1aA-3zzyA
1tvfA-1w79A
1h3gA-1lwhA
1xdzA-2ar0A
2fz4A-2z0mA
2cphA-4f25A
1lssA-3lu1A
1v61A-2jp2A
2q1wA-3oicA
2p9rA-3ly6A
1s7fA-1yk3A
1sroA-1fguA
3htsB-1pueE
1n7gA-3e9qA
3ieiA-1eizA
2cuhA-2kbgA
4pngA-3zywA
1x6gA-3o5zA
4zdmA-2fyiA
2ckdA-2gpyA
1h5qA-3u49A
3bovA-1xiwA
2kkoA-3ctaA
3hdsA-1si9A
4l9nA-4gcvA
1cdbA-3omzA
3cinA-3rkrA
1eg9B-2owpA
2d9qB-1smoA
2ezhA-1wsuA
2pzjA-1yxmA
3r8bB-4m9pA
4q2qA-1n99A
1q8mA-1bwmA
1ufhA-1b6bA
4nhbA-1ii5A
3kxoA-2hqtA
1f5tA-2d1hA
3iq2A-1kq6A
4fxvA-4f25A
1kobA-2chlA
3g0oA-2jkvA
1b6eA-1pw9A
1o12A-3mkvA
4yvdA-1jjuB
2e3vA-2wq8A
1gbqA-2jngA
2wz9A-2axoA
1wn5A-1vq2A
2edxA-2ic2A
3hrmA-2l54A
4lldB-1ci5A
4f21A-1cpyA
1y81A-4hwkA
1z1dA-1hstA
1e17A-3bjaA
2cpxA-1x4bA
2zv2A-1b6cB
3umbA-4uarA
2wp3T-1l9mA
1pznA-2hjvA
1wikA-2m72A
1p6xA-4zo4A
3rkrA-2g17A
3kwoA-3a68A
1u2hA-1a22B
3wd6A-4hjmA
2ltkA-1ttzA
2b7jA-1t4yA
2b0cA-3vayA
2hr3A-1s3jA
4i6kA-1vpxA
3eopA-2nwaA
2b5xA-2pu9C
3rkrA-2jahA
1id1A-1wdkA
2zmeA-3co7C
1zemA-4hwkA
3tn7A-1civA
2rk9A-3hpvA
1cs4A-1vk8A
2vpiA-1mvoA
4r3kA-1u6mA
1q7mA-1r30A
1kvpA-1m06F
3ef8A-4kz1A
1t9hA-1yezA
5buvA-4uxaA
1cf7A-1b4aA
2eddA-2ocfD
1hkfA-1titA
1d2zB-2a9iA
3gxaA-4p47A
2cr6A-1x5yA
1wgsA-1zuuA
1iuyA-1z05A
1qqgA-1ddwA
4lisA-3sxpA
3eucA-1d2fA
1bifA-3iijA
2bngA-3dxoA
1v72A-4wbtA
3darA-1wwcA
3lgcA-2i3yA
1wz3A-3kydD
2vl6A-1eqqA
2amuA-3ginA
1im9D-2eddA
1q6wA-2cf2C
2qq5A-1gy8A
3s6oA-1w17A
1ng2A-1muzA
1mdoA-2z61A
1a82A-2vo1A
4qbnA-1bamA
1pq4A-3md9A
3darA-1wlhA
1lw3A-1pmsA
1yjdC-1f97A
2gqiA-2l8dA
1gc5A-2abqA
4gkbA-3kzvA
1v86A-1e5wA
4ox8A-1cs4A
4dz1A-1sw1A
1ctfA-1dd3A
3o73A-3hdvA
1flaA-2ab0A
2g1uA-5er6A
2lvcA-2dn7A
3bkfA-2ropA
1xxlA-1i4wA
1ileA-2ielA
1p9mC-4y0gA
2lwrA-2ct7A
1fhgA-1izjA
2o9iA-4ymqA
1uenA-4eq2A
3h7tA-1l1jA
3hduA-4ienA
1q90N-1l2pA
1mekA-3umaA
1zuoA-2pwqA
2z1nA-1mg5A
3ctaA-1je8A
1t5iA-2oxcA
2adcA-1fj7A
2cwsA-1uaiA
4fc6A-2pk3A
1lw3A-5cllB
3u5rE-4hjmA
2cs0A-2dm0A
1zybA-5e8gA
3axdA-1vavA
3oj6A-1ox7A
2dy7A-2mj8A
1wggA-1wf9A
4aihA-4esfA
3pveA-4pbpA
2nmsA-1hnfA
1zvpA-1h6kX
2co5A-4ou0A
1g84A-2ocfD
2xr6A-4wqqA
1xpvA-2dj0A
1yo6A-1wvgA
4xhmA-1b9xC
2jt4A-2yuqA
1t6bY-1q0pA
1dr1A-1j3iA
2edxA-2d7pA
2gmgA-1wi9A
1xg5A-4da9A
3htsB-5e8gA
2co5A-1cf7B
3douA-2gh1A
4nq8A-1p99A
3kydD-1lm8B
2nvwA-1y81A
2gdqA-1wufA
2bv6A-1leaA
2pblA-4fdmA
2f9sA-1xiyA
3un1A-3l6eA
2x7xA-4yv7A
3l4nA-3gl3A
3mwmA-2jscA
3ngyA-1w0hA
3gl3A-3qmxA
3qvaA-2b59B
2dl9A-4s0sD
3e3mA-4z0nA
1mk4A-3r95A
3e29A-3lbbA
3h7mA-4r6hA
3e8pA-1q6wA
2qycA-2od4A
2ffcA-3ru6A
1tqiA-1u2wA
3hfiA-2oggA
1o7fA-1z1dA
2h32A-4u0qB
1rtwA-1wwmA
2iepA-3pucA
1ub9A-3f8cA
4gosA-3oj2C
4lfhG-1uc6A
3t4xA-3orfA
3gg7A-2vvnA
1w5sA-1z1dA
2qarB-2kmdA
1jg1A-3c3pA
2jscA-1uhmA
3darA-4ndmB
1ve3A-1uwvA
1yo6A-1vl0A
1zrsA-3cg4A
3ixrA-2i3yA
1x54A-1yvcA
2yuvA-2wp3T
2ahrA-1txgA
3tlfA-2vreA
4io2A-2ghaA
3t4xA-3fi9A
1o63A-4n8gA
4kunA-2bmxA
1qr4A-1svcP
4dvcA-2kucA
1vigA-1tuaA
2ldiA-1whxA
3pgpA-2jlmA
3bpxA-2ve8A
3t4xA-3cxrA
1wj3A-1wf5A
2plwA-3uwpA
1vrsD-2m80A
4wipA-1v5tA
1wytA-4wbtA
1cidA-1od7A
3n8hA-3s3tA
4a4dA-1ofuX
2lxaA-1rrbA
2cvbA-2ywiA
2p7hA-1m6yA
2e7lC-1wfuA
2n5zA-1lsgA
4zv3A-1njkA
2bdwA-1h8fA
1y81A-1gy8A
2fhmA-3r5gA
2xqnM-2rsgA
2vp8A-4aubA
4o32A-2l5lA
4xdcA-1clfA
1vm6A-2gyyA
2crmA-1cfbA
1t9zA-3dv9A
3fiuA-2dumA
3ot1A-3cg4A
1gzuA-1q77A
1xpvA-1z6mA
4x54A-1fjhA
3erwA-3qmxA
2cazA-1rfyA
2lnbA-1xmaA
3k1zA-2hx1A
3e46A-3k9pA
1rhcA-3qvqA
1kqvA-1v1fA
2kmdA-3bs5B
1ka9H-3t8yA
3elkA-1qgpA
1mruA-3e3pA
1x5aA-1fstA
2q32A-1rtwA
4oxxA-1zitA
2mklC-2fnbA
2fa5A-2htjA
3n2tA-1vpqA
1e2bA-2luoA
1uf9A-1q44A
1erjA-1n6dA
1ungD-1guxB
3eodA-3i42A
1i24A-1iy8A
2vd2A-4o8mA
1gkkA-3fobA
1bmtA-2a0kA
2h00A-1mjfA
2vm5A-3mupA
4gudA-2ayzA
4x7hA-4md7E
1vizA-3sr7A
2kt2A-2l08A
4tv5A-2o55A
3a2bA-4zm3A
5cpqA-1hvxA
2htiA-3dmbA
1za6B-1x5yA
3iq0A-3hicA
4qecA-4nmhA
4cvqA-4kamA
1u5gA-1foeA
3mgxA-2ve3A
1zxqA-1ci5A
4q9cA-2fgzA
4m5gA-3bpdA
1yn8A-2gqiA
2cvbA-2l5lA
1t0bA-3cz5A
1cc7A-2leaA
1n7gA-3rkrA
2ee3A-1qg3A
2cvbA-3ewlA
2r73A-1qwdA
4aihA-1wi9A
1jjfA-4etwA
1k6iA-3uceA
1y0bA-1o57A
1b6uA-2crzA
1cf7B-2fezA
1i1sA-2htjA
2hq7A-1uscA
2f9yB-2j5iA
1j5yA-4esfA
1vm6A-1orrA
2ogsA-1fj2A
1ttnA-3w1yA
1w79A-2ex2A
2id4A-1o8pA
4l9nA-3ctaA
1vjzA-1vqtA
2cryA-2dn7A
1pd6A-2bvtA
3d02A-3g85A
1eljA-4ntlA
4y94A-1m7eA
4p8bA-2y7iA
3o5zA-1g2bA
3cg4A-3kyiB
2lfkA-1bikA
4o00A-1wlhA
4xllA-2ayyA
2mzsA-3d2wA
4gekA-1pjzA
1bxrB-2zayA
1b1cA-1zy2A
4esrA-2d9tA
1pqwA-3un1A
3vtwA-2io1B
4hgkC-2edyA
1xhlA-3e9qA
1n0zA-4xxbB
1vpqA-2zviA
4xllA-3luaA
1kgdA-2vo1A
1ulyA-2p5kA
1lzkA-1ufoA
2h2kA-2m0rA
1jhfA-2j5pA
1rljA-2qv0A
2pzjA-4nimA
2d5vA-1hdpA
3ttiA-3cokA
1bvyF-1p6qA
3grwA-1ctoA
1tdqA-2ee9A
2d9eA-3mb3A
4jdpA-1nf2A
3bzwA-1escA
3b9kA-4p48A
2cy4A-1p5tA
3rcmA-1o12A
2lqrA-4gosA
2fyfA-2gb3A
2aztA-2pkwA
1yeyA-2oqyA
3kvqA-1wfuA
1j1yA-4zv3A
1c7vA-2kz2A
2hjvA-2zu0C
1iukA-2bd0A
1n26A-1im3D
1l6zA-2cqvA
2fbeA-1uypA
1va8A-1m5zA
1k5dB-1v5mA
4q97A-1ksrA
3pnzA-2qs8A
3lbcA-2qjgA
3i4fA-1n5dA
1yyvA-2ethA
1wisA-1ooaA
1u6gA-1sfuA
3drzA-1buoA
1xiwB-1txkA
1xvqA-3hz4A
1uemA-1qg3A
1fwpA-1lfwA
1u37A-2z17A
4ox6A-1z2lA
2cg4A-2omoA
1ovxA-2ds5A
3thaA-1ojxA
3kydD-2jphA
3nywA-1id1A
1hkqA-4a5mA
1nhaA-3eyyA
4pfiA-2ozzA
1iy8A-1bhsA
3bwgA-1cf7B
1t0bA-1bxrB
1gcpA-1oplA
4oyhA-1vhlA
2qupA-1sziA
3w9bA-1ehyA
1rxtA-4m85A
3slgA-2bd0A
2o6bA-3dkzA
4b0nA-3gwaA
1nslA-2ge3A
3exrA-2pgwA
1b4fA-1oxjA
1mwyA-2mzrA
1aozA-3ppsA
1tqiA-2hr3A
1fjcA-1wexA
2ns0A-1j5yA
2i9pA-3guyA
1gyuA-1b4rA
1jxhA-2abqA
4eukB-1i5nA
1sfuA-1fp1D
1viaA-3lncA
2b7jA-4evmA
3nv0B-3fsdA
3cbyA-1wfgA
3pm0A-2ve3A
4o9eA-2b8mA
4eu3A-1wkcA
2b8mA-1gqgA
1x05A-2dn6A
2zxeG-2y69G
1zd1A-2iyqA
3i4fA-1u9jA
2o66A-1xmbA
3gemA-3wxbA
1zzmA-1j6oA
2wp3T-2kbgA
1s5aA-4xb5A
1vejA-2g3qA
3i4eA-3o63A
1v5jA-4n68A
4lldB-1doaB
1hyiA-1f62A
3iosA-2lqoA
1id1A-1lu9A
1xedA-3bovA
4zriA-1irsA
1wxaA-2io1B
1q5rH-1g0u1
4wutA-4z0nA
1ahuA-2pebA
2qh1A-2uv4A
2jeoA-1viaA
3i5tA-3ezsA
1flaA-2abwA
1u0sA-2fyxA
3i4oA-2cqaA
1q0cA-1r9cA
2y69L-1rh5B
3zijA-1i9dA
2h3gX-2ch5A
2ca9A-4uqtA
1ka9H-2plnA
1hccA-2qy0A
1xmaA-2axlA
1gl5A-2jngA
1j5yA-1xmaA
4e6pA-4nmhA
1d8jA-2dk8A
2jeoA-2axpA
4lv5B-4kyuA
1r1uA-1fx7A
2quoA-2vmgA
3rrvA-4kpkA
1vhlA-1texA
2xr6A-3fd4A
2ffsA-2le1A
3k6eA-2rifA
3ejvA-1q40A
2bl7A-2fefA
2x1aA-2cpiA
2i4sA-2i6vA
2hzeA-1kngA
2h3hA-1gubA
1tf3A-1ubdC
1eokA-1jfxA
1zlpA-1b54A
1zbqA-4iuyA
1weyA-2e5iA
1vecA-1g5rA
1tdqA-2dmkA
3lgcA-2hnlA
5f1qA-4dz1A
4fcjA-2imjA
2oqyA-3l2iA
3o4rA-1y81A
2ol3A-1gh7A
2mzqA-1fj7A
3iosA-1kngA
1jwwA-1hl6A
2q87A-2ol3A
1zp6A-2g0tA
3c1xA-3hmnA
2dk8A-1ylfA
3f0aA-1m44A
1p6tA-1cc7A
3t4xA-4trrA
3qn0A-2yzbA
2avnA-1xtpA
1ufkA-1vlmA
3s9kA-2gsbA
1h75A-2kokA
1lssA-1n5dA
3lv8A-1g3uA
3pnzA-1j6oA
1j75A-1ulyA
2pzgA-2hydA
4i6kA-3thaA
1kanA-1wotA
1occB-1ibyA
1twdA-1jphA
3rqzA-1xm7A
3k2wA-3r64A
2q62A-3h5iA
1xj5A-3d2lA
1k8rB-2byeA
3i52A-2z1nA
2b0lA-2pg4A
1okdA-3kebA
2qq2A-1yliA
1z1sA-3grdA
1izjA-2d7pA
3qllA-3ks5A
1v9wA-1z5yE
4cybA-2fzfA
1wiwA-4u6nA
1s4uX-3fsnA
1kbzA-1w6uA
1i27A-1r1tA
1dc7A-4q7eA
2z6dA-1ll8A
2c6yA-2axlA
2c0uA-2etdA
3a3tA-1kngA
1akhA-2xigA
1j7vR-1n26A
1u2hA-4lfhD
3s5oA-3l2iA
1jqlB-1wrbA
1i1sA-1r1tA
1bvyF-3nnsA
3slgA-2qq5A
3hs3A-3e3mA
4h2dA-3hebA
2reyA-3nfkA
1wimA-2lxhC
2qu7A-1bdhA
2ij0C-1g84A
1zh5A-2lxiA
1bcpD-1j6qA
3ncmA-2k7qA
1x66A-3bq7A
2bwnA-4ix8A
3hbwA-4x37A
2e6qA-1pd6A
4q9bA-2nqcA
3azvA-3o5sA
4ne7A-1v6cA
3arbA-1pd6A
2xigA-2w57A
4uijA-3e4uA
3k69A-1aoyA
4e98A-4m5gA
3l4nA-4ef0A
1xxlA-3uwpA
3vgjA-2dumA
5d9hA-3e3pA
4jrrA-1okdA
2opvA-1dtjA
3qvmA-4nvrA
2gncA-4rxjA
4lldB-3bovA
3og9A-1q0rA
1g84A-3ly6A
3msxB-1ow3A
2arwA-2q0zX
3vv5A-4o8mA
1fjcA-2mgzB
3jteA-3cg0A
2jviA-1oxbB
2jzrA-2lrnA
1wx7A-2cr5A
3gvgA-1vpyA
1zxqA-2ee9A
3b7cA-3ec9A
2d9cA-2nmsA
3olzA-4joqA
2pyyA-4n4uA
2gokA-2bb0A
4gwrA-1fovA
1eljA-1twyA
4fxwA-2ditA
1z5yE-3ewlA
2cx3A-1h75A
2mev1-1f2nA
3sb2A-4n0aC
1stzA-1iuyA
1oeyA-4awjA
3e81A-1kytA
2l54A-1z1dA
1zc4B-2dfkA
2y69G-1jb0X
4gosA-3bovA
3saoA-4o9sA
1ustA-3eyyA
5e6nA-1rrbA
3ncmA-2edjA
1lc5A-4wp0A
1zelA-2j5pA
2v3dA-3lbcA
1l2jA-1z5xE
1q1cA-1hxvA
2od4A-3h2vE
4cymA-4lv5B
4zotA-1vclA
1im9D-2db8A
1svlA-1jqlB
1wggA-4awjA
4i7hA-2fe3A
4i6kA-1h4pA
1t0iA-3i42A
1f5tA-2jpcA
2q1wA-2y93A
2qiyA-1tp6A
3tztA-1zcuA
1mhyB-2pybA
2bv6A-2p5kA
4y0eA-1vj2A
2q87A-1sy6A
3uvjB-2iboA
4d6xA-3to5A
1r6zA-4r9fA
2kkoA-1cf7B
2fhmA-2ewhA
3omzA-1owwA
4qpjC-1mvoA
2d6yA-1zk8A
3r4cA-1rkqA
2mgzA-1u6fA
4lldB-1od7A
4kbqA-3l6xA
2dyqA-1e5wA
4fdxA-2wkbA
2cpiA-2l08A
3fw2A-3ewlA
1be9A-1ufxA
2y3yA-1iujA
1v8eA-3iwpA
4zd6A-3e9nA
1hdoA-1h5qA
1x6oA-1khiA
1wjnA-4anuA
1sroA-1q8kA
5eegA-4ou0A
4p48A-1owwA
2bv6A-2obpA
2p0aA-4fu0A
3vfiA-2ltkA
2q62A-1mvoA
1u37A-2m0tA
2g1uA-1wdkA
3kflA-4rpiA
1titA-2bc4B
4omyA-2fxaA
3ezsA-4fl0A
1hkfA-1wlhA
2o6bA-2q2bA
4c4kO-1bihA
4pf6A-4n8gA
1pbgA-1cecA
2hgcA-2ve8A
1nhaA-2frhA
3h5oA-3ip5A
3w9eC-2ncmA
1yyvA-4ou0A
3hrmA-2fxaA
1zc4B-3f0wA
1zbsA-4htlA
2gaoA-2vo1A
1yn8A-2m16A
2ns0A-1fx7A
2qapA-1n7kA
3ffhA-3hl2A
1wxaA-1ttnA
1l5yA-2jk1A
4gxqA-3l8cA
1j5sA-2gwgA
3l6eA-1wvgA
4c2lA-1bheA
2g02A-1qqfA
4mx6A-3qaxA
1rhcA-3ch0A
1titA-2edxA
3lgcA-3rhbA
1iyjB-2dudA
3i4oA-3lgjA
4p0iA-4r6kA
3bovA-3wihA
4ba8A-2avgA
1om0A-1lwhA
2dj1A-2ls5A
3fwyA-1viaA
3k9cA-3cs3A
1wikA-2ltkA
1cf7A-1z05A
1lsuA-3rkuA
2ox6A-1perL
3qz6A-1knwA
3h7mA-4i62A
1p99A-2o1mA
2hoeA-1p6rA
2cauA-1o4tA
2j12B-1jsyA
3i47A-4zdbA
2ys1A-2cocA
1vllA-3nglA
1oyiA-1s3jA
1xkiA-4runA
1qupA-1k0vA
2budA-1z9zA
2o14A-1v1jA
1xxlA-1eizA
2fpoA-1yz3A
1z6kA-4oecA
3h7aA-2nwqA
1rz3A-3iijA
1zrsA-3cz5A
1h8fA-3oz6A
2goxB-4zeyA
1xg8A-4o32A
1qgpA-1ylfA
2q9uA-1zy2A
4wr4A-2perA
1yjdC-1wwaX
1xwmA-1aj3A
2aewA-3uzeC
2bkwA-1m32A
1wkyA-1uuqA
1cnt1-1i1rB
4j8tA-2imjA
1z5yE-3l9vA
1p3cA-4nsvA
3trgA-2zomA
4kjyB-1smoA
4lw8A-2bd0A
2gmgA-1nhaA
3b9kB-2kbgA
3f0wA-1xx0A
3eivA-1eqqA
2q87A-3b9kB
2a61A-1cf7B
2hazA-1gviA
3e9qA-1yb1A
1ltqA-1u7oA
2iyqA-4f7wA
1n5dA-3v8bA
1wghA-2al3A
2d1hA-2hs5A
3pv4A-2kohA
1ki0A-1pk2A
2pi2A-4j15A
2kk6A-2eobA
1izcA-3o63A
2bkfA-2jxxA
1cqmA-1b70B
1qsmA-3kkwA
3hmcA-1xsiA
2av4A-2f51A
4q2qA-2dmzA
3l6eA-2fwmX
1t43A-5eegA
2cofA-1u5gA
3onaB-2r3zA
1jsxA-1zkdA
2vi7A-1y9kA
3ffnA-2ff3A
3oecA-4gkbA
2jpcA-1h0mA
3r03A-3dkuA
2c54A-2pk3A
1pd6A-3ly6A
4pfsA-1z6gA
1a22B-1x4yA
4qd7A-1q6wA
3ffkA-1p8zG
4mngE-2eddA
2kbgA-1x5lA
1pkoA-4depB
4etsA-4ou0A
1lu4A-1pqnA
1zrsA-1m2eA
1u5gA-1fhoA
2pu9C-2yp6A
1dcfA-4xltA
4e7oA-3h5iA
4mtdA-1gxpA
2nmbA-2dn6A
1vcaA-2kdgA
1n1jB-2yfvB
3bovA-1t7vA
1n7gA-1id1A
2fxaA-1xmaA
4hblA-1je8A
3qjmA-2yuyA
3l3bA-3grcA
2qarB-2dkxA
1vrsD-2remA
2ptfA-2d36A
1ha6A-1nr2A
3kccA-1ft9A
1wk0A-1cfbA
3lf1A-2gdzA
3e9nA-2x6tA
3u5rE-1vrsD
1ly1A-1gvnB
3ru6A-1vlwA
1v72A-4nogA
1ukcA-2fukA
1g03A-2xgvA
1jaxA-2f1kA
1hz5A-1kh0A
4v3eB-1hyrC
3b9kA-2h32A
4qdqA-1wcuA
3zj6A-4cd4A
3n7tA-3nhmA
1udlA-1bb9A
1yk9A-1j27A
5e6nA-1v6eA
1dl0A-1cixA
1i85A-2ox5A
2doaA-2dk8A
3r3hA-3d2lA
4zd6A-3rkuA
4gkbA-2a35A
1pscA-2qeeA
2aztA-3ieiA
4i8nA-1wchA
2zxxC-1p6rA
1mfgA-1n7eA
1n7dA-1ajjA
1wdtA-4kyuA
1i24A-2q1wA
1pffA-3f0hA
3fdbA-3p1tA
1vpmA-4h4gA
4pfsA-4basA
4kypA-1gpsA
3hxsA-2h30A
2cprA-2hbjA
3hdcA-4hjmA
2cqvA-1ie5A
1leaA-3zq7A
2fk7A-4rv9A
1orjA-1a7dA
1bj8A-1xl4A
2vhlA-2uz9A
1id1A-4x54A
3fv6A-2rc3A
1kd7A-4douA
1omxA-1w55A
2dm2A-2xy1A
2yuvA-5anmE
2wciA-1kngA
4cdlA-3wmdA
1zpvA-2dhgA
2c8sA-3dp5A
3tqoA-1gaxA
3h2vE-2l08A
1on4A-3gl3A
1i27A-3eyyA
1hyrC-1jrhI
2y0iA-2bdrA
4k07A-2q0zX
3i52A-1z7eA
1g1cA-1qsvA
2b0lA-2fbkA
4jegA-2gsbA
1lssA-1s6yA
3mjzA-3fwtA
1y81A-1a27A
3pucA-1gviA
2gtrA-3swxA
1ajwA-4oy7A
4o0qA-2pz0A
2gm3A-2ielA
1ybtA-4gvbA
4qxaA-3ea0A
3i4fA-4h15A
1ve3A-3tosA
2ezhA-4mtdA
1c4tA-2bghA
3eivA-2i0qB
1xi9A-1b9hA
2r1bA-3biwE
2k54A-3cu3A
3o46A-2i6vA
1u37A-1nteA
1fl9A-1g8yA
2cn5A-4x7hA
1zlpA-1rusA
3jxpA-2dkfA
3pveA-1oq1A
2djaA-3q1dA
1sfuA-1hbxG
1wclA-2bgwA
3iqcA-2ap3A
2bkwA-1yiyA
4iw3A-1yhfA
2c60A-1ibxB
1gsmA-2yuvA
4etwA-4q34A
1u1iA-1x1eA
1texA-2if2A
1rljA-3hdvA
4lisA-4hwkA
3bguA-1q8lA
3k8nA-2kucA
1y2iA-2gtcA
1eigA-1el0A
1x4eA-1wwhA
2gjyA-1plsA
1nz0A-1mg7A
2cqnA-2b7eA
1ttzA-2m72A
1xpvA-4evmA
3b5eA-1thtA
2zfhA-1xqiA
1cr0A-1w44A
1ujtA-3r8qA
1zh5A-1z1dA
4lxoA-4ktyA
1irsA-3syxA
4r4uA-3lbbA
4wt7A-3gybA
3jtxA-3ffrA
4ruvA-1ttzA
2fptA-3up8A
3daxA-3tktA
3d8nA-1jr2A
1yvuA-1w9hA
2onlC-1mruA
1un6B-1zfdA
2mgzA-2lxuA
1xhxA-2guiA
4mjsA-1p1aA
5dh9B-4l6eA
2ifgA-2kbgA
4jrrA-3kcmA
3plzA-1xzxX
1v5oA-1j8cA
3u0oA-2yyeA
4q9cA-1x4yA
3pucA-3brfA
2nyuA-1sqfA
1gh7A-1wf5A
3ejgA-2acfA
2egiA-1sh8A
1g87A-1exgA
2lf4A-3g0vA
3un1A-2fwmX
1v54G-1jb0X
2ae6A-2hv2A
1of5A-1eg9B
1j1yA-2v1oA
1yo6A-1a27A
1i1sA-1ulyA
2wc1A-3luaA
1dbgA-1bheA
3iwuA-2j43A
4gudA-2jviA
2loxA-2rsgA
3a4tA-1wznA
4mtdA-2htjA
2vrnA-3i42A
3pveA-1w0oA
4c4kO-2yuxA
2aw2A-1p9mC
1wdtA-3ihwA
2a26A-3ag7A
3iarA-1itqA
3fdhA-1y8mA
1vzoA-3dbqA
3i52A-2qhxA
4qecA-1iukA
1i8lA-2ic2A
3kkwA-2hqyA
1tvdA-1cd9B
1gyuA-2f1eA
2h7xA-3groA
2eccA-2m0cA
1bpvA-1jmxA
2fq3A-2ve8A
2ad9A-2disA
1ip9A-1v86A
3jtgA-1fbqA
1p0kA-3raoA
2ktbB-3mb3A
2qwvA-1vhyA
4y0nA-1dc7A
3umfA-3u3kA
2bmxA-2f9sA
2y8fA-2crfA
4lldB-1p9mC
2qswA-1x4cA
1yo6A-1hdoA
2p4wA-2l54A
1yo6A-1gy8A
2rifA-3sl7A
4n68A-1jmxA
2wciA-1fovA
1kobA-3e3pA
3akcA-1viaA
2zmeA-1ucrA
3uiwA-2ltkA
4p1eA-3n26A
2lxaA-4bkgA
3ir4A-11gsA
1xedA-1im9D
1pkoA-3qwqB
2cofA-1v5uA
2lvcA-1i85A
1t3gA-1isfA
1d2fA-2o1bA
1yo6A-3p19A
1ustA-1lvaA
1z45A-1u9jA
3h0fA-2o4xB
1qjtA-1g33A
2f7kA-2jg1A
2fhmA-4fdfA
1p6fA-1od7A
3ksmA-3td9A
3raoA-1qwgA
2ed9A-2edxA
1on1A-1q1hA
1b8iB-1akhB
1m2eA-3t8yA
3pucA-4iefB
4fc6A-2fwmX
1m36A-1srkA
4exlA-2ghaA
2yckX-1tvlA
2dyqA-3pscA
1fj7A-2disA
2k9dA-2ahmA
2kdbA-3qq8B
1mq8A-4o00A
2o2vB-2lxaA
1d8zA-2cpeA
1rg6A-2k4pA
1i8fA-4emkA
2ffsA-2k5gA
1s7fA-1wk4A
2fyqA-2as9A
1f77A-1mhxA
1zmaA-2dj0A
3cnxA-3nv0B
3wxrK-3unbF
1lw7A-1knqA
2y7iA-3kzgA
3qz3A-2vxxA
1e5oE-1g6lA
3bovA-3arbA
1qg3A-2arwA
3iwtA-1t3eA
4e38A-2pcqA
2fz4A-3gfpA
2pl5A-2dstA
4jwvA-2ppyA
2m38A-1m7eA
4hs1A-1m0uA
2essA-1iq6A
2a28A-4rxjA
2lrnA-2i3yA
2edzA-2cs5A
2o6bA-4ncpA
1ufkA-1eizA
1nctA-4lfhG
1fo5A-2lrnA
1lsuA-4gkbA
3blzA-4kz1A
1sqsA-2qzjA
3b5hA-2qhlA
3fkkA-1ojxA
2cvbA-1ttzA
1rg6A-2qb1A
1hy5A-1i5nA
4aihA-2l54A
3vm5A-4wuiA
3k9cA-4rk6A
3hxsA-1wjkA
1iyjB-1z9fA
4ic7A-1b6cB
1qgpA-2dk8A
2kdgA-2kkqA
3pz7A-3qijA
3hpvA-1twuA
1vcaA-1i85A
2kv3A-1kg0C
2c6yA-1q1hA
2lduA-3jtgA
2ftyA-4axkA
1uf9A-1viaA
2kkoA-1qbjA
1b6eA-1wk1A
1rflA-2gaoA
4glmA-1wfwA
1lddA-1p6rA
3i7tA-3d54A
2bwnA-4my5A
2ghsA-5d9bA
2f2dA-1p5qA
1us4A-3ppnA
1i8lA-2dn7A
2cpzA-1x4bA
1xiwA-1wk0A
1fnnA-1z1dA
3rihA-3kzvA
1lu4A-3l4nA
1ci5A-2di9A
2jzyA-2hqrA
1fe8A-1n3yA
2fswA-3bjaA
2vqcA-1o57A
2d9cA-4jvwA
1ii5A-1eu8A
3r4tA-2aeuA
2ahdA-2a22A
1xq6A-4h15A
4kzkA-4nqrA
3ij5A-1t9zA
2dvwA-1iknD
2cv4A-3d21A
2rfbA-3bujA
1g1cA-1neuA
2ij0C-1kb5B
1t0hA-2rf0A
1z05A-2dk8A
2adcA-2hglA
2g1uA-2o2yA
2aw2A-2eddA
1h7cA-1i6zA
1c4kA-4lzlA
2q9uA-1m5tA
2jscA-2co5A
4c4kO-1hnfA
2i0nA-2js2A
1z1dA-1e2xA
3ctaA-1ustA
3iosA-5epfA
1om0A-1uuqA
3ehmA-3mx3A
2jeoA-1g3uA
1wmhB-3pz8A
3l3bA-4qpjC
3l2iA-4ipiA
2aw2A-2fnbA
1vyvA-2if2A
4p5pA-3cfyA
1thtA-3mgaA
3k6eA-2yzqA
1n5dA-3n74A
2lkcA-1udxA
3l8rA-4tx5A
4ba8A-2yezA
1vcaA-1lwrA
2docA-4ktyA
2wy3A-5bxfA
3fhmA-3kpcA
2q87A-2h32A
2pieA-3ounA
2h3hA-4yleA
4og1A-2ppyA
4fd9A-3hzbA
1bxrB-3cfyA
1tovA-3dkmA
1ussA-4mtdA
3zizA-1vqtA
1fhgA-2ee3A
1dugA-3wd6A
1x51A-2fmlA
3ussA-1lknA
1ulyA-2l54A
2bkfA-1oqyA
1sfuA-2co5A
4kjyB-3wihA
1grqA-1zp6A
1kxjA-3t8yA
2xqnM-2d9zA
4h0oA-1ig8A
1l7yA-2m4nA
4a5mA-1t98A
3lv8A-1zp6A
4l9nA-1u2wA
1qsvA-2mklC
4kd5A-1eljA
4kyuA-3ea0A
4npnA-1k8rB
4i3fA-1uxoA
1xphA-1gz2A
4npnA-3phxB
2cb9A-2fukA
3qnmA-1aq6A
2kt2A-1owxA
2hfhA-1hstA
3uceA-4x54A
1k61A-1b8iB
2di9A-4y0gA
2cqvA-2edjA
2bdtA-2if2A
2pjqA-1xx7A
1sd4A-3df8A
2yumA-3narA
1wnhA-3lh4A
4d6xA-3b2nA
3a0jA-2je6I
3omsA-1r9cA
3nhnA-2l8dA
2zayA-1kgsA
4da9A-3uceA
2fmlA-2b06A
1tvfA-3humA
1i1sA-1ku9A
4nobA-1bquA
4esfA-3bjaA
1o0vA-1tvdA
4xdiA-2c0kA
1resA-2yveA
4etwA-1ufoA
1z7eA-3wxbA
1xxlA-2as0A
1qbjA-2fbkA
2fgcA-2mzrA
1nyqA-2rhqA
4oyhA-1s4qA
2geyA-1jkgB
1fc5A-4lhbA
1ve3A-1jqdA
2h2bA-2vphA
1h75A-2ltkA
4hs1A-1oyjA
2y7jA-1u5qA
4ozjA-3excX
2fa5A-3hrmA
2gkgA-4qpjC
1xj5A-2yvlA
1sfuA-2v7fA
1im9D-1k85A
1y63A-1z6gA
2g9wA-1ustA
4cvqA-2c44A
2byeA-3kh0A
3q9vA-2hqrA
4rn7A-1bllE
2ymuA-1jjuB
1c7vA-1sraA
2rcfA-2exdA
1fnnA-1r1uA
4ge1A-2fr2A
1bv4A-4uwwA
1fm0E-4ap8A
1v62A-1wifA
1tdqB-2ls8A
1g1cA-2h32A
3co7C-1ustA
1ahuA-4ox6A
4tv5A-3gk0A
4glmA-2e6nA
4zd6A-2c54A
2x7xA-4xarA
4npnA-1we7A
1h5qA-2o2yA
3d2wA-1wi8A
4gosA-2yrzA
1xbsA-2djkA
1lu4A-1xvqA
4lx4A-3muz1
2xy1A-1x3dA
2q1wA-1xg5A
1zswA-3fcdA
3dp5A-2bgvX
4u0qB-3qwqB
1g1cA-4ba8A
4wr4A-1fovA
3kwkA-3of4A
2gncA-1awjA
1a21A-1im3D
3n07A-3l7yA
2qlwA-1y3jA
4p56A-3n26A
4zrmA-3guyA
4qvkA-3douA
3pdcA-1nx9A
3qp3A-2yuvA
3bovA-2yz1A
1xipA-4lgnA
2p24A-2yr3A
2nraC-1zlkA
3obfA-2b95A
3nywA-4wuvA
2nycA-2yvxA
2jeoA-1bifA
3l8aA-2f8jA
4depB-1owwA
1kbzA-3u49A
1k1wA-2cc0A
1biiA-1im3D
2cqvA-1x3dA
1nteA-2yt8A
4ba8A-3brfA
2hnaA-3eulA
1cf7A-3cjnA
4i6kA-1vjzA
3hdcA-1jfuA
4c2mK-2p8tA
1wmhB-1oqyA
3rphA-2nwhA
1bwmA-2mklC
2edjA-2d9qB
1z60A-1y8fA
4eewA-1lm8B
4ts6A-1djgA
3uvjB-1vmbA
1jxhA-3ljsA
2cpcA-4q97A
3i4wA-2csjA
4jwvA-3hp0A
1of5B-3ef8A
1mdoA-1o61A
1h75A-3d21A
1zp6A-3neyA
3smpA-2gtdA
2d9cA-3kaaA
1jfbA-1n40A
2yz1A-2cxkA
2davA-1i8lA
1egoA-2kucA
1yyvA-1ucrA
3mwmA-2xigA
1bobA-2vezA
1eq9A-1l1jA
4pfsA-3ihwA
2kbsA-2dc2A
1hh8A-1qbkB
2v2gA-2ls5A
2aytA-1aazA
1z63A-2p6nA
2kkoA-3k69A
1ri7A-2ytcA
1ug1A-4qq6A
2davA-2bc4A
4l9nA-4ou0A
3kydD-2c5lC
3fw2A-3l4nA
4wm7C-1za7A
1faaA-1f37A
2qlxA-1wd6A
2x1aA-3sxlA
2jrhA-3qijA
2mzqA-2hyiB
4gf3A-2plgA
2bdeA-2hi0A
1k61A-2ezhA
3kccA-5e8gA
1n0lA-3ginA
3pz9A-1to3A
2p9hA-4kzkA
4q97A-1witA
1qbhA-1oxnA
2z3sA-1wt7A
3znfA-1tf3A
4e7oA-1oxbB
3bovA-2wp3T
1pffA-1c7nA
1l7yA-1wh3A
2fbnA-1zb1A
1hqdA-2ocgA
3ij5A-1qyiA
4fgwA-2jkvA
2b69A-3p19A
1tdjA-1kviA
3hxsA-4txoB
2qq5A-3uceA
1v5sA-2y8lA
1titA-1iknC
3ot1A-3nhmA
2ccyA-2ap3A
1orjA-1a7vA
1g5qA-1p3y1
4etsA-1e17A
1od7A-1ce6B
3h79A-4hjmA
1hk9A-1b34B
2g1uA-3l6eA
2pd1A-3h2vE
3pucA-3qwqB
1if1A-1hbxG
2arkA-2qsjA
1pytA-1m5hA
2jscA-1sfuA
3n7tA-2b4aA
1h12A-1fp3A
2frhA-1bbyA
1vpmA-3qy3A
3rkrA-4wuvA
3o4rA-2qhxA
1eg9B-3grdA
3hdcA-1senA
1resA-2fxaA
2iu5A-1zkgA
3wk4A-2no4A
2i00A-1xmtA
4wutA-4o5aA
2jgqA-1izcA
2kb2A-1f60B
4lcbA-1l8qA
5acpA-2bibA
3ff9A-4qkgA
4lx4A-3hmcA
4ndbA-1snlA
1oi4A-3n53A
3bn3B-2davA
2kfkA-4macA
1yjrA-2cphA
2v25A-4pafA
2b34A-3tb4A
1g1cA-1pkoA
4kunA-2ywiA
4dz1A-2yjpA
4l9nA-1bm9A
1bvyF-2gkgA
2hthB-3syxA
4d02A-2qr3A
2fswA-2p8tA
1hbxG-2nnyA
1whqA-3adlA
1zoxA-1qz1A
2cspA-1owwA
2bv9A-1sznA
1bxrB-3hv2A
2w57A-1cf7B
2jxxA-3qijA
1d9aA-2m3dA
4lldB-2giyA
1xqhA-1n6cA
1xvqA-1pn0A
2cu1A-2cs4A
2m46A-3rdwA
4glmA-2a36A
1akhA-2h6bA
2cufA-1akhB
2ew9A-1ufwA
2pwyA-1suiA
1igqA-4wf2A
1pdkB-1usqA
1ussA-2od5A
3vqfA-1n6dA
1rjoA-1w2zA
5epfA-3qmxA
1du6A-2iu5A
1nhaA-3pqjA
3umcA-4nv0A
3ndiA-1vl5A
1wyxA-2eyyA
3mc1A-2fdrA
3oecA-4z0tA
2hnlA-11gsA
2p24A-1uc6A
4k2dA-1f37A
1id1A-1gpjA
3abfA-1bjpA
2hnaA-1mvoA
2vd3A-2pyyA
1xvqA-3eurA
2psoA-2nn5A
4njxA-2pofA
2fnbA-3ly6A
1h8uA-1t8cA
1cf7A-2nraC
3cu5A-4qpjC
2pu9C-3d6iA
4dc9A-2uz3A
1vrsD-2bmxA
1jq1A-4dxwA
3v8bA-1bhsA
2geyA-1eg9B
2rc3A-2yvxA
2g1uA-1gdhA
2edxA-2aewA
4y5vC-1ctoA
1egoA-1faaA
1ip9A-2dhzA
4h0cA-1kezA
2olcA-3dbqA
1g1aA-2b69A
1z91A-4ou0A
1ng3A-3zmsA
1v47A-1jmvA
3fwyA-1yr6A
1h8fA-3pscA
1g55A-3c3pA
1gviA-2bhuA
3dv2A-1bs2A
3iijA-2iyqA
2mmyA-1welA
1i1dA-3fncA
3ks5A-2pz0A
1yo6A-4e6pA
4ozjA-4p2fA
1z9zA-1oplA
2ffiA-1rh9A
2v7fA-4ou0A
1on1A-2lnbA
2k54A-3fgyA
2cspA-1v5jA
1yliA-2gvhA
2lcwA-2la4A
1n5dA-2gdzA
1egoA-1xiyA
3hdoA-1mdoA
3nywA-3pk0A
1iy8A-2z1nA
1lk9A-3a2bA
1lqaA-3ks5A
1wi0A-2al3A
2dm2A-2mklC
1jqlB-1rifA
4lldB-4nobA
2c46A-1i9sA
4e6pA-1z45A
1ahuA-2q79A
2nvwA-1vm6A
1i1sA-2fa5A
3hu1A-1nsfA
1rliA-4d6xA
1n7gA-4da9A
1g1pA-2kniA
1vgyA-1rtqA
2arkA-2jk1A
2wwpA-3by0A
1jgjA-1xioA
1st6A-2hj3A
3hzrA-1mjhA
4is2A-3fi9A
1jfbA-3daxA
1koaA-2wp3T
1ne2A-2fk7A
3pgpA-3f0aA
1vrsD-4tr0A
2dnyA-2adcA
1i6wA-1fj2A
3h79A-3eurA
1gyuA-1xq4A
1ie5A-2gj7E
2bv6A-4aihA
2jgqA-3b4yA
1vyhC-1bpoA
2g1uA-4iuyA
4rncA-2fukA
3s4tA-2wagA
1wwaX-1pd6A
1uhmA-1p4xA
3cz5A-4xltA
4k00A-2hx5A
1lzkA-2fukA
3hxsA-5epfA
2xwnA-1fo9A
3fvbA-1uvhA
3ph9A-3d21A
3sr7A-1d8wA
3slgA-1n5dA
2lstA-3or5A
3cxrA-2pzjA
1vejA-1v92A
2fnaA-1sxjC
2e3vA-2cxkA
3rihA-3n74A
2vwrA-2yubA
1hxvA-2if4A
2fyqA-1qy6A
2qq5A-1pqwA
3k7yA-1iugA
1j2fA-3gmjA
1jaxA-1txgA
4p5pA-1d5wA
4nobA-2kkqA
3f8cA-4e70A
1gl4B-2lvcA
1cg2A-1jjhA
4hgkC-2wp3T
2ghaA-2gh9A
1s5uA-3e29A
4cjmA-3malA
4ba8A-1nctA
1gl4B-2yuvA
4xuoA-1gnyA
1gl4B-1x5yA
1z45A-4wuvA
2cx3A-2wz9A
2pc6A-1whyA
1x5oA-1u6fA
1uf9A-1ly1A
1p6rA-2jpcA
3iosA-1faaA
2hnaA-3cu5A
2y33A-3loiA
1z7uA-1p6rA
1dguA-1c7vA
1y9wA-3igrA
1k85A-2hazA
3uiwA-4wr4A
1zh5A-1wi8A
3azvA-3b9cA
1fcqA-3bsgA
1w0nA-1hn0A
1wikA-1fo5A
3l2cA-3e6mA
4lw8A-1a27A
1i6wA-1k8qA
1c4kA-1ynuA
1mekA-1vrsD
1bjxA-2m72A
2f8lA-1aqiA
1jm7A-1wgmA
1wkyA-3n2xA
1bm9A-3bjaA
1xg6A-1jlyA
1z05A-1r1uA
1elrA-1hz4A
4is2A-3fefA
1xg5A-3lu1A
1iknD-3d9hA
2nvwA-4da9A
2eccA-1le8A
2h0uA-3of4A
3mpkA-1p99A
2p7hA-1m6eX
1f5fA-1oq1A
1fovA-1hyuA
1a17A-1elrA
1gh7A-1x3dA
3hz4A-4gwrA
1o51A-2vhgA
1wd6A-3egnA
3pqjA-3broA
2k7jA-1fx2A
3a5uA-1mjeA
1titA-4depB
4n6dA-4la9A
1r1tA-1hstA
2qsjA-2jk1A
1u5tA-1p6rA
3qm2A-1ibjA
3wihA-2dmkA
5eyfA-2o1mA
4l9nA-3bpxA
1a22B-1k85A
1e17A-2ve8A
4cztA-3tt0A
2a6bA-1j77A
1sk7A-1rtwA
2u1aA-1u6fA
1aozA-5akrA
1w0mA-1e1cB
4fcjA-1zo2A
1va8A-1mfgA
3dukA-3qk9A
4jcnA-3m5lA
3l8aA-3dydA
2fnbA-2ox5A
3k7yA-3bs8A
1stzA-1ussA
1koaA-2ocfD
2pbfA-3douA
3darA-4s0sD
4lnpA-2jngA
1r1zA-2a6vA
1ku9A-1bbyA
2f6kA-2c3zA
2fgcA-4fxvA
2edjA-2crmA
1ka6A-3eacA
1whvA-3egnA
3zkkA-4kysA
3tuiC-1y3jA
1yj8A-1z82A
1vgyA-1zpwX
2kkoA-2hoeA
1vlqA-1k8qA
1hdoA-2g5cA
1vr6A-1hfbA
3htsB-2dllA
2cwsA-1qu0A
2cjwA-2g0tA
1xauA-1gh7A
4npfX-2mh8A
1x41A-2iw5B
1c9fA-4wipA
3kb9A-1v4eA
2c6yA-1ustA
1e6iA-4uyeA
2csoA-2j5pA
1xkfA-1vr9A
1mi1A-1u5fA
1o5qA-3qvqA
4hgkC-2dibA
2kbsA-2f5yA
2e3vA-1fg9C
1yq2A-1cx1A
1qgpA-4ou0A
2crmA-4o00A
1i24A-4gkbA
3zyqA-4nacA
4tr0A-2m72A
5epfA-1fovA
3r4tA-1fg3A
1o63A-4ntlA
3hpvA-2pjsA
2dnnA-2la6A
5ci5A-4r9fA
1xpvA-2cv4A
1h75A-4hs1A
3n2nA-5bv8A
3mwmA-2vqcA
2cpiA-1x4eA
1u4qA-1t7sA
1bvyF-3d7nA
3usqA-4y62A
2ib0A-2vxxA
3wmwA-4r1uA
2yhsA-2wjgA
1dc7A-2qv0A
1iy8A-2jahA
3g0jA-3nxbA
3dukA-4xbtA
4k2eA-2hgcA
3t90A-1yleA
2k9nA-1umqA
1l9xA-4qpjC
1eokA-1sfsA
1zq3P-1mbeA
2jahA-3guyA
4nimA-1mg5A
3stiA-3osyA
2c5lC-1wh3A
2zmeA-1sfxA
1nhyA-3m8nA
3jzeA-4lefA
1d8jA-2c6yA
4yv7A-3l6uA
1l1pA-2if4A
2od5A-1w1wE
2lv3A-2khpA
3op1A-3hgmA
1yb2A-1uirA
4btjA-2iwiA
3eurA-2cv4A
1ogpA-3uzeC
2bv6A-3f8cA
1xiwB-3oj2C
2axpA-1yr6A
1iy8A-4okiA
1s3aA-2m72A
3o63A-3aptA
3p7jA-2f5kA
2ns0A-4mtdA
2i6lA-1h8fA
1z9zA-2diqA
2mg4A-1akhA
1tllA-1p6qA
1pogA-1fjlA
3idvA-3vfiA
3md0A-2h18A
1i24A-3sxpA
3un1A-2x6tA
2ltkA-2ywiA
1be9A-3tsvA
2ee3A-2ox5A
2yjpA-1i69A
1t72A-2crbA
1ws6A-1m6yA
2ifgA-1iknC
1suhA-2jlpA
2j12B-3b9kB
1u1sA-5caiA
1yiyA-3ri6A
2a10A-2x3dA
1jt8A-1sroA
4l9nA-1sd4A
1xauA-2k7qA
3whdA-4uwwA
2fvgA-1ysjA
2dk8A-2zxxC
1le8A-4hzfA
2q02A-1ezwA
2ozjA-1ofnA
1jjfA-4o08A
3l50A-2ff3A
2g1uA-4dllA
3r8bB-2cuhA
2di9A-2v33A
4le0A-4zylA
1ne2A-1dusA
1bbyA-3q9vA
2davA-1pd6A
4ba8A-1n26A
3ftbA-1b9hA
3cxgA-2ywiA
1wjoA-1wyrA
1koaA-1uc6A
2dm2A-1pkoA
4p7vA-2i8eA
3rihA-3uceA
3ff9A-3vppA
3p19A-4wuvA
4kjyB-1lwrA
2cr6A-2k7qA
2mr7A-4bpfA
4gyvA-2dfkA
1l7vC-4rvcA
3kzgA-3oekA
1xrfA-3iacA
1lddA-5bs6A
2u1aA-2mgzA
1h3nA-2ielA
2ic2A-2ee2A
1x1eA-2z1nA
4ox6A-2j5aA
2bv6A-2vqcA
3ir4A-3qmxA
3cnxA-3d9rA
2dhjA-1pmsA
2yuyA-2jilA
4ki5M-1wcuA
4i7hA-1bbyA
1rwuA-1vmbA
2ij0C-4gosA
3e9nA-4wuvA
3fe4A-4e9oX
1d2sA-2zglA
1xg5A-1kbzA
2npoA-3t57A
2yuvA-4n8pA
1ph1B-1h95A
3ncmA-2qejA
3lgcA-1b8xA
1xk8A-2j5aA
1gp1A-2djkA
3eurA-3d6iA
3co7C-2htjA
3ffhA-4q75A
3rkrA-2fwmX
4qegA-1ix2A
2piaA-1doiA
1zd1A-1q44A
3iq0A-1jxhA
1fo5A-1okdA
1witA-1ooaA
3d2lA-2nnwB
4q97A-3dj9A
1si9A-2gffA
1auyA-1pov0
2h0bA-2r1bA
1zxqA-2mklC
1h75A-4i2tA
1egaA-1rflA
2y93A-1xq6A
1x41A-1akhA
1vkhA-2cb9A
2f6kA-1pscA
4eewA-1p1aA
2cu1A-2kdbA
2ee3A-1ctoA
1rj8A-1gr3A
1ycsB-2j05A
4c4kO-1i1rA
1n9rA-3swnB
1bvqA-4ncpA
2p3wA-2egkA
3o4rA-2nwqA
1aipC-1wglA
1cf7A-2nnyA
1g6hA-2hydA
1aoyA-3eyyA
2fnoA-4iq1A
1zbqA-1pqwA
2g3aA-2fckA
4omyA-3l2cA
4o8mA-3i6vA
1xqrA-1qbkB
4ix8A-3f0hA
2xy1A-2e3vA
1p8xA-1p8zG
3t4xA-4fc6A
1lssA-3u49A
1jxzA-1wdkA
3tz0A-2gscA
3qqqA-2qfnA
3otfA-3uknA
3broA-1wi9A
2nyuA-2pkwA
2q1wA-3v8bA
1cdbA-2eo1A
3umbA-2fdrA
1c4kA-1dcfA
4irxA-3egcA
2g84A-1wwrA
1yp5A-3fdrA
3qmxA-3fz4A
1x5lA-2cxkA
1i7qB-1dcfA
2kbgA-2ee9A
4gwoA-4h5fA
1tuwA-2hagA
3ctfA-3gnjA
3ld2A-1b6bA
2x7xA-1bdhA
1uf9A-2jeoA
1aqeA-1w7oA
4wutA-5braA
3kzvA-4wuvA
2jgqA-1oy0A
2g84A-2w4lA
1ionA-1y63A
1nz6A-4nkgB
1vmeA-3eqzA
1y0uA-4esfA
2y96A-4i8nA
1i2dA-2f1rA
4xllA-2hqoA
3cxrA-1z45A
1xdnA-1a0iA
4tv5A-3iwpA
2ze5A-2axpA
1uxcA-1bdhA
1kn6A-2vd3A
1yacA-3kl2A
1utbA-4n13A
1je8A-1oddA
3d7nA-1u9cA
2lnbA-2p5kA
4p56A-4n8gA
3ch0A-3qvqA
3vrnA-2augA
1cdbA-1xiwA
1cd9B-2v33A
1dx4A-3pdcA
4gosA-2nqcA
1s3jA-3l7wA
1pd6A-1i1rA
1lddA-2lf7A
5bs6A-1w1wE
4iw3A-3balA
2daxA-2fo3A
2fexA-1dcfA
4dddA-4oanA
3c1mA-3q2sC
1o54A-4gekA
2z1aA-3c9fA
2c60A-2d5gA
3cxrA-1fjhA
1jmkC-4mj3A
1zlpA-4ay7A
4tv5A-1tvlA
2egkA-2omjA
1bagA-2cncA
1u8sA-2cg4A
2k8gA-3zzyA
1i1rB-3lb6A
1nkgA-1gwkA
1c7sA-4rxfA
4lq2A-4nn3A
1wy8A-3pz7A
2fnbA-1x4zA
2nmsA-1f97A
4lfhD-4qegA
1isvA-3fkkA
4jz6A-3prlA
1yzmA-1n4cA
1lddA-1w1wE
1y0hA-1mwyA
2mpuA-2mzrA
1oj5A-1xfnA
1ucrA-2d1hA
3h7aA-1yxmA
3lgcA-1i9dA
4g9bA-2fi1A
2l0aA-2jngA
2lstA-4i5qA
4wghA-1u83A
2qt9A-4j7aA
1aknA-1pv1A
4kzkA-3hutA
1jrhI-3uzeC
4rx6A-3uvjB
1bsvA-2jahA
1zp3A-4ay7A
2vp8A-1izcA
1cidA-1owwA
1bakA-1wi1A
4o08A-4nvrA
2ab0A-4lzlA
3slgA-4lw8A
3l50A-3ffnA
3k4hA-4o5aA
4kd5A-2i6eA
4y0nA-1oxbB
1vcaA-2e7lC
4kqcA-3ckmA
1y9oA-1vmbA
2wweA-3p0cA
1kviA-3ulhA
1q67A-1wg7A
3u9iA-1vlwA
3lgcA-1g6wA
2o7tA-2obpA
2rfbA-3jusA
2hr3A-3bpxA
2d9xA-2fjlA
1g03A-4ph0A
1eaiC-1hx2A
3oicA-1wvgA
1wquA-4gwfA
1ksrA-1qfhA
2plnA-2qr3A
3ps4A-2kv8A
3hv2A-1oxbB
2y1hA-1w3hA
3ezsA-1yiyA
1jqlB-2i3bA
1pkoA-4n5uA
1ussA-5e8gA
4gkbA-4trrA
1uirA-1yz3A
4cymA-1wxqA
1k3sA-4jmfB
2c7fA-1sznA
3gvgA-2otdA
1pbgA-2wagA
2vqcA-1e17A
4rzsA-4rkqA
4evmA-3rpnA
1cf7A-2zmeA
1n7gA-4x54A
1knqA-1osnA
1f5tA-3co7C
1x5lA-1wlhA
1q8mA-2aw2A
2e8bA-1zcuA
4wghA-1bwvA
1y8nA-2gscA
1xedA-2kdgA
1bv8A-3fq4A
1idpA-4kz1A
1ithA-1dlyA
1vcaA-1fg9C
2du2A-1brlA
1xvqA-2ls5A
1ip9A-2io1B
1wf6A-3cojA
3l7wA-1hstA
2kkoA-2c6yA
4m9pA-3uzeC
1nqkA-1vpyA
1vgzA-4kt7A
3egcA-4joqA
2jeoA-2jasA
1vf1A-1nhyA
1dq8A-1f60B
1xg2B-1tdpA
1airA-1k8fA
3omsA-1hanA
1sd4A-1r1tA
4kd5A-3pu5A
1he7A-4hgkC
1oghA-4ao5A
4lldB-1fnfA
1qtrA-2pl5A
1vm6A-1lsuA
4e6pA-3n74A
4hqsA-3kh7A
1lu4A-3qmxA
1jqlB-1sxjA
2ce7A-1sxjC
1rjpA-2oodA
1od7A-4n8pA
2fhmA-2nuhA
1bs9A-2dstA
1w0uA-2cyyA
1x1eA-1zmoA
1h5qA-4wuvA
4lw8A-1bhsA
3gg7A-1vcvA
3n2tA-4oecA
4k2hA-3lteA
2gncA-4cc4B
2huzA-3fncA
1hccA-2qzfA
1i7qB-3eulA
3kcmA-2lstA
1zoxA-4u0qB
3bn3B-2yz1A
1yw4A-1obrA
2vpiA-3eqzA
1nnwA-1t71A
3eivA-2dudA
3gfoA-1w1wA
3wmwA-2c54A
1o6wA-2dk1A
2ewhA-3pacA
2yr3A-1l9mA
1q7tA-2ixdA
3vfiA-4hqsA
2f9yA-3i47A
1flaA-3i42A
1z6mA-4xhmA
1rusA-1r30A
4rzsA-4rk6A
2a28A-1nm7A
3gemA-1gy8A
3pv4A-1vaeA
4h2dA-1u9cA
2wagA-4cd4A
4qvkA-3mb5A
1so2A-3hqyA
4omyA-1fp1D
2kfkA-1iyfA
1o5qA-1nqkA
2afbA-3hicA
4kd5A-1i69A
4h7pA-2bd0A
3kzvA-4iuyA
3tuiC-1opzA
4lw8A-3ai1A
1mekA-3gl3A
1m1bA-2du2A
3zijA-3qmxA
1j75A-3l2cA
1s7iA-3fmbA
3f2gA-2lnbA
1stuA-3adlA
1v5oA-1wgrA
4omyA-2hr3A
4xzdA-4jerA
1s7eA-1akhA
4y5vC-2ed9A
4k07A-2ee3A
3vqfA-1p1dA
2x0sA-1lrtA
4aihA-1r7jA
1j75A-2fa5A
2e6qA-2nmsA
4pmxA-1iv8A
2do3A-1r4kA
1neuA-2cuiA
2co5A-2hr3A
1xedA-2lvcA
3df8A-2j5pA
2aamA-1sznA
4a8xA-1wg1A
3g8zA-2imjA
4rw0A-3rg8A
2hlsA-4xhmA
4x54A-1bhsA
3lyeA-1l2qA
5eegA-1je8A
2wjgA-2vo1A
2kkqA-1wlhA
4irgA-1fbqA
2cq4A-1d8zA
2qfnA-1dxtB
2jt4A-2jw4A
4anuA-1t0yA
1lssA-1pl6A
1x1eA-1h5qA
2gnqA-1jofA
2dhgA-1whxA
1h6kX-1jmtA
2ab0A-3eqzA
3nc3A-3n9yA
2ethA-3jw4A
1fx7A-4ou0A
3ftcA-4gekA
2dj1A-1f37A
1ynpA-3iwpA
1yjdC-1fg9C
1s3aA-2ojlA
1leaA-1e17A
1gxeA-2avgA
3orfA-3rkuA
1xxlA-3r3hA
2cu1A-1wy8A
1d4cA-1fl2A
1resA-1b8iA
1cunA-1wr6A
2vkwA-1x5iA
1t7vA-2mklC
1akhA-3bz6A
2kpkA-1vaeA
2gtrA-1wdkA
3o4rA-4okiA
3a3tA-4k2dA
1kb5B-3b9kB
2bycA-2j5aA
2vp8A-1ydyA
2d9cA-2e3vA
2qswA-3md3A
1hy5A-1k40A
3dnpA-3qu2A
3d02A-2fepA
4aihA-3broA
2g80A-1rkuA
2aawA-2perA
1biiA-4hgkC
1titA-3v8oA
1oftA-3dc4A
1cf7A-3bpxA
1b8qA-3axaA
4r4uA-2qwzA
1fhtA-2m3dA
2olpA-1s69A
1qr4A-2nqcA
3u34A-2a2jA
2g5cA-3fr7A
3kd2A-4mj3A
2geyA-4fcjA
1oplA-2fryA
1n9rA-3pggA
2iepA-1ci5A
3swxA-3t88A
1pkoA-1ksrA
1h5qA-4kttE
1sizA-1q16B
2eddA-1x3dA
1i0rA-1rz0A
1e5wA-3m1iB
4b15A-1vcvA
1hyqA-2cxxA
2jphA-2d5gA
1yreA-1k4jA
2lmrA-2eamA
3f1rA-2f2fA
2z1cA-2exdA
1m3cA-2m16A
4hwkA-4zd6A
1uhmA-1wj5A
2ic2A-1fg9C
1wdtA-4dheA
2k3kA-2dhgA
1rxtA-1z4eA
3qllA-1qtwA
2q1wA-1kbzA
1ng2A-3c0cA
3d6iA-3kebA
1mx1A-4mj3A
4jvuA-3qwqB
3hmcA-2bvtA
2p81A-2z9oA
1le8A-3eyyA
1l5yA-3eulA
2ojlA-1nm3A
1z2lA-2q79A
2k9gA-4esrA
2i79A-4r9mA
1xiwB-1im3D
2co5A-1b9mA
3vfiA-4dvcA
1h75A-4evmA
1cb7B-1r30A
3h7aA-1zh8A
1hkfA-1i1rA
1a8lA-2khpA
2w59A-3r8bB
2b1lA-4hs1A
2o2wA-2eyyA
1abeA-4rxtA
2fezA-1yj5C
1zswA-1bylA
3mb8A-2gfqA
4f53A-2hr2A
2lqoA-1fovA
1neuA-2fnbA
2mhnA-2hyiB
2lmiA-2mgzB
1qqgA-2rsgA
2ocfD-1ug9A
2yuxA-2q0zX
2hw5A-4k29A
3fmoB-2hjvA
1u5sA-3h0fA
3r4cA-1t9zA
1zp3A-2zviA
1h75A-1zynA
4ag7A-1vhsA
4kpaA-3bujA
4gnrA-4ywhA
1h95A-1v1qA
1x8zA-1v9vA
2ns0A-3deuA
1vecA-1wp9A
1y8xA-2fo3A
1b4aA-1bbyA
4jvuA-4ndmB
1mgpA-3pl5A
1wi5A-1luzA
3pxvA-4urpA
2nmsA-1witA
3b5hA-1wwcA
1up7A-3e9nA
2vqcA-1hstA
1yg2A-2pg4A
3lv8A-1t0hB
1uhnA-2m7kA
3lvjC-1vm0A
1adrA-1zugA
1u2hA-2cuhA
2lqoA-4tr0A
1y8cA-3ntvA
2p7hA-1ws6A
3qwqB-2k7qA
4rm7A-2wbiA
2hr3A-2pg4A
1pceA-1tbqR
2yd2A-1uemA
4macA-1e5wA
4hrxA-4zv9A
3h7aA-4okiA
3hqxA-1omiA
3gyeA-1ynpA
3zyqA-1z2qA
3inpA-3zlfA
1zq1C-1usmA
1ueqA-2yubA
1yo6A-3o4rA
1vqtA-3no1A
1u6gA-1w1wE
3gvgA-3i4eA
2c54A-3oecA
2gwgA-3iacA
3egtA-5e8hA
2gdzA-4nmhA
1id1A-2uyyA
1zoxA-1mq8A
1nd5A-3k4pA
1hkfA-1ug9A
1d8jA-2pg4A
1e4sA-1ut3A
4fxvA-2do4A
1i3cA-3c3mA
2lniA-4p6zB
3zq7A-3q9vA
1ovnA-4tr0A
2i7kA-3iu5A
3e9nA-1gy8A
2ce7A-1sxjD
1qzmA-1e94E
3bpxA-1bbyA
1v5pA-1v61A
1q8mA-1titA
4oouA-1w37A
2co5A-3iwzA
4i2tA-2ljaA
2douA-3jtxA
4k2eA-2v7fA
2kvqG-2cp6A
1p6rA-5e8gA
2fjlA-4kaxB
2davA-2cuiA
2d9iA-1vm0A
3qp3A-2c9aA
1k61A-1ug2A
2yumA-1pogA
2l08A-2la6A
4j3gA-2hqyA
4o32A-1on4A
2fq3A-1akhA
1deoA-1o4vA
4lldB-1vcaA
1j1tA-3pveA
4pngA-4o32A
1p2fA-3cz5A
1i27A-2pg4A
2fbhA-1leaA
1go5A-1vdlA
3a3tA-2b5xA
1nmnA-2ch5A
1k40A-1gs9A
3hxsA-2bmxA
3ai1A-1lssA
2dhzA-1j8cA
2qzjA-4zylA
3getA-4kamA
3eodA-1qo0D
3gm1A-1s05A
1qlwA-2i3dA
1de0A-1np6A
1tbxA-2v7fA
1kxjA-3cfyA
4fryA-2nycA
3b5hA-1ix2A
2ca5A-1grjA
1uurA-2augA
4i5qA-4hs1A
2lkcA-3w5iA
1bihA-2rikA
3lv8A-2axpA
1gxrA-3vi3A
1jmwA-3iqcA
3hxsA-1z5yE
1z6bA-2o6bA
2genA-3g1lA
1opzA-4fxwA
3uwpA-1i9gA
3ecfA-3dmcA
1uadC-3brfA
3gg7A-3hmcA
3vv5A-1nh7A
4basA-2gf0A
4dc9A-1xp8A
4zdmA-4p8bA
1vrbA-1lr5A
1o4xA-1le8A
2xykA-1or4A
1ovnA-4gwrA
2fgcA-4a8xA
1vffA-2bv9A
1g84A-1eutA
3h0uA-1tg6A
3elkA-3k69A
3rkuA-3lf1A
1urrA-4p2fA
1id1A-1bhsA
2jrhA-1iyfA
1ku9A-1e17A
1vieA-1c6vX
2gncA-2l8dA
3l2cA-1uhmA
2vryA-1o1mA
1b6eA-1t8cA
2nzcA-2mzqA
1kwgA-3hdvA
4u0qB-1smoA
1i6wA-1lpmA
2i9uA-2a4aA
2d9qB-1i85A
2icsA-1narA
1fyzA-3kwoA
3kh0A-3w1yA
2j0qD-2dhgA
1de0A-2vo1A
2m0tA-2o2tA
2p0wA-4e2aA
1i24A-1xhlA
1x1mA-2m4nA
3ps4A-2kg2A
2p81A-1z05A
3ju7A-3dodA
1m5zA-2jilA
1ujmA-1mg5A
4r9kA-1zo2A
5c4qA-4qnsA
2dbjA-1ajwA
1x4cA-3d2wA
1iuyA-2w57A
1x3dA-2yuxA
1oi4A-3ktoA
2nmsA-1g84A
4zd6A-4e4yA
1xiwA-4lfhG
1stzA-2jscA
3v8bA-1gy8A
1lc5A-2o1bA
1ve3A-1aqiA
2hqtA-4dejA
1w6uA-2gdzA
1nctA-2h32A
2ednA-2dn7A
3rihA-3afmA
2pblA-1iunA
2qgxA-3k9pA
2yrzA-1p7bA
2qhxA-1n5dA
1aw7A-2cu3A
4kqwA-3k96A
1guaB-1v5tA
4dywA-1viuA
5eegA-1oyiA
2xigA-1e17A
2b7jA-1z6mA
1dnyA-2l4bA
1ri7A-1opzA
1wfoA-2ee3A
1occD-1jb0X
1up7A-1u8xX
3jw4A-2p5kA
1iy8A-2c54A
1z1dA-3l7wA
3wyrA-2ednA
4mngE-2v9tA
4fc6A-1t2aA
3f8cA-2v7fA
2kgtA-2yuqA
2ohfA-4kyuA
3t4xA-2y93A
3l8aA-2gb3A
3h76A-3gwaA
2mzqA-1wg1A
1izcA-2htmA
4gekA-1r18A
4du5A-2v78A
1k0vA-3sxlA
3wguE-3b8eB
1wjkA-4hs1A
4wxyB-1d5wA
1oy0A-3v0uA
3k8nA-4i5qA
2h0bA-3axdA
2d9cA-4hgkC
1v3zA-2ekyA
3umaA-2f9sA
3orfA-1t2aA
2u1aA-2cpiA
3kyiB-1oxbB
2ozgA-1y9kA
2ncmA-2vkwA
3ncmA-1n6uA
2ifgA-2ds4A
4o32A-3l9vA
2crvA-1xe1A
2cayA-1wi1A
2cjtA-2dmgA
2bycA-1utaA
4ba8A-2edjA
1i6wA-1uxoA
2f5kA-2o4xB
2jbwA-3bdiA
1g5rA-2ihyA
1l9xA-1mvoA
1uhsA-1x41A
2julA-1snlA
4damA-1yezA
1yg2A-1xmaA
2od5A-1wi9A
4hgkC-3ly6A
2orvA-1oftA
1m1bA-1yx1A
1egoA-3rdwA
2b0hA-4er9A
1dgnA-3qf2A
3umbA-3k1zA
4orrA-1xkiA
2qswA-2y3yA
4lnpA-2js2A
1od7A-1c8pA
3bdbA-1xiwA
2ay0A-1arqA
2pzdA-2o2tA
2ol3A-2v33A
2fokA-4qbnA
2wjjA-1azsC
3erwA-3gnjA
1u2hA-2j12B
1v8cA-1t0qC
1ntfA-3i41A
1w6jA-1x9dA
1w5sA-1y0uA
4p48A-1bj8A
1htnA-4qkgA
2x0sA-3fgcB
3c5rA-3hraA
1n5dA-3e9qA
1danU-4n5uA
1jopA-4lejA
3d2lA-2yvlA
1rjpA-3gg7A
1fj2A-2fukA
4nq8A-4pbqA
1zlpA-1vkfA
1gl4B-1wlhA
3ot1A-1oxbB
3ec9A-4r9kA
2a5yB-1r7jA
1ixlA-1yliA
4fd9A-1ag4A
2lvcA-4nobA
4ggcA-1jjuB
1eq9A-1dleA
1q8mA-4qegA
3uv4A-3mb3A
4fxwA-2krrA
1fl2A-1ps9A
3knzA-3hbaA
2kbsA-2h2bA
3wjbA-3rswA
4ej0A-4nmhA
3m2pA-4ej0A
2bdeA-2hdoA
2nptB-1wx7A
1dnvA-3t30A
4zrmA-3uceA
1j75A-1d8jA
3uboA-3looA
2pblA-1k8qA
1ve6A-2gzrA
2mklC-1fg9C
3ddvA-3hfiA
1gvnB-1knqA
1a7dA-1s05A
1lf6A-1wzzA
4pafA-1p99A
1t98A-1r1tA
1z1wA-1espA
4exlA-4r6hA
1x5lA-2q0zX
3g02A-3e3aA
1ph1B-2dudA
1umqA-1r1tA
1utbA-4oanA
1evyA-2i76A
4bd9B-1f5rI
4c4kO-1cd1A
1sfuA-1fx7A
2dk8A-2fokA
4hgkC-3brfA
1ub9A-1bbyA
1de0A-2cjwA
2hf5A-1qxpA
1id1A-4kttE
3hdcA-3cxgA
2pwyA-2gh1A
1u2zA-1vbfA
4wytA-2h2bA
1x5aA-1l9mA
4jvwA-5anmE
2a7kA-4q1gA
3l9uA-2ojlA
1mv3A-2jngA
4zrmA-2pk3A
2kojA-2omjA
2cw9A-2owpA
1q1oA-3r66C
3cu5A-2hqrA
3fzqA-2fi1A
3gxaA-1sw1A
1b6uA-2ed9A
2grjA-1bifA
2rf0A-1negA
1mx1A-2xmzA
2oodA-3ct7A
3gyyA-3n26A
1wd6A-2zdpA
4cjmA-4x37A
4jvwA-2ednA
1wgnA-2cwbA
1hdoA-4h15A
2oi8A-4j19A
3b5eA-1gkkA
3a25A-1eizA
3d7nA-2qzjA
2f2eA-4gcvA
4a4dA-2p6nA
2kk6A-1bmbA
2yr3A-2ds4A
3wnwA-1nf4A
4uqtA-1d8zA
1yf9A-2ebmA
1qzmA-4lv5B
4n5uA-2yrzA
3n74A-1mg5A
3uknA-2k0gA
2q1wA-4wuvA
1s29A-1zh5A
1qg3A-1uadC
1m6eX-1pjzA
1njkA-2fs2A
3olzA-3tb6A
1o0vA-2dn7A
4q2qA-1va8A
4lldB-1l9mA
2h2wA-4e7oA
1ucrA-1zybA
2rnjA-1je8A
3lv2A-2c44A
1yx1A-3o63A
2vzoA-2p9rA
1cwpA-1b35B
3wh2A-3cfwA
1wznA-5bp7A
1i85A-2wp3T
2nn2A-2yy9A
3o4rA-4r1uA
3b5eA-4x00A
1o3uA-1t6iA
2fmlA-2azwA
1edtA-2bv9A
2cuiA-1ug9A
2dhjA-2cy4A
2nxoA-1pc3A
2a6vA-1oq1A
3k8nA-2i3yA
3guyA-4trrA
1e1cB-1u83A
2h00A-3c3pA
1xmeC-1q90R
1n99A-1u3bA
4i6kA-1wkyA
1ag4A-2jdgA
1ya5A-1x5yA
1flaA-3eqzA
2q2hA-3i4oA
1h6kX-1wi8A
3wyrA-1danU
2v2gA-1t4yA
3c9gA-2wnyA
1zrsA-2qv0A
1yixA-2v81A
1hkfA-3w9eC
4hblA-2p5kA
2dwxA-3fq4A
2od4A-3fmbA
1j6pA-4infA
1id1A-1h2bA
1uc6A-3uzeC
2obbA-3kbbA
1cfbA-1z0mA
3o38A-3u49A
2wagA-3lbcA
1mekA-3l9sA
3ksvA-2oikA
3wh2A-1gz2A
2lmgA-2oo2A
4zd6A-1bhsA
3ai1A-1dpgA
3k86A-3ec6A
1u8sA-2dgxA
1j75A-3deuA
3o4rA-1h5qA
1neuA-1ooaA
1bbnA-3bpoA
4i2tA-1wjkA
1whyA-1wi8A
1s4qA-1knqA
4hwkA-3e9qA
1nctA-1soxA
1vlmA-3orhA
4gcvA-1qbjA
3vv5A-4nguA
1fjcA-1wi8A
2cv4A-2lrnA
1n7gA-1mg5A
1v98A-2perA
4rxjA-2o4xB
3ju7A-2fyfA
1i1jA-2j05A
1kgdA-1uf9A
1idyA-2fezA
1nqeA-1kmoA
3rkrA-2x6tA
2a28A-2k6dA
3ncmA-2bc4A
1p2fA-3kyiB
1bkrA-1bhdA
2cr6A-2ox5A
3qp3A-1wwbX
3lrqA-2lxhC
4jrrA-4hqsA
1qbjA-4rayA
2cptA-1wrdA
3pm0A-2x5wA
2hzeA-1oyjA
1qdlB-3nnsA
4hgkC-1smoA
1q67A-2xqnM
3dm8A-2k54A
2edjA-1v5jA
1o5uA-1y9qA
1u5sA-2gncA
3l49A-1peaA
1n7gA-2qhxA
1xedA-2ednA
1gcpA-2j05A
1a22A-3lb6A
2zmeA-4a5mA
4oxxA-3t8yA
3oecA-2pzjA
1jjfA-2r8bA
2m2lA-2kvmA
2wlaA-4cmyA
3q2sC-3b4dA
1hkqA-1zlkA
1mx1A-2dstA
2f5kA-2r57A
1npyA-3nglA
2edjA-3qwqB
1nkxA-3n26A
2fh5B-2b8wA
3p19A-2o2yA
1t5iA-3fmoB
1pytA-2pebA
1vjrA-1te2A
3bgdA-3douA
2mb0B-3zzyA
1wlnA-2fezA
4nsqA-3ld2A
1wwcA-2gj7E
3iruA-4nv0A
3lteA-4zylA
1lsuA-1pl6A
1y7uA-2cyeA
4aihA-1ucrA
1t0iA-2h2wA
3w5iA-1zunB
2dpmA-1ne2A
5dh9B-1irsA
3dezA-1vchA
1pk8A-1auvA
1u5fA-1i2hA
4glmA-4lnpA
2bruC-1y9dA
3nglA-1edzA
4o32A-2dj0A
1iymA-1g25A
1btnA-1xd4A
3l8eA-2hx1A
2i7xA-2qedA
1ttnA-3phxB
2ce7A-5expA
2xigA-1q1hA
2isyA-2hgcA
3s5oA-3fkkA
1mbaA-2vryA
1ekjA-1g5cA
1y8aA-4hgnA
3cz5A-2plnA
3lu1A-3oicA
3hdsA-3bguA
1b72A-2qhbA
1idpA-3nv0B
1fnnA-4ou0A
2qq2A-1z6bA
1iuyA-3elkA
1z05A-1tbxA
1uhmA-1r1tA
1nstA-3u3kA
2mqjA-3w1sC
1lddA-2pg4A
1f38A-3njrA
2imrA-2pajA
3fv6A-2ouxA
2crzA-1fg9C
2jvbA-1vhgA
2cy8A-1c7nA
3hrmA-1xmaA
2goxB-1m7kA
3cu5A-3jteA
1wbaA-4x37A
4iw3A-3loiA
3mb5A-2yxdA
4i3fA-1k8qA
2ghaA-2xd2A
3oicA-1u9jA
1f5tA-3l2cA
1jndA-1w9pA
1l7vC-2onkA
4is2A-4r1uA
2remA-3ixrA
1gxtA-1nwaA
1le8A-1fexA
4ou0A-1a04A
1uhmA-1s3jA
1bvyF-4e7oA
3blzA-1z1sA
4pf6A-4h5fA
1fhgA-1f97A
4eukA-3b2nA
1gviA-3wmsA
2cr6A-4q97A
2ge3A-2z0zA
1ussA-1qbjA
1k85A-1ueyA
3oxnA-2pvuA
3cxrA-1mg5A
3c0cA-1g5vA
2yr3A-1qfhA
3ksmA-2x7xA
1rq5A-1g87A
2fptA-1zccA
1gqaA-1tfkB
1bpvA-1txkA
2byoA-4qa8A
2bufA-2va1A
2ayzA-1d5wA
1x6gA-1g5vA
4aajA-1fhvA
1yg2A-3elkA
1ucrA-1q1hA
1svqA-3ffkA
3co7C-1lnwA
3lgcA-1nm3A
1kxuA-1f5qB
2edjA-4n8pA
1kyoI-1occM
1w80A-1xq4A
3dj9A-2hazA
2o2yA-1wvgA
1u6lA-3l20A
3eliA-1ln1A
1u2fA-1wexA
1m3cA-2digA
1pbgA-3exrA
3o4rA-1g1aA
3tn7A-4fc6A
4macA-2dhzA
1kbzA-1wvgA
1id1A-1lsuA
4rw0A-1b1aA
2nmsA-2db8A
2qjfA-1i2dA
1lvbA-1l1jA
4k2dA-3gl3A
1bsvA-3o38A
2v81A-1hfbA
2crgA-1zq3P
3b7cA-2geyA
3i4fA-1w6uA
1z45A-3guyA
1xmkA-1p4xA
1z45A-1mg5A
3bkfA-1d8zA
3eyyA-1r7jA
1ng3A-1kdgA
1zwwA-1i49A
2cteA-2ctkA
2d9aA-3elkA
1vcfA-1qwgA
2z0mA-3fhcB
2iwiA-3p86A
1ya5A-3pucA
1e2xA-2ve8A
1h3gA-1ix2A
3o5zA-1g5vA
3o4rA-2gdzA
1tikA-2qr3A
3lv8A-3neyA
3aamA-2otdA
1pueE-2lf7A
1pkoA-1za6B
1e1cB-1vkfA
4ej0A-3wxbA
3govB-2fp7B
1xedA-2c9aA
3o1kA-1y13A
1r26A-4ruvA
2mgzA-2km8B
4tr0A-3apsA
1xmeC-4in5H
1yvkA-2p0wA
1n0lA-2criA
2nuhA-2j5aA
1epfA-2iepA
1v5uA-3g9wA
4lldB-2v9tA
1bj7A-1qwdA
4jegA-2dm0A
1itxA-3l2iA
4jcnA-1l1jA
1wu7A-1usyA
1faaA-1aazA
2f1rA-2g0tA
3loqA-4wnyA
4wuiA-2oczA
2q62A-3kcnA
4xuoA-2o14A
2jzrA-4hqsA
1sulA-2cxxA
1f2rI-2d5gA
1iy8A-4zrmA
1yn8A-1z9zA
1eazA-1zm0A
3gzsA-1hh8A
2pyyA-4gl0A
2v1rA-2a36A
2fokA-1oddA
2a36A-2l89A
1z7eA-1yb1A
1ixlA-1y7uA
1y7nA-1ueqA
1bvyF-3nhmA
2q1wA-4iuyA
1qgpA-1ft9A
4oxxA-1mvoA
2nr5A-2g38B
1ustA-2w57A
1oftA-1g5rA
1wggA-4a20A
3m1iB-2dkpA
1rjpA-3na8A
1xrjA-4e22A
1v98A-2ywiA
4k2dA-2f51A
4ntlA-2pvuA
2z1nA-2pzjA
2r32A-4douA
2o16A-2j9lA
2fnaA-1ucrA
2zfzA-1b4bA
4ifsA-1j0wA
3iosA-2ls5A
3eodA-3lteA
1iv6A-2fnaA
4f25A-1fj7A
2cs0A-1uurA
1s9cA-2q78A
2abwA-3jteA
2yp6A-3d21A
2eo9A-3bdbA
1ifyA-1tteA
1q1qA-1zuhA
4yleA-3gbvA
3cn7A-4wy5A
4fryA-1vr9A
3hrmA-2lnbA
1koaA-3wihA
4j15A-2b29A
1n97A-3bujA
4irgA-2daoA
4dz1A-2pvuA
2j0qD-3md3A
4e6pA-1h5qA
1yliA-2fujA
4mngE-1od7A
1mq8A-2ocfD
2ncmA-4q97A
1om0A-3cu2A
3h7aA-2b69A
3ucxA-1g1aA
2kfkA-1wh3A
1ji7A-1b0xA
2dm0A-2augA
2y69L-1occL
2ocgA-1jmkC
4joqA-4z0nA
2iu5A-2o7tA
1idyA-2ezhA
3kxpA-3bdiA
3ctaA-1aoyA
2pblA-1ukcA
1ufoA-4j7aA
2js2A-4esrA
1to3A-1rqbA
1t9zA-1aq6A
4txoB-4tr0A
4rwtC-1k5dC
1ajwA-2d7pA
2j1lA-2yhsA
2q87A-3bovA
2ah5A-2fdrA
2j1lA-1zunB
2a9vA-2ayyA
3darA-2c9aA
1i2dA-2grjA
2cocA-2r09A
3umcA-3u26A
4i8nA-1xriA
1hyqA-2wjgA
4z0tA-3afmA
3c07A-2i10A
1mppA-2fivA
1g5rA-1sxjC
1ji0A-1g5rA
3zizA-4rxfA
3s97C-2q87A
1cf7A-1xmkA
2ylnA-4mx6A
3l8aA-2c44A
1r4vA-3nqjA
1p6rA-1fx7A
1q8mA-2ednA
2rd7C-3l4rA
3iosA-2f51A
2vrnA-2qr3A
3fs2A-1to3A
1i1sA-1on1A
3c8jA-3whdA
4yo7A-3sg0A
4exlA-1xt8A
3l8rA-1wr0A
4btjA-3cokA
2b69A-2fwmX
3hz4A-2m72A
1od7A-2ocfD
2eo1A-4nobA
4q9cA-1rhfA
1t5iA-1gm5A
3wxbA-2x6tA
1ix2A-1u4eA
1f5tA-4aihA
3s9oA-1sr2A
1xpvA-3ir4A
1ur6B-2oxqC
1mkwK-1ybwA
1zc4B-3g9wA
1y81A-5e4rA
3grwA-3bovA
2w11A-4jdpA
4gudA-3lteA
3r03A-1sjyA
1tllA-2zayA
1oq4A-2wlaA
1w4mA-1v3fA
2kewA-2d4rA
1xi9A-2fn6A
2fwlA-1c53A
1jopA-1sfnA
3nywA-1xq6A
1yjdC-1pkoA
2ctlA-1ec6A
1uhmA-2lnbA
4a5mA-1b9mA
1o5qA-4oecA
1e5kA-1fo9A
2bmcA-2ac3A
2cwbA-2dklA
2yr3A-2edxA
2onlC-3udbA
2wz9A-3apsA
1v6eA-1v5tA
3gfoA-1g6hA
1ij5A-1c7vA
4tpkA-1mx1A
4wp9A-1cs4A
3mwmA-3l7wA
3d6xA-4zw0A
3gvgA-1gt8A
4q5fA-1ttzA
3or5A-2lrnA
1vavA-1umzA
2ytcA-1whvA
1kqrA-3zxfA
3jzeA-1lbmA
4dejA-4q5fA
2v3dA-2ffcA
3crnA-4zylA
2q02A-1iwpA
1ohuA-2bidA
2dnyA-1x4cA
2a36A-4cc4B
1o7fA-1ustA
3wnwA-1umnA
4o08A-3e3aA
1t4lB-1t4oA
3u5rE-3s9fA
3nbaA-1yulA
1bcmA-4fw2A
4e70A-2hgcA
1ueqA-3shuA
1cf9A-3i42A
3lncA-2iyqA
2cufA-1le8A
1egoA-2ywiA
3bwgA-1hstA
2bv6A-4k2eA
4o32A-2ljaA
1uc6A-1n26A
1fjcA-1d9aA
1of1A-1knqA
1sgjA-1zp3A
2f4wA-4y1lC
1o51A-4p2fA
4apvA-1b8aA
1v6bA-1be9A
2xqnM-1u5gA
4qrzA-3n26A
1ub9A-1s3jA
4jzrA-3ooxA
2ditA-2f9dA
4jvuA-1t7vA
1u39A-1b8qA
1ovnA-1iloA
1a22B-2cxkA
4if2A-1m7xA
3ai1A-4kttE
2j12B-2ol3A
4tv5A-1rhcA
4kunA-1b9xC
2jo6A-1bccE
1sgjA-1b54A
2eo1A-2h32A
3oj2C-1wwcA
3bs5B-2eamA
4jdfA-3ho7A
3c8jA-2py2A
3l5kA-2hcfA
4fcjA-3ec9A
1c4kA-3crnA
1egoA-4pngA
3r8bB-2dm4A
1id1A-4dllA
3pqjA-1xd7A
3w9yA-1de0A
1x5kA-1lwrA
1on4A-3or5A
3lmyA-4rxfA
2fsrA-2a4nA
1ymyA-1gkrA
2goxB-1m62A
1pmrA-1y8nB
1ng2A-3thkA
4o8mA-4p47A
1sj7A-1sj8A
2z67A-3jtxA
1tqiA-2javA
1kgdA-1s4qA
2jrhA-2byeA
1rliA-3eulA
2lxuA-2disA
1xcbA-2ve8A
2ra2A-3swnB
2od4A-2dgxA
2gk3A-3khtA
1he7A-4qegA
1vlqA-2i3dA
3trgA-1j27A
1t0iA-2b4aA
5f1qA-4rnsA
2fmuA-1bhsA
2r2oA-4bkgA
2ffiA-3dg3A
1wy8A-3r66C
3fcyA-3dkrA
3fcyA-2xmzA
4p56A-2y7wA
1gcpA-2l8dA
1mq8A-2nqcA
1ae1A-1n5dA
1f5tA-1xmaA
1r8hA-1m5hA
1f16A-1k3kA
4j15A-1o7iA
1z6mA-3apsA
3nbaA-3kflA
2dibA-3ly6A
2j12B-3weaA
1s3sG-1l7yA
2wz9A-1fovA
4lldB-2kdgA
3rkrA-3guyA
1civA-2fmuA
1azsC-2cxxA
3hz4A-2ywiA
1iukA-4dllA
3kvqA-4m9pA
2i00A-2fe7A
1p6xA-1viaA
3iwzA-1ufmA
1a7tA-1wraA
1jsxA-2nnwB
2m8hA-1u6fA
1gyuA-2k78A
1vjkA-1l4zB
2f8lA-4oa5A
4af2A-2l5oA
1ly1A-1q3tA
3jxpA-1ww1A
1pjzA-4oa5A
2xuaA-1xfdA
1u5tB-1r1tA
1k5dB-1xr0B
1z05A-1i27A
2nmsA-1neuA
1nf2A-3kbbA
1y81A-1pqwA
1njfA-2gnoA
1a7jA-1zuhA
4mjsA-1j8cA
2dj1A-4ef0A
4ap8A-2q5wE
2bc4A-3dj9A
4k2eA-1e17A
1orrA-3oecA
2jzrA-4i5qA
3r2nA-1r5tA
3nywA-4zd6A
2eobA-3eacA
2db8A-3mgaA
1xf7A-3znfA
2oodA-3ij6A
1t98A-2dk8A
1sgjA-1lrtA
3a3tA-1fovA
1ksrA-1eutA
1sxeA-1wwvA
1faoA-3syxA
2cn5A-1zxeA
2xstA-1z24A
2esnA-5ci5A
3jteA-3cg4A
2yp6A-4hs1A
2lqrA-1jmxA
1titA-1t7vA
3cxrA-3eheA
2q2iA-3ersX
1suuA-1wp5A
1gmeA-2xcmC
1kbzA-2b69A
2cteA-2ba0A
3akcA-1a7jA
5dzuA-1pwaA
1b1bA-1z1dA
1oyiA-1e2xA
2od5A-2lnbA
1ce6B-4y5vC
1f5tA-2fswA
1oyiA-2dk8A
1u5tB-2p5kA
4e6pA-1x1eA
4j20A-1etpA
1dj7B-2cp5A
3tn7A-2q1wA
4rv0A-1wlfA
3b9kB-1n26A
3wd6A-1t4yA
1stzA-2zl1B
1w1wE-2axlA
2obpA-1t98A
2c6yA-2p5kA
1j0wA-3g9wA
1u5tC-4a5mA
3ci0I-3sokA
2yuvA-1bj8A
2io1B-4eewA
3ftbA-2fm1A
1tf2A-1g5rA
4zd6A-4trrA
1i24A-4r1uA
2oiwA-4zw0A
4wp0A-3bs8A
2fptA-1xi3A
1j8dA-2bduA
3bz6A-3rjpA
3n2tA-1twdA
1s2oA-3mc1A
2cvoA-1id1A
2remA-3feuA
3n8hA-5ahwA
1g1cA-1i1rA
1xauA-1sy6A
1fhgA-2kdgA
1j75A-1wj5A
1xg5A-4h7pA
4q9cA-3r8bB
2qq2A-3lmbA
3wyrA-1uenA
1c8pA-3uzeC
2m1zA-3lucA
3eqzA-2hqrA
1u5tB-2htjA
1xf7A-2epsA
1j2fA-2pieA
1mdoA-2gb3A
1x5oA-2e5iA
1ri9A-2a36A
3r8bB-1c8pA
2vd2A-4ln5A
1senA-1b9xC
1z6mA-1r26A
3b7cA-1idpA
4hqsA-1fovA
2ns0A-4wf2A
2zxeB-1m56D
1id1A-1zmoA
2yp6A-2dj0A
1xd4A-2rsgA
4gudA-1dc7A
1olzA-2k1mA
2vrnA-2plnA
1sfsA-1cecA
2r3zA-4xt1B
2gdzA-4wuvA
3slgA-3i52A
3nywA-2nwqA
1h75A-2hnlA
1x1eA-2gdzA
3w37A-4oouA
1oyiA-2ethA
2pzgA-2oljA
2olcA-2clqA
4qegA-1witA
4tr0A-2l5lA
2bv6A-2j5pA
2v1rA-1wyxA
2wjgA-3refA
3e96A-4ipiA
1q8mA-1kb5B
4yahX-4mcoA
3kxoA-2yanA
3dbxA-3kvqA
2jg1A-3ewmA
2dk8A-2lkpA
3wk4A-3mmzA
1negA-3llrA
4jegA-2eo6A
1y0uA-2krfA
3s97C-2j12B
1sfuA-3kccA
2vusI-2darA
1woqA-4bqzA
3wk4A-1j8dA
2aewA-4y0gA
4ikgA-2jphA
1v7mV-4zf7A
2okcA-3a25A
2pzjA-3lf1A
4hw0A-1lddA
1n5dA-4ej0A
2aw2A-3ly6A
3kd6A-1v19A
2b0lA-3deuA
4hwkA-1t2aA
5e8dA-1xdtR
3kzgA-3zkkA
1y7pA-2pe8A
1apoA-1pfxL
2g0tA-1viaA
1b35A-1f15A
1izjA-1vjzA
1a0bA-1c03A
1ufkA-1ne2A
1x58A-1zlkA
1uw4A-1wwhA
2zcwA-3l7wA
2u2fA-2km8B
1piiA-1lbmA
1cf7A-1oyiA
3vi3A-2f1eA
1i85A-1smoA
1q3tA-2if2A
3ieiA-1xxlA
3mgkA-1i7qB
3og9A-1ac5A
1tf2A-1jr6A
3fw2A-3kcmA
2cpeA-3b4dA
2p81A-1b72B
1srzA-2psmC
2cv4A-1iloA
1wryA-1oyjA
4r2nA-4piwA
4h0cA-2ocgA
1l9xA-3ktoA
3c1mA-2omoA
1fj2A-3fobA
3ffhA-4zm3A
4kvmE-1bobA
3ncmA-1witA
4q9bA-1im3D
1idpA-3er7A
3bovA-4u0qB
1vq1A-1uirA
1u9dA-1bjpA
1iuyA-2hyeC
1cc7A-3egnA
2b8wA-3bb1A
1qo2A-4nu7A
1guiA-1i5pA
1b6uA-2crmA
2aw2A-1l9mA
1ce6B-2erjC
3iijA-1g3uA
1i1gA-2j5pA
2rgyA-4kvfA
2vzoA-4oouA
3he2A-2f6qA
2febA-1jfnA
1stuA-1di2A
3brqA-3k9cA
2go8A-3fmbA
1oeyJ-3pz8A
3gvgA-4ay7A
1iuyA-1fnnA
1lzkA-1r3dA
1ucrA-2fxaA
2q87A-1a22B
1f4sP-1cldA
1u2hA-1n26A
1iq8A-2nwaA
2ytcA-1x5pA
1on1A-1zlkA
2fzvA-3luaA
1gqgA-1ywkA
2rgyA-3dbiA
4af2A-2yp6A
2a4vA-1nm3A
1sxjE-1sxjA
1y0uA-1w7pD
2qb1A-1x40A
1ij5A-1qjtA
2hi3A-1bw6A
1wjnA-2c5lC
1on4A-3ixrA
1yo4A-3ginA
4jbeA-3qanA
1zoxA-1ogpA
3lm0A-1j7iA
1gl4B-4ba8A
1qsvA-4k07A
4etsA-3f8cA
1nijA-4kyuA
1gv3A-1z0kB
2dibA-1ehxA
3lm0A-2chlA
1yjdC-3weaA
2c44A-3mebA
1bwvA-2av5A
4c0rA-1zbmA
3pgpA-2fiaA
4z0tA-3o38A
2g1uA-4h15A
3darA-2w59A
1hloA-1uklC
1g0uL-1q5rH
2bc4A-1x5aA
4w8gA-2fw1A
1pyfA-1zsxA
1vyvA-1z6gA
1grwA-2f1eA
1guaB-2c5lC
1s3aA-3iosA
1edtA-1isvA
1ibxB-1wxaA
2dwxA-2p9rA
2bc4B-2nqcA
1wfoA-1qg3A
1zuhA-2ar7A
2retA-3sokA
2brxA-2j4jA
1r26A-3l9uA
4ruvA-2l5lA
4lxgA-1imjA
1wggA-1v5tA
2ckfB-3cu3A
2plwA-1g55A
1nksA-1d6jA
2g5cA-1lj8A
2o1eA-3md9A
4du5A-3kzhA
1kngA-3d21A
1t5iA-1vecA
3s97C-1pkoA
2fa5A-2co5A
1c53A-1fcdC
1zq3P-1idyA
2trcP-4hs1A
3gemA-1s6yA
1le8A-1hdpA
2ol3A-2avgA
4nu7A-3eb2A
1bsvA-1gy8A
2dk8A-2p8tA
2m0cA-1b72B
1b6uA-2yuxA
3p5tL-4a8xA
4e22A-1viaA
4qpjC-3cg4A
4qecA-4zrmA
1s3sG-1v5oA
1im3D-1a9vA
2dn7A-2arwA
3ot1A-3uk7A
1xvxA-3kzgA
1wr8A-1l8lA
2nwqA-4nmhA
4io2A-2ozzA
3vm5A-3wsuA
3lvzA-4bp0A
2pwyA-2okcA
1nksA-1a7jA
2cozA-2cp5A
1rflA-2ohfA
3slgA-4e6pA
3slgA-1mg5A
2qhxA-1wvgA
1znpA-2d40A
2bc4A-1wf5A
3ljsA-1c3qA
3e96A-1mxsA
2kkqA-1lwrA
2oi8A-1lddA
3ngfA-3no3A
3darA-3w9eC
3bovA-1pd6A
2e4oA-2o1oA
4la9A-2q88A
4p2bA-2gm3A
1dcqA-1iknD
1pjzA-5bp7A
3inpA-3ritA
2gswA-2gk3A
4ef0A-2khpA
2b8mA-2z69A
1va8A-2yubA
2dmzA-2i6vA
3hz4A-3h8qA
4exlA-3mpkA
1e5xA-4aecA
1xiwA-4nobA
1jxzA-3gf3A
1k61A-2iw5B
2cu1A-2d5gA
4lq2A-3ho7A
1byfA-1jznA
1wr7A-1wmvA
4cymA-1udxA
2ncmA-2qejA
3s2sA-3r2jA
1cf7A-2w57A
3t4xA-3gemA
2wc1A-3n53A
4fc6A-3orfA
3ot1A-2qr3A
2cy4A-2r09A
1xauA-4n8pA
4kvmE-2huzA
1k4jA-1y9wA
2pshA-1dx4A
4cg3A-2h1iA
4f42A-1ichA
1p1tA-1whxA
1oplA-1tqiA
3co7C-2fe3A
1zjkA-1hfiA
2l72A-1p8zG
2q1wA-3rkuA
4lldB-1epfA
4q9bA-2db8A
1mk4A-2g3aA
3f62B-3phzA
2edyA-1fg9C
1zc4B-2nmbA
2ahoB-1luzA
2z1nA-3o38A
3ncmA-2erjC
1rq5A-3uzeC
4wuvA-2fmuA
2axpA-2iyqA
3vfiA-2b1lA
1qyiA-3qu2A
1lbdA-3tx7B
1v5jA-2yuxA
4uhcA-1ehyA
1sd4A-1cf7B
1rjpA-2ftyA
4lisA-4nmhA
2b25A-1jsxA
3uzeC-2di9A
2cn5A-2wqmA
1blaA-2rstA
1shyB-3fcuA
2fxtA-1tuhA
4ywhA-3kkeA
2uzpA-1wfjA
2z6dA-1s66L
3wwoA-4wy5A
2fbhA-3bpxA
3pk0A-2pk3A
1ci5A-5aa7A
2vatA-3u0vA
4nimA-4wuvA
2fa5A-1s3jA
1jqgA-4ushA
1w6uA-2b69A
5cpqA-1bagA
1ka9H-3eqzA
2kcjA-1mi1A
2bmxA-1bjxA
3c1mA-3ulhA
1narA-3ur7A
1y7uA-3dkzA
1jqqA-2digA
1r7jA-2pg4A
2e3vA-1p7bA
4hw0A-2hgcA
3pveA-3o5sA
1wudA-2dgzA
2efiA-1yn8A
2iojA-1ko7A
1bymA-1fx7A
2dgaA-1uuqA
4rn7A-1gytA
2cufA-4j19A
4jevA-4q75A
1hqvA-2kn2A
1wexA-2lxuA
2ftrA-2zdpA
2bd0A-4r1uA
1eamA-2yxdA
1i27A-1xmaA
2gytA-2dkyA
1vkcA-4j3gA
3n90A-1bheA
1flaA-4p5pA
4ikgA-3w1yA
1gsqA-3uiwA
1gkkA-3kd2A
1c9kA-2uz3A
2fiwA-1gheA
3trfA-2jeoA
2e6qA-2wp3T
4q9cA-1wwcA
1ub9A-1p4xA
1b8xA-4hjmA
2i9pA-3fr7A
2rf0A-2o4xB
4gwrA-3gnjA
1h3gA-2xtkA
2g02A-1x9dA
1at0A-1gppA
2xgaA-2plgA
1k61A-1fseA
2fdbM-1t9fA
1cd9B-1svcP
4n6dA-4xeqA
4q9cA-1clcA
2lnbA-3bpxA
2cspA-2yuxA
2jgqA-2x0sA
1koaA-3oz6A
1ofuX-3dc4A
1tvdA-1ctoA
1xdzA-3r3hA
1y81A-4z0tA
4k2hA-1p6qA
1vlqA-2qt9A
3k8nA-3gnjA
1ce6B-1va9A
1tbuA-4zw0A
1b76A-1atiA
1okdA-2kucA
1ehyA-3bdiA
2e7lC-1ci5A
2ij0C-4q97A
4d6xA-2qv0A
2jeoA-1t0hB
4aihA-1leaA
2l08A-1wi8A
1sb6A-1whyA
4qegA-3kvqA
3s97C-3bovA
1le8A-3k2aA
1n99A-2p3wA
2yuvA-1ujtA
1atgA-4pf6A
1r8lA-3n2xA
1iarB-2d7pA
1ibxB-1zkhA
1bd7A-1f53A
2ct9A-2zfdA
3blzA-1of5B
2h2kA-3vgoA
3umbA-1z5gA
1wdtA-3w5iA
1p4tA-1uynX
1dq8A-1utaA
3sr7A-3up8A
1za0A-2ib0A
3c0cA-1ootA
1p6fA-1uctA
1hciA-1j2jB
1xk5A-5disC
3h7aA-2fmuA
1ussA-1ucrA
3gvgA-1m1bA
3umfA-2g0tA
1h75A-2l5oA
3wg1A-1f5fA
4hw0A-3bpxA
1z91A-1qbjA
1iv6A-5eegA
4m0kA-1vchA
2lv3A-1wjkA
2c54A-2fwmX
2arkA-3eodA
1s2oA-2fprA
2q9uA-3kyiB
3n8hA-4wnyA
4ej0A-4h15A
1tiwA-4o8aA
2je8A-1lbmA
2yr3A-4y0gA
2xr6A-4qkgA
2e6qA-3dbxA
2yt8A-2omjA
1v9wA-3iosA
1jsxA-2o57A
1q90N-2y69K
4it1A-2v81A
2a4vA-4ef0A
1qgpA-1hbxG
2nmbA-1m7eA
2jphA-2al3A
1x5fA-1x5lA
2qupA-2hujA
2xstA-2hlvA
1t0qB-1za0A
1kxjA-2ayyA
1w3oA-1vl7A
1dowA-1gs9A
1yyvA-1z7uA
1t0qB-3t9jA
1lwrA-5c86A
2y7jA-3e3pA
3bn3B-1x4yA
4p0iA-3csbA
3bb9A-1eg9B
1vrsD-1xbsA
3q9vA-4ixaA
2hh3A-1j4wA
4qoyE-1w85I
4o6vA-3sxpA
1w0hA-1fxxA
2erjC-2yuxA
3s5oA-4woqA
2mpuA-1sjrA
4fc6A-4r1uA
4qd7A-3d6xA
1i24A-2fmuA
1sfxA-1u5tA
5bt9A-1vkoA
3wh2A-1fm5A
1lzkA-1uxoA
3trgA-3uvjB
2hyeC-1wy6A
1h3gA-1ktbA
1cunA-2crbA
4i3fA-2xuaA
1dpgA-3u49A
1pkoA-2gj7E
1go5A-1z96A
1hqdA-1qtrA
3qz6A-1b54A
1aknA-1uxoA
3lteA-3gt7A
2vvnA-4lt9A
1xt8A-4mcoA
1yreA-2i79A
2gpyA-1af7A
1v86A-1ttnA
2d9cA-1wwaX
3pqjA-1ylfA
4co8A-1uhmA
1vlpA-1xi3A
3phxB-1iyfA
1ykgA-1m2eA
1udxA-2h18A
4h2dA-1oxbB
3iplA-3vnqA
3oecA-1yxmA
1hyrC-4q97A
1jfuA-2cvbA
1yg2A-3pqjA
3nhnA-3o5zA
2ah5A-2hoqA
2ahrA-4fgwA
2r8bA-1gkkA
1t27A-1z94A
1va7A-1muzA
2bibA-1ww1A
1h3gA-1iknC
2ozjA-1gqgA
1weyA-2cpeA
2bmxA-1r26A
2edvA-3cbyA
2di0A-1ifyA
2q9uA-3luaA
3lv8A-1kgdA
2ltkA-3l9vA
2bwnA-1wytA
4lw8A-4h15A
2cqkA-1ussA
3nxlA-2r8wA
2gguA-1o7bT
1wk0A-1cd9B
1w5sA-1e17A
3x3fA-4fhqA
4kunA-4gwrA
1ikoP-2aanA
2ftrA-2od6A
1auyA-2mev1
3lgcA-2m46A
4o6vA-3oecA
4jwvA-4zdbA
1v8eA-1bwvA
5cpqA-1vcvA
2cazC-1fxkB
3rqiA-1a2oA
2k1mA-1cd1A
2nn2A-1vcbB
4kttE-3guyA
3no3A-2pz0A
1of1A-1ly1A
1nr2A-4rwsC
4lbhA-1si9A
2crmA-2ibgA
1xauA-3pucA
3vfiA-4gwrA
1rhcA-3iwpA
1wicA-3eadA
1xauA-1smoA
1kgsA-1gxpA
1bg5A-4hjmA
3cu5A-3c3mA
1fnnA-1d8jA
1i1sA-1w1wE
3vayA-2msnA
3umfA-2f1rA
1u2zA-3orhA
3qmxA-2lrnA
2cg4A-1mliA
1lsuA-2f1kA
2f3lA-1rwrA
3qpbA-1yqeA
2wq8A-1naeA
3mbtA-1qftA
2axoA-2lqoA
2f8lA-3c3pA
4q2pA-3tsvA
2ad9A-2cpzA
3ffhA-2gb3A
3gxaA-2ghaA
3ewiA-2w4mA
5c3uA-1m54A
3cxrA-2nwqA
4la9A-3ppnA
1tbuA-2q78A
2yuvA-4ndmB
3wmwA-1xg5A
1r8nA-4x37A
1xauA-1l9mA
4bf2A-4nfmA
2ehrA-1i16A
2hxsA-1zunB
1vhnA-1l2qA
2wjjA-2fh5B
2q1wA-4e6pA
1stzA-3f8cA
1m1gA-2x3dA
3zijA-2a4vA
2cpeA-3d2wA
1hkqA-1z1dA
4cg3A-3u0vA
2bweS-2lxaA
4q9bA-1p9mC
1cf7A-2o03A
2k02A-1ub9A
2bkwA-2e7iA
1u37A-1ueqA
1g1cA-2cryA
3jusA-1n40A
2od5A-2co5A
2dclA-2i8eA
1wjuA-1lm8B
2iwiA-2gsfA
4wbtA-1svvA
1b6eA-3c22A
1y81A-1qp8A
1wjkA-1oyjA
4ifsA-2cocA
4gwrA-3gl3A
4knfA-4hyjA
3dawB-3l50A
4wipA-1l7yA
1xg5A-2pzjA
1twsA-1qwgA
1y81A-2g5cA
1ho8A-1z2cB
1mv3A-4lnpA
1gksA-1fcdC
3r4tA-3getA
1h3nA-1wjgA
4lq2A-4n91A
1p2xA-1rt8A
3og9A-3wi7A
1xhlA-1gr0A
1eayC-2akjA
2bv2A-3snyA
1bquA-1ix2A
2bb3A-1cbfA
3bn3B-2ol3A
4cymA-1hyqA
2yr3A-1j7vR
2a6aA-4htlA
1lssA-3wmwA
2m71A-1i96V
1o0vA-5anmE
4nobA-1g84A
2eo9A-1uc6A
3oxnA-4o8mA
3co7C-2vqcA
4kunA-3l9vA
2jmfA-1i5hW
2x1aA-1sjrA
3l4fD-3shuA
2nnzA-2phcB
1iukA-3eheA
3er7A-3fsdA
3nc3A-3qz1A
2lstA-1x5eA
4oecA-1cb7B
1f4tA-1n40A
2esnA-1wi9A
1yo6A-1vjtA
4mngE-1ci5A
1e5wA-2d9zA
1kw4A-2dkxA
2cyyA-2p5kA
3lu1A-4zrmA
1wybA-3humA
1n7dA-4csdA
2mb0B-2mpuA
3wp4A-1axkA
1ueqA-2h2bA
1yyvA-3k69A
3oj5A-2oh3A
1perL-3vk0A
1vcaA-1uc6A
1vm6A-1gy8A
2b7jA-4txoB
1z0kB-1fafA
1x5yA-1izjA
1tqiA-2vqcA
2fnaA-2d1hA
1w1wE-1zybA
3pqjA-2lnbA
1v2xA-2yy8A
2lstA-4xhmA
2xy1A-3kaaA
2djkA-1b9xC
3wk4A-2hoqA
1qsmA-2hqyA
2bwnA-3fkdA
1tdjA-3n9uC
2jxxA-1wiaA
1q0rA-1lnsA
3dxsX-1x5pA
4l9nA-1b9mA
1le8A-1p4wA
1lssA-1bhsA
2cofA-2rsgA
2edvA-2vwrA
3kkeA-3hs3A
2ibzG-2y69M
1bihA-1wwaX
1t6sA-1r7jA
1zoxA-4eq2A
2z0zA-3fb3A
4u0qB-1x3dA
2dlxA-3apsA
4kamA-1d7rA
1u2wA-2lkpA
3nv5A-3bujA
2qv0A-3h5iA
4fdxA-3t5sA
2f66A-1fxkC
2gauA-1uhmA
2bj1A-2u2fA
2dgxA-3egnA
3bujA-1n40A
1ry7B-3wihA
1deoA-2fw1A
1v5oA-1rrbA
1ofcX-2jpcA
2hyeC-1e17A
1vzoA-5d9hA
1ef8A-2j5iA
3uq6A-3rphA
1z45A-3lu1A
1k61A-2o03A
1y9qA-1x57A
2nmsA-1x5hA
1nrwA-2pq0A
4zriA-4eewA
1wiwA-3hbaA
1ykgA-3b2nA
3kflA-1ej2A
3daoA-3l7yA
2q1wA-4trrA
1yyvA-1leaA
1n26A-1tvdA
1b72A-1o57A
2orvA-1w44A
1xqaA-4iagA
4o08A-3fcyA
2ee2A-1ueyA
2j1lA-1wdtA
3ru6A-4jdyA
2yuvA-1rhfA
1bpvA-4iefB
1r79A-1xa6A
1xiwA-4o00A
1x4yA-2ee2A
1k8rB-1v5oA
1id1A-1evyA
1yjdC-1wisA
2y3yA-2lxiA
1zd1A-1viaA
1faoA-2j59M
1zxqA-2dbjA
2rifA-2ouxA
4rk6A-3e3mA
1edtA-2v3dA
2mhnA-4f25A
5eegA-3douA
4ej0A-1k6iA
4gnrA-1gubA
1pruA-1cjgA
1vl0A-3guyA
1l9xA-2qv0A
1eayC-1vk8A
2k1mA-1bj8A
1xebA-2fckA
3eheA-3pk0A
1wy7A-1zkdA
2qeeA-3ct7A
3kxpA-3qvmA
1a21A-1uc6A
1mi1A-1fhoA
2cryA-2bc4A
1rljA-4q7eA
3kvqA-3dj9A
1sqsA-1mvoA
1z9hA-3uapA
1eayC-4wp9A
4gosA-1pd6A
1r26A-3or5A
2y3yA-1oo0B
1kbjA-1zsxA
2m46A-1ttzA
1g6wA-4hz2A
2d9xA-1u5fA
2csoA-1qgpA
2kz2A-2lhhA
4xarA-3egcA
2f9tA-1e4fT
1thtA-4zv9A
2da6A-1ocpA
1wgsA-2digA
3ctfA-4dejA
2qv0A-3b2nA
1k78A-1hcrA
3i4fA-3guyA
1biiA-2yuvA
1b6bA-2a4nA
1l7cA-3iqcA
2jdgA-1f53A
1p6xA-1z6gA
2l3dA-2vqcA
4a69C-1fjlA
2hf2A-2fucA
1ur3M-4ay7A
4e22A-3trfA
1b4aA-1qbjA
4gosA-1neuA
2g1uA-2rcyA
1qo3C-1uv0A
2bdwA-1b6cB
2phzA-3tnyA
1bvyF-1a2oA
2oreD-1wy7A
2ozjA-1o4tA
5bs6A-1oyiA
1ri9A-1ootA
2hzeA-2aheA
1q3xA-3e90B
2plwA-1uirA
3rysA-4lx4A
2cpiA-2mzqA
1i85A-1sy6A
2b5xA-1gp1A
2j12B-1witA
1bjxA-3hczA
2c54A-3e9nA
1fg9C-3es6B
3iosA-2ltkA
1zs3A-1jk0A
2r7aA-4utpA
1fe0A-2mzrA
1g6wA-4hs1A
1bakA-2d9zA
4ln2A-2d9tA
2ls8A-1fm5A
1whdA-1u37A
1hlmA-1x9fA
2jeoA-2if2A
1akhA-1je8A
1wjnA-4wipA
1akhA-1h0mA
4fgwA-1z82A
2i4sA-2kpkA
2z1nA-2j5kA
1q7mA-1xp3A
4io2A-5ci5A
1xebA-1yr0A
2f8jA-3a2bA
2p4wA-2lkpA
3ffkA-1m4jA
3neyA-1viaA
3fw2A-4hjmA
2g9oA-2cqpA
3eliA-1vjhA
2edyA-1ctoA
4pngA-4iq1A
4lefA-1vr6A
1u2wA-1fx7A
1d8jA-1tbxA
2fo3A-2k07A
3nhnA-1uj0A
2vfrA-3gsdA
4qecA-1a27A
2dk8A-1leaA
1vlmA-2yvlA
1ihjA-2z17A
2cw9A-4cdlA
1ukyA-4f7wA
1jjfA-1imjA
3rcmA-1itqA
2pzjA-1wvgA
4mjsA-2dhzA
1j75A-1v3fA
1zu2A-2j9qA
2qzdA-1srzA
3o73A-1oxbB
1pjzA-2py6A
5f1qA-1i69A
1b8iA-1o57A
2dmcA-2ds4A
3trfA-1t0hB
4k2hA-3grcA
1c07A-4ggfC
1kz7A-1x1fA
2l5oA-3ixrA
2h0bA-3azvA
2c5lC-4a20A
1z78A-1vavA
1dovA-1a7dA
1hdoA-1k6iA
4aa7A-1m8nA
1oplA-1b6cB
2y33A-1o5uA
2d1hA-2l54A
1lqaA-2htmA
2ypdA-1o5uA
1sjrA-2krrA
1w1wE-3q9vA
1hloA-1am9A
1t0fA-1qbjA
2lf7A-2ve8A
1gugA-3cu7A
2dj1A-3zijA
4npnA-1lm8B
1jmwA-2etsA
4q9bA-2j12B
1l8lA-2fdrA
1x66A-2qarB
2a61A-1yyvA
4kunA-3qmxA
2divA-2mqlA
1pqnA-1xiyA
1ofcX-1pogA
1qsvA-1pkoA
1xxaA-1xppA
3umfA-4zo4A
2d4uA-1gs9A
1ykgA-3eulA
3ot4A-3r2jA
2p4wA-4esfA
1yxbA-2a7wA
2ab0A-3crnA
1hbxG-1awcA
3fixA-2aj6A
1i1sA-2lnbA
3wihA-2ocfD
4e38A-1rqbA
1z7eA-4iuyA
3eurA-2b1lA
2hfhA-3bpxA
2yuvA-4lfhD
2r6gF-3d31C
3darA-3v8oA
2wciA-4i2tA
2gf6A-2hx5A
2kv3A-1yu0A
4iplA-4lt9A
3lgcA-2aawA
1kigL-1apqA
1kbuA-5c6kA
2x0sA-1xi3A
5e8dA-2h9eL
2yezA-1pd6A
4c4kO-1x5xA
1hkfA-1wk0A
1v72A-1fg3A
2cufA-2r5yA
3kydD-3phxB
3uorA-2ieeA
1vrsD-1x5eA
1x4eA-1s79A
2bd0A-1mg5A
1ykgA-2vrnA
3l9sA-4xhmA
3llrA-4rxjA
1h4pA-3ur7A
3ks5A-3ppcA
2iwiA-2chlA
2doqA-2m0rA
2cu2A-1jykA
2j5pA-1hbxG
1quuA-1ugoA
3cedA-2cb2A
1vctA-2crbA
1nf3C-1n99A
2cr6A-4hgkC
2bdwA-4nfmA
2wq8A-1uadC
1v1fA-2lucA
1rh9A-2oczA
1p4xA-2hgcA
1v98A-2av4A
1s5uA-2cwzA
1lw7A-2axpA
1xiwA-1x5aA
2xffA-2wagA
1cf9A-4zylA
3ij5A-3u26A
3pnzA-1mxsA
1pueE-1awcA
4h73A-4pz2A
1w5sA-1ofuX
1i27A-1p4xA
2egkA-2i6vA
3oecA-2x6tA
3b9kA-1uctA
3pk0A-3rkuA
2m0yA-4a4fA
1p53A-3wihA
4e8oA-2ge3A
2iygA-1j27A
3iirA-1wbaA
2yt8A-3nfkA
4gudA-4xltA
2pcsA-3ni8A
1i1sA-2d1hA
1lddA-2hs5A
4a4dA-3gfpA
1x5yA-3lpwA
1cf7A-2f2eA
4jvwA-3pucA
1ve6A-3u0vA
1g2bA-1gbqA
1ykgA-2hqrA
2jt4A-1x6gA
4exlA-4pe3A
1vmeA-1p6qA
1uj0A-3llrA
2eclA-2lxpC
1r26A-1zynA
4dz1A-4p47A
1wikA-4q5nA
4wxeA-2fepA
1sxjA-1a5tA
3f4wA-3inpA
3hdgA-3q9sA
1zbqA-2a35A
1nhaA-1i27A
2z1nA-1xq6A
1z3eA-4o32A
2a9vA-2qr3A
1kcgC-3dbxA
3saoA-1i4uA
4wipA-4bkgA
2cspA-1iarB
2ckfB-3bb9A
3ot1A-3cu5A
2vqcA-1w1wE
1zczA-1wn5A
1k1aA-3eu9A
1yvkA-1i1dA
1gsmA-2edjA
1olzA-2cryA
1a21A-1x5aA
2waxA-3fmoB
1u3cA-1iqrA
3ucxA-1a27A
4n27A-1qq0A
1fc4A-1i41A
2qq5A-3afmA
2yp6A-3rhbA
3fsdA-1q40A
3pk0A-2x6tA
2arkA-4xltA
2edjA-1uc6A
2ogaA-4r2nA
1gqaA-2ap3A
3cqoA-1nqdA
3p53A-1t9fA
1wjmA-3g9wA
1d8wA-3aptA
3bn3B-2yuxA
2w2mA-1wmdA
3groA-4pw0A
3i4fA-2y93A
1ysmA-4nkgB
2b25A-1inlA
2y8fA-1dbhA
1v5oA-2jxxA
1fjcA-2hyiB
1fhgA-2qhlA
1vzoA-3p86A
2cryA-3r8bB
2pl3A-3fhcB
2hyeC-1sz9A
2ytcA-2cpeA
2y9mA-2a4dA
2d36A-2asfA
1pyfA-2bp1A
2pq5A-1i9sA
1n1jB-1jfiA
2i10A-1zkgA
1k61A-2msyA
2hqnA-2jzyA
1kngA-2h30A
2ltkA-2x64A
3i4fA-1gy8A
4cg3A-2qt9A
2ftrA-1rjjA
2fprA-1rkqA
4nsvA-2fp7B
1utbA-1r9lA
2p4vA-1s72V
1g6wA-2m80A
2dkqA-1j0wA
3qjmA-2kv8A
2p8tA-1r7jA
2h30A-3gnjA
2b7jA-3erwA
2fhqA-3u0iA
4a5mA-2pg4A
2gwgA-5ch9A
1bvyF-3lteA
2z17A-2csjA
1ak5A-3n2tA
2dm2A-1od7A
3hz4A-1pn0A
2v33A-4oy7A
2y3yA-2bj1A
2eshA-3bjaA
4n85A-2j43A
1gl4B-2kbgA
3l8rA-2bs2A
1q38A-1lwrA
2q86A-1i85A
1z3eA-1ttzA
2ov9A-4i82A
1yg2A-1i1sA
4i5lC-1s3lA
1m1bA-1cb7B
4kd5A-4nq8A
1j75A-1wsuA
2ij0C-3s97C
1ny4A-3lgjA
1bvyF-3i42A
2j5pA-1p4xA
1a2oA-1dcfA
1qsmA-2vezA
1xmeC-1vf5F
4o6vA-2y93A
1rjkA-2o9iA
1h75A-2aawA
4wutA-4rk6A
2lqoA-2b1lA
4n72A-2bghA
4e2qA-2pytA
2gswA-2rjnA
3umfA-1zp6A
1t4yA-1b9xC
1w0mA-3qz6A
3aptA-1rusA
2uy2A-4lypA
1qtwA-1xrsA
1whvA-2lxiA
1u6gA-2zxjA
1s7iA-1fe0A
2v9tA-3kvqA
3bgoP-1vi7A
2mb0B-2mgzB
3cnxA-2owpA
3w9yA-3lncA
1z9qA-1ycsB
2ytcA-1wtbA
1c7vA-1g33A
1wjsA-2o4xB
3bn3B-1witA
2hljA-2f3xA
1x3kA-1s69A
2pu9C-2cv4A
2cy8A-3jtxA
2oiwA-4ncpA
2h18A-1wxqA
1zfdA-1srkA
1yqgA-2pv7A
1bpvA-1uadC
1zxqA-2h32A
3ucxA-2fwmX
1uemA-1ujtA
1mk1A-2fkbA
3rphA-1vm7A
2yr3A-2fgzA
3elkA-1qbjA
3lu1A-1fjhA
2bdtA-4zo4A
1tjmA-2fk9A
1uf9A-1g3uA
1i85A-3b9kB
1zoxA-3uzeC
3hdcA-2lrnA
3fzqA-3mmzA
1gcpA-1yp5A
4zd6A-3uceA
1o51A-1r8hA
1tqiA-4irgA
1vf1A-2hnlA
3wk4A-1iunA
4bf2A-2clqA
1bsvA-1z45A
2iygA-2vhgA
2qfnA-1s69A
1i1sA-4e70A
1y63A-1odfA
4q9cA-1b6uA
1fovA-4q5fA
5c3uA-1tdjA
2d0oA-1yf5L
3vtwA-2lxaA
3k1sA-2nojB
2h6bA-1oyiA
2ee2A-1x5xA
1fwpA-1y9oA
1gjsA-2ahmA
2gk3A-1p6qA
1vrsD-1zynA
2vz5A-1vaeA
1leaA-1j5yA
2od5A-2ve8A
4ba8A-2ncmA
1kb5B-1jsyA
3alsA-1b6eA
1gl4B-3bovA
4ag7A-1b6bA
1ufkA-2igtA
3zywA-4q5nA
1h3nA-1wkaA
2ns0A-2hyeC
2h1xA-2b59B
2p24A-1lwrA
1ussA-1ft9A
2i79A-1yleA
1p2fA-1dcfA
4n72A-1xl7A
4zd6A-2b69A
3qb9A-2vuxA
1titA-1jbjA
2dnyA-2mgzA
2z67A-3ftbA
3rhbA-2kokA
4e38A-3b4uA
3csbA-4y0gA
5e8gA-1ft9A
2kz2A-3zwhA
1piiA-4aajA
1l7yA-3w1yA
2obpA-2ve8A
1wi9A-1bm9A
2z0mA-1ofuX
1u5tB-2fswA
2p10A-3o63A
1fp1D-1bbyA
1wf1A-2cq2A
2trcP-3rhbA
3bwvA-3vayA
2wl3A-1hanA
1idrA-2c0kA
4l9nA-3jw4A
1yudA-3hqxA
1xrjA-1s4qA
1zuhA-1t0hB
2p2rA-2annA
3s6jA-2hoqA
4a25A-4zkhA
3l3bA-2hqoA
1jjhA-1qd1A
1sezA-1c0iA
1gxtA-4ox6A
2qq5A-3l6eA
1jjuB-1ve6A
1d9aA-2ghpA
1flaA-3hdgA
2kkoA-2fnaA
3apsA-3ewlA
1vjgA-3w7vA
3lizA-4pphA
1qqgA-1qc6A
1sqhA-3f0aA
4qecA-1u1iA
1hcrA-4j19A
2gwgA-1j6oA
1spbP-3r5gA
1oftA-1w44A
4omyA-2jpcA
2kdgA-1wwbX
1yg2A-1wi9A
1ustA-1fx7A
5d9hA-3dlsA
1elqA-4q75A
3olzA-3sg0A
4f21A-4x00A
2cqvA-3kvqA
1oeyJ-1f2rI
2c9wC-1hv2A
2yr3A-1eutA
1jljA-4lhbA
4btjA-3orxA
4dz1A-1yaeA
1ep3B-4dqlA
3ctfA-2yanA
1xzpA-2wjjA
2ns0A-2j5pA
1yjdC-2ic2A
2l0aA-1ycsB
2i0nA-1wyxA
2y3yA-3md3A
3rkrA-4is2A
1qgpA-1xmkA
1ohvA-1pffA
3tn7A-1fjhA
2cayA-2cofA
3a0jA-2ba0A
1bvyF-3khtA
1sfuA-1o57A
1jkgB-3fsdA
1muzA-2gncA
2jgqA-1r30A
1iukA-4iuyA
1lssA-1t2aA
2wz9A-1b9xC
2l08A-2krrA
3lgcA-2v2gA
2cr6A-3bdbA
3i52A-5bt9A
4r3kA-2f5iA
1qy6A-4nsvA
1lddA-4irgA
1vzoA-3tl8A
1mvzA-1pi2A
2vqcA-2nraC
1hkfA-3b9kB
2qlxA-4dpoA
2ol3A-2kbgA
2pyyA-1r9lA
1b6uA-1owwA
1jxzA-2f9yB
4ndmB-2fnbA
2q62A-3gt7A
1w5sA-1nsfA
1w0mA-1vkfA
1titA-2arwA
2cqvA-1f97A
1yyvA-1w1wE
1usyA-1b8aA
3i54A-3iwzA
2h06A-2wnsA
1f97A-2ee3A
1yg2A-2l54A
1n5dA-3oecA
1yjrA-2cpfA
1pqwA-3kzvA
1nctA-1qr4A
2cp8A-1v92A
1itqA-2a4aA
3balA-2cauA
1f3yA-1viqA
2bv6A-2jscA
1wwcA-1im3D
2budA-2o2wA
3bwvA-2c4nA
3qvqA-2basA
4etsA-1w1wE
5cxoA-3grdA
1x1eA-1wvgA
1qkrA-1i5nA
4tlgA-1tidB
3dj9A-1g84A
1x5lA-1ogpA
3ru6A-3s5oA
2d1hA-3bpxA
1lpmA-1j1iA
2v9yA-3mcqA
1ci0A-3tgvA
1ug7A-1tfkB
1egaA-3refA
3o4fA-3orhA
1n7gA-2fmuA
1r1uA-1zybA
1rjjA-2zdpA
1tqiA-2jpcA
1pffA-1i41A
2vd2A-4pe3A
3fwyA-3ea0A
1ri9A-2enmA
1xdzA-2ckdA
3triA-1bg6A
4evmA-1fovA
2yp6A-3l9vA
3rcwA-4qnsA
4h0cA-3pdcA
1x41A-1idyA
1v98A-3rdwA
4e8oA-2hv2A
2cf2C-2q78A
1v70A-2bdrA
2dhjA-1dbhA
1yixA-2a4aA
1nhaA-2lnbA
2a4vA-2remA
4hzfA-2htjA
2v2gA-1fovA
1hnfA-2v9tA
2p24A-1witA
4esfA-1r7jA
3cfwA-2yhfA
3pgpA-4ag7A
4fc6A-4z0tA
2a6vA-1uaiA
4oxxA-2qxyA
4dwfA-2al3A
1s3sG-1gjzA
2dm2A-3dj9A
2obpA-4irgA
4k2dA-4i5qA
1pznA-1q57A
4f4jA-1vyvA
4lw8A-3rkrA
2pcqA-1ojxA
1jr6A-3fhcB
2qv0A-3lteA
2ct9A-1qjtA
3p19A-4trrA
1lnwA-1s3jA
3k6uA-1i69A
2apjA-2hsjA
2gxfA-3ebyA
1wgdA-4wipA
2fnaA-2lnbA
3bz6A-1ufmA
1z6oM-2fzfA
3hxsA-3uiwA
1yg2A-3df8A
1eayC-1z2lA
1e5wA-1wgqA
1e2jA-1ukyA
3fmpB-3fhcB
2z1aA-1ushA
2edjA-1qfhA
2x7xA-3td9A
4e70A-1uhmA
1h3gA-1hfbA
4rv0A-1pt0A
2yx6A-1o13A
2jkrI-2j3wA
3n9yA-3daxA
2k8gA-1x4gA
2q9uA-2hqoA
3lv2A-1m32A
1pqwA-3sxpA
1v98A-2x64A
2pjqA-4npvA
2gauA-1zlkA
1aazA-3or5A
1lnwA-1yyvA
3h7aA-2y93A
1z9zA-2l89A
5eyfA-2v3tA
4apcA-2ya9A
3h2vE-1whvA
1neuA-1fnfA
2x1aA-2cpxA
1vi0A-3g1lA
1bolA-1iqqA
1eurA-1n6dA
3un1A-2jahA
1r18A-2gpyA
1v7mV-1cnt1
1kb5B-4y5vC
4lldB-2bc4A
2hj8A-1wiaA
1p6fA-4nobA
4oo0A-2amhA
1rioA-1b0nA
3uwcA-3hl2A
1u2hA-1wlhA
2dm2A-2aw2A
3dbxA-2qejA
1pscA-1n7kA
1zemA-2fwmX
2gzxA-1r7oA
2a10A-3excX
2kdgA-1qfhA
4a25A-1za0A
2edjA-2crzA
1x5yA-1x5lA
4o00A-2yowA
1grjA-1fxkB
2cxxA-2b8wA
2yhsA-1a82A
2jzrA-3eurA
1p8xA-2vikA
4q97A-2erjC
1c8pA-1bpvA
1vf1A-1fo5A
4oanA-4n91A
2io1B-2jxxA
2leaA-1x5pA
1n0lA-2h7wA
1xvxA-4c0rA
1qsvA-2h32A
1i7qB-3jteA
3oxnA-3qaxA
2yshA-2e45A
1cefA-2bg1A
2fhmA-1vk8A
1mbeA-2rnjA
2j1lA-1hyqA
3vlgA-1h8uA
4my5A-2c44A
4kjyB-2c9aA
2f9yA-4jfcA
2mngA-2k0gA
3kcnA-3crnA
1vhxA-1yf5L
2pkqO-2g1uA
1p1tA-2dnnA
1ufkA-2oo3A
2lkpA-1hstA
1t0bA-2abwA
4l9nA-3bjaA
4s0sD-1jsyA
2yuvA-3v8oA
1wf1A-2disA
5eegA-3c3pA
1q0rA-3kd2A
3dbxA-2ol3A
1yj8A-3fr7A
3c1xA-3cokA
1u5eA-1x1fA
2r55A-2psoA
1uvhA-2vxxA
3ur7A-1wzaA
4q7eA-2hqoA
2wuhA-2o14A
2mqjA-1v5oA
3dbxA-1wwaX
2rpvA-1bmlC
2h2wA-3ot1A
4la9A-1us4A
1tikA-3hebA
2j1lA-2h18A
2abwA-2vrnA
4zd6A-2jahA
1od7A-3b9kB
3e9qA-3wxbA
4i2tA-1zmaA
2fokA-2d1vA
3pucA-1bj8A
2gk3A-3to5A
2bugA-3ejnA
3e9nA-1zmoA
4wqqA-1fm5A
2jzyA-1je8A
1lnwA-2d1hA
3slgA-1iy8A
2pidA-5ahwA
3r8bB-3uzeC
3iruA-3sd7A
2ckfB-1zo2A
2bb0A-2uy2A
4kqcA-3bilA
1elqA-4nogA
3r0kA-2ovlA
2cvbA-1r26A
4eukA-1kgsA
1avsA-4ndbA
4ushA-3pacA
2v84A-4p1eA
2psqA-4eqmA
3fr7A-3k96A
3pucA-4y5vC
1ujmA-1gy8A
1xpvA-2f9sA
1ymyA-1jfxA
1y7nA-1vaeA
1q90G-1jb0M
1s9cA-4h4gA
2wq8A-1xoyA
2o38A-3vk0A
1znpA-1ywkA
1iy8A-1s6yA
1jfuA-1iloA
1b8xA-1aazA
2ee3A-3brfA
1f1eA-3nqjA
1jb7A-1yezA
2ytcA-2mqlA
1su1A-3ck2A
1m1bA-3up8A
2opgA-1m5zA
3slgA-1xq6A
2ftuA-1ov2A
3wk4A-3ewiA
3dukA-1zo2A
3oj2C-1bpvA
4nsqA-3f0aA
1z1dA-2pg4A
2zzvA-4mcoA
2avgA-2nqcA
3ihwA-2h18A
1wggA-2hj8A
2rc5A-1hzeA
2l4nA-2r3zA
2fsrA-2i00A
3ru6A-4dbdA
1z7zI-2ee3A
2avgA-2q0zX
3qmxA-1g6wA
1n5dA-1lsuA
1koaA-2eo1A
1hyrC-1g84A
3gemA-2qq5A
2q62A-3grcA
4dh4A-4lkbA
3hz4A-3hczA
1n26A-2arwA
2b0lA-2axlA
2rnjA-2zxjA
2lulA-2rsgA
2nyuA-2yvlA
3i9sA-5dwmA
2ya9A-2ac3A
2ivdA-1pj5A
3w37A-4aajA
1bg6A-1lsuA
2nmsA-1wlhA
2ljaA-2lqoA
2jasA-3u3kA
1ovnA-2khpA
2b7jA-3zijA
3c1mA-1kviA
4ic7A-2gsfA
2aeuA-3getA
3qmnA-2wasA
3ld2A-1u6mA
1wk0A-1fg9C
3njrA-1uirA
3ftcA-1i4wA
1ow3A-3byiA
2cpzA-2dgxA
1h5qA-2nwqA
1x1eA-2nwqA
2ah5A-1rkqA
1gowA-3l2iA
2q32A-3no6A
2q9uA-2jk1A
1yo6A-3afmA
3ijtA-2rerA
1sh8A-2fs2A
1biiA-4jvuA
4jvwA-1jrhI
2cw9A-3qk9A
2yhsA-1nrjB
1b4aA-1ucrA
1koaA-1tvdA
3qm2A-4nogA
2hnaA-3n7tA
1ef8A-4zdbA
1fwpA-3pacA
1o1yA-3grcA
3q62A-5cpgA
4jvuA-4hgkC
4hw0A-2jscA
2b69A-3un1A
1sfxA-2j5pA
2arkA-1i3cA
1lddA-1tqiA
2nxoA-1us4A
2hzeA-3m8nA
1ifwA-3ntwA
3bguA-3qnrA
2mlxA-2y78A
1jtmA-1xjuA
1ofuX-1g6oA
1mt3A-3bdiA
3uboA-2rbcA
4aihA-1lnwA
1zoxA-3bdbA
3r72A-1gm0A
4jrrA-2l5oA
2enmA-4a4fA
2edjA-2ed9A
1yi8A-2ielA
1b6uA-4n5uA
3njrA-2ar0A
2ftrA-2ytcA
4gwoA-4p1eA
3fixA-1yr0A
2iwiA-2pywA
3ot1A-1i3cA
1xd7A-2hgcA
1lrtA-2q02A
2ns0A-1oyiA
1bz4A-2npuA
1t43A-1inlA
1imjA-4fdmA
4o00A-1a9vA
1o51A-4ozjA
4gosA-4o00A
1thtA-1gkkA
1ie5A-4nobA
3oj2C-1k85A
4e98A-3excX
1kyoI-1qcrK
1oi4A-4e7oA
4zdmA-4qrzA
2a75A-1nmbN
1epfA-3qwqB
1x5aA-3mgaA
2eyvA-4eihA
1y7rA-1yk3A
3bjcA-3v93A
3lv8A-1knqA
2qjfA-3nbaA
2htmA-1vpyA
2hkuA-1ui5A
4c4kO-1i85A
2orvA-1g6oA
3rysA-1qo2A
1x5yA-2cuhA
3rihA-1gr0A
1fyvA-3n59A
3ot1A-3n53A
2i6lA-4xeyA
1fovA-3kebA
1o5qA-1gt8A
3osfA-1w0uA
3getA-3p1tA
1kngA-3hczA
5eyfA-4jdfA
1xd7A-4esfA
2dawA-2y9mA
1sfuA-2lnbA
1egoA-2es7A
1ub9A-2obpA
1spbP-1nxiA
4nsqA-3r95A
1p1dA-2ejyA
3gmjA-1uhtA
3jtgA-1awcA
2opgA-2p3wA
4d02A-3crnA
1v86A-3m63B
1bpvA-1x5xA
3ob9A-1yp5A
2mhnA-3b4dA
3ulhA-2krrA
1zoxA-1n6uA
5braA-5dkvA
2fpoA-3uzuA
2g9wA-4ou0A
3q2sC-1kohA
2ffiA-4iplA
3ppnA-4hs7A
1s29A-4ou0A
2r5yA-1k61A
3bovA-1smoA
3ieiA-1rjdA
4wxyB-3hv2A
2iepA-1xedA
1vyiA-3oa1A
3b6hA-1n97A
4my5A-3dodA
1hdoA-2qhxA
1cfwA-3tlxA
3bn3B-3pucA
1xauA-1n26A
2fgcA-1wtbA
1u39A-1wh1A
2qy0A-4gs7D
4lldB-1tvdA
1ktbA-1kwgA
1tltA-1xeaA
1t0qB-1mhyB
4jvuA-3b5hA
4n8pA-1jrhI
2i6lA-4x7hA
1x37A-1ofhA
4q9cA-1jrhI
2xqnM-1tqzA
2iuwA-2b8mA
3ot1A-3kcnA
1oq4A-1b71A
1koaA-4q97A
1ub9A-1y0uA
1bxrB-2fexA
1tbuA-2bi0A
2pkwA-1dusA
2oodA-1vlwA
2q87A-1neuA
1bxrB-1l5yA
1zfoA-1uw0A
4omyA-4mtdA
4zd6A-1wvgA
1v89A-1plsA
3ur7A-1isvA
1z7eA-1zmoA
2dllA-5e8gA
2eflA-4dcnC
2krfA-3rjpA
2ba0A-2khjA
3up8A-1e1cB
1ofuX-2hjvA
1nwmX-1vp7A
1r9lA-3n26A
3thaA-3s5oA
1bs9A-1ehyA
1p6tA-1mwyA
2c0kA-1tu9A
1s9cA-4ordA
2kv8A-3nfkA
1sevA-3n74A
4jvuA-1x5iA
1k61A-1irzA
3uceA-1civA
2om6A-4g9bA
2d87A-1h67A
1a1wA-1wh4A
3umbA-2x4dA
2cw9A-3nv0B
1r26A-2l5lA
1a3zA-3ay2A
1ae1A-3lu1A
3f8cA-1on1A
1wfyA-1lm8B
2m0tA-3axaA
3ctpA-1tlfA
1z7eA-3uceA
2f3lA-1gq8A
1xq6A-4wuvA
3ncmA-1wj3A
2bmxA-1g7eA
1le8A-2hi3A
4pofA-1l1oA
1vdlA-1wr1B
1mq8A-1wf5A
2ckfB-3wmdA
2hcfA-2nyvA
2cvbA-1fovA
1uctA-4y0gA
3fkkA-1w37A
3gemA-1pqwA
4okiA-1pqwA
4fxvA-2leaA
2xstA-4o9sA
1urgA-4ymxA
1x9fA-1tu9A
4h73A-4oe4A
1wjnA-2al3A
1xrjA-1fmjA
1u8sA-1wi8A
2bd0A-1a27A
1yj8A-3rqsA
4k07A-2d7pA
3prhA-2ielA
1wjnA-2bweS
3b9kA-2e3vA
1wj6A-1wf9A
3h7aA-2a35A
3ij6A-1vqtA
1rfeA-2a2jA
1wjkA-1gp1A
2bmxA-3or5A
2gauA-1r7jA
2o55A-1xrsA
3r4cA-2fprA
1c4kA-3h5iA
2cryA-2kkqA
3dbxA-1a6zA
1fcqA-3pz9A
4q97A-1ce6B
3l8rA-1ugoA
1t9fA-2mc2A
2h0bA-1axkA
2d9cA-2yz1A
4wipA-3kh0A
2a75A-3biwE
1q1oA-1l7yA
2r37A-4k9zA
4jxjA-3uwpA
3gybA-4rkqA
3h7tA-1eq9A
4nxjA-3uv2A
4ba8A-4lfhD
4glmA-2l89A
4q34A-3u0vA
2ifxA-2zdpA
1egaA-2h18A
1mwoA-3cu2A
1mwyA-2cpiA
1pqnA-3h93A
2vozA-1eljA
3hxsA-3hz4A
4kt7A-1zcuA
1pd6A-1wisA
1zelA-4ou0A
4b0nA-3lehA
1v5jA-1l9mA
1i1rA-1ksrA
1jhfA-1wi9A
2cqvA-1witA
2yckX-1xrsA
3f2gA-1zlkA
1vi5A-1fjgB
3c9fA-2nxfA
3e9nA-4z0tA
1yn8A-1bb9A
3pqjA-2j5pA
3kwoA-1h0nA
1faaA-1kngA
2g9oA-1fhtA
3b5eA-1i6wA
1fmjA-1ukyA
4nobA-4n68A
2d9cA-2xy1A
1oxjA-1b0xA
2esnA-1yyvA
2w01A-1vmbA
4q9bA-1bihA
2b7jA-1fo5A
1u0sA-2k7jA
1titA-1bquA
3i4fA-2gdzA
1wclA-1y88A
4ej0A-3l6eA
2okmA-1n67A
1orrA-3wxbA
1iv6A-1b8iB
3kmuA-5d9hA
1g1cA-1xiwB
3e8pA-2cwzA
2ze5A-1zuhA
1umqA-1akhA
1b1cA-2hqoA
1iunA-4ci9A
2ctlA-2je6I
2lv3A-1kngA
1u2fA-1ufwA
2ogaA-2fq6A
1g33A-4okhA
2a5yB-1sxjC
4r9fA-4r6hA
2cyyA-1qbjA
1d2fA-1svvA
3rkuA-3p19A
2aamA-2v3dA
2pwyA-2nnwB
3td9A-3g85A
4jevA-1m32A
1z91A-2dk8A
2fw1A-4xx0A
4o32A-1oyjA
3elkA-4i7hA
1utbA-2v84A
1qghA-2oh3A
1bs9A-4rncA
2iygA-4ox6A
1va9A-2q0zX
3jqwA-1v0aA
2wagA-4oouA
5eegA-4rv9A
1yq2A-4lypA
3feuA-3hd5A
3h0fA-4a4fA
4is2A-3o38A
3orxA-2wqmA
4uqtA-2cpyA
1lbmA-3thaA
4cd4A-1lwhA
1vk6A-3gwyA
1qk7A-1lu8A
1s4eA-1mg7A
2nujA-2cf2C
4h2dA-1zrsA
2dm2A-1wlhA
1qupA-1y3jA
1i85A-1ooaA
3hd5A-3apsA
1mfgA-1u3bA
2ze5A-1viaA
2f2eA-1xmaA
1o0vA-1od7A
2v40A-2gf0A
1h5qA-3sxpA
4f25A-1cvjA
3k4hA-3n0xA
1z7uA-2ethA
3e9qA-2a35A
3pxvA-3gagA
1u5gA-3m1iB
2reyA-2p3wA
1b8xA-2ltkA
1fwkA-2q79A
2z1nA-2y93A
3qq8B-1v5tA
3h7tA-3h7oA
1sfuA-3e6mA
1o61A-4piwA
3c8jA-3ff9A
2r37A-2lqoA
1k8rB-2kdbA
4aihA-1b1bA
1yyvA-1je8A
1cidA-2kkqA
1t0iA-4oxxA
4c4kO-2iepA
1k6zA-1jyoA
4kttE-4trrA
1p2fA-2m87A
1o5uA-4offA
1s4qA-4zo4A
2wagA-2bvtA
3wnwA-1jk0A
1t7sA-4zeyA
1wi9A-2hgcA
2a9vA-2ayzA
1wxaA-1zkhA
2f8jA-2c44A
2ad9A-4fxwA
1pzdA-2k78A
1jdaA-3lbcA
4x00A-1sfrA
2ayzA-2jviA
2ditA-1wwhA
1z9qA-2gncA
2obpA-3bpxA
2genA-1rktA
1nocB-2bghA
3k8nA-2dj0A
1fv2A-3biwE
2pq0A-3mc1A
1a8lA-2dj0A
2ltkA-2l5lA
2rikA-2v33A
2ljaA-4txoB
1v04A-3ii7A
4nobA-2mklC
3rihA-4ej0A
3jxuA-2nrhA
2obpA-1p6rA
1ug9A-3fq4A
3aovA-2c44A
1o1mA-1ithA
1e7nA-2jdgA
1xf7A-1sp2A
1zp6A-1s4qA
2fhmA-2dclA
4h0cA-3cn7A
1z7eA-1xq6A
1s2oA-1wzcA
3brqA-3tb6A
3darA-2kkqA
3u3kA-2if2A
2cbiA-1sfjA
1hmlA-2n5zA
4hizA-1pooA
2z69A-1zybA
3tn7A-1zbqA
2eo9A-2dl9A
2z1nA-4kttE
1lnwA-1e17A
2gswA-3crnA
2nqcA-1k3zA
4omyA-1sd4A
3bb9A-2i9wA
2plwA-1mjfA
1c7sA-2vvnA
1stzA-2ve8A
2p9hA-4yleA
2dl9A-1pkoA
2ghsA-1n6dA
1jfxA-3ur7A
4a20A-3u30A
1gcvB-1f5oA
1y7pA-3eulA
3fmoB-3borA
2ayxA-3gt7A
2i6lA-3cokA
3ulhA-2cq1A
1b8iA-1hcrA
3bovA-2e3vA
3he2A-4jwvA
1yt3A-1wudA
3r8bB-2j3sA
1ab8A-2iboA
2ohfA-3ihwA
1ashA-2bk9A
1fe0A-1uw4A
5e6nA-1v5oA
1mntA-1x93A
2e5iA-2ghpA
2comA-1k61A
2qarB-1x9xA
1yp5A-1jqqA
2z5dA-2qgxA
4k07A-1n26A
2q1wA-2nwqA
3l12A-1cb7B
1ewrA-1l7vC
1umqA-4hw0A
4nguA-2pvuA
1k3zD-4tumA
1lk9A-4q75A
1vkoA-2nwqA
4q9cA-3bovA
3h8qA-2ljaA
3pgvA-2hdoA
4hgkC-2v33A
1va9A-1x5xA
2vozA-5eyfA
1za0A-3k6cA
4ba8A-1u4eA
3dj9A-4ktyA
3trfA-1viaA
1st6A-2hujA
1y0hA-1i1gA
2l5oA-3k8nA
3a04A-3s3tA
1wsuA-1aoyA
1y0uA-4e70A
1jd4A-2vm5A
3fixA-1y9wA
2nwqA-3u49A
1titA-2c9aA
4wnoA-2qhmA
1a7vA-2npuA
1bk0A-2ozjA
1uwyA-1jqgA
1fovA-2m80A
1stzA-2co5A
3i76A-1l8lA
3uboA-3hicA
1vpqA-3aptA
2d9cA-1wf5A
2h3hA-4nqrA
1z5yE-2wz9A
1yj8A-1lsuA
2mgzA-2mzrA
2a5yB-1jbkA
1jqlB-1s9hA
1t0iA-2ayyA
1m3cA-1negA
1xpvA-2es7A
1rsyA-1cjyA
1wyxA-2gncA
1tmwA-2mv2A
4oyhA-3lv8A
2e6qA-4jvwA
1flaA-2ayxA
1wh1A-3bpuA
1x5aA-2edyA
1qjtA-4aqiA
1z1dA-1ufmA
3wsuA-3fs2A
1bsvA-2gdzA
4lnpA-2diqA
1to3A-1ojxA
1xdzA-1yzhA
1kgdA-1q3tA
2cyyA-1y0hA
3b1nA-3ktnA
3bdwB-3c22A
2bkfA-1iyfA
2bwnA-2fq6A
2v9tA-2h32A
1urrA-1kr4A
3nywA-3h7aA
1fwaB-1ie7B
2qsjA-3lteA
2p24A-2lqrA
2dmkA-1im3D
1y8cA-2fhpA
1t98A-2j5pA
2kdbA-2kjrA
1sp2A-1wirA
4gnrA-3tb6A
3d7nA-3i42A
1bmtA-1t3gA
1wgnA-1wj7A
1lwhA-2cncA
3rpnA-4xhmA
2j12B-1lwrA
2mzrA-1hl6A
1d2sA-4wzfA
1jaxA-1id1A
1ussA-1w7pD
1x8sA-2vwrA
2p7hA-3ndiA
1nctA-3weaA
1jwwA-1wg1A
3ob9A-2o2wA
3cfyA-1m5tA
4gwrA-2f9sA
2j3sA-3uzeC
2ljaA-2ywiA
4c4kO-2q87A
2vhlA-1pscA
1uqvA-1sxeA
1bylA-1r9cA
2waxA-3pewA
3oj2C-3qwqB
2ca9A-3q2sC
1x1mA-2hj8A
1ep1A-3no3A
1va9A-3ly6A
4ox8A-2zviA
2cpxA-2m3dA
2id4A-4omcA
3cxgA-1senA
1u6gA-3f8cA
3lf1A-2jahA
4l9nA-1zljA
1b34B-4emkA
2ns0A-1yyvA
1z7uA-3df8A
2o3gA-2pliA
4kunA-2es7A
2qs8A-2i9uA
2vrnA-1zy2A
2a6yA-3axdA
1u6tA-1aazA
3r0kA-1vcvA
4hblA-2lnbA
1senA-4ruvA
4a61A-3ezwA
1x41A-2ezkA
4o32A-2aheA
2fnbA-3n41F
4kaxB-2dkpA
1efdN-1toaA
4ygqA-2o2xA
1nksA-1s4qA
1q3tA-1ukyA
1ep1A-1iq8A
1ustA-1e17A
1xrjA-2if2A
1bynA-1v27A
2fpoA-2dulA
2r5yA-2d9aA
1l6zA-4n5uA
3k1zA-1l8lA
3h7tA-2a4oA
1kbzA-3p19A
2d8dA-2gtvX
1hkqA-1uhmA
1yliA-2f3xA
3eheA-4zrmA
1fg3A-3mebA
2eccA-2msyA
1jqlB-2uz3A
2i4sA-1nteA
1pznA-1g5rA
1suiA-1o9gA
1vf6C-1y74A
1yjdC-2wp3T
1wytA-3bs8A
1g1cA-1jmxA
1j75A-4k2eA
3darA-4n5uA
1b1bA-4esfA
3n9uC-2e5iA
1xmaA-1q1hA
4d2kA-4ikgA
2k1mA-3r8bB
1bpoA-1xipA
1o63A-1nkxA
3zpyA-1ul9A
1kz7A-1v5uA
3m63B-4m0wA
3w95A-2as9A
4wytA-1m5zA
4ag7A-1on0A
1vcfA-3lutA
4mngE-1g84A
3f4wA-3bjsA
4c4kO-1uc6A
1rflA-2cxxA
4p7vA-2nyhA
2dm2A-1wwbX
2a9vA-1zy2A
2h3hA-4yo7A
3omzA-1wf5A
1v5kA-1bkrA
1vrvA-1y1lA
2q9vA-3l4fD
3dukA-2rgqA
4kaxB-2rsgA
3dinA-1nktA
2obpA-1wj5A
4k2eA-1ku9A
3eheA-4nimA
1fo5A-3ixrA
1kobA-2ac3A
4hrxA-1ufoA
1b90A-1ojxA
1l5yA-2qsjA
3ncmA-2e7lC
1w1wE-2v7fA
3wctA-1f5oA
4fxvA-1h6kX
2lqoA-3d21A
3qp3A-1p53A
1xfsA-2nn5A
1npsA-1f53A
2kkoA-1p4xA
2bgwA-2inbA
1lwrA-1a02N
4y5vC-1j7vR
1fjgQ-2vw9A
1akhA-2cfxA
1ub9A-2a5yB
1qlwA-1jmkC
1autL-1pfxL
4bqmA-1mwrA
4i5qA-2yanA
1gcpA-1griA
2kv8A-1u3bA
3rihA-1z7eA
1vrsA-1gyuA
4ytpD-1q16C
1he1A-1a7dA
1narA-1r7oA
4a25A-1yuxA
1d7rA-2z61A
3vfiA-2a4vA
1nsfA-1fl9A
3lv8A-1de0A
3r0qA-1ne2A
3ec9A-4xbtA
2douA-1c7nA
1y0zA-1o4tA
3mwmA-2lnbA
1t27A-1zxfA
1cpyA-1pjaA
1ve3A-3a4tA
1sfuA-4rayA
1n5dA-2y93A
2dl9A-1vcaA
2ol3A-3v8oA
2sttA-1pp8F
4lw8A-1xg5A
3kcmA-2r37A
1tbxA-1qbjA
2q9vA-2edzA
2htjA-4esfA
1g1cA-3wihA
2j5kA-4is2A
3snyA-4fd9A
3iqcA-2qupA
1fjcA-1sjrA
5dleA-4picA
3ec6A-2hq9A
2w11A-2pq0A
1q57A-1g5rA
1z05A-1leaA
3b5eA-1lpmA
3b9kB-1x5yA
1qlwA-3kxpA
4i5qA-1zmaA
1jfxA-2r8wA
2bujA-3uiuA
1y8nB-3crkC
1tiqA-2fl4A
1c7nA-2x5dA
3gxaA-4gwoA
3te9A-1vpxA
2rf0A-4qq6A
3gg7A-4lx4A
3mwmA-1bbyA
2nptB-3h6nA
1zbqA-2b69A
4mtdA-3df8A
4k9zA-1sj6A
2l54A-1r1uA
3pz7A-2m4nA
1zpvA-1wf1A
4a4dA-1jr6A
2oodA-4i6kA
1wfuA-1qr4A
2c9wC-2ppiA
4fcjA-3g8zA
2e3vA-1x3dA
3k2aA-1u5tA
1kgdA-1p6xA
2dgxA-1hl6A
4hvyA-1viuA
3a0jA-2ahoB
2hh3A-2ctjA
3d8uA-3l6uA
1fj2A-3cn7A
2yr3A-5c86A
4nsqA-2z0zA
4q25A-2i0mA
2eelA-3qq8B
1orjA-2etsA
1fe0A-1cvjA
2ht9A-3m8nA
1kz7A-3m1iB
2daoA-1yo5C
1bifA-1ukyA
3k4hA-4gnrA
1i7qB-2rjnA
1zugA-2a6cA
3aovA-3mebA
2g1uA-1xq6A
2lvcA-2vkwA
2jp2A-3qijA
3m2pA-3h7aA
1cf9A-3kcnA
1abeA-3e61A
3excX-3pimA
2b5xA-4txoB
1k4uS-1awjA
1ix2A-1a02N
1stzA-1cf7B
3u5rE-2ljaA
4h0cA-1bs9A
3llbA-2nqwA
1wicA-2fo8A
4lfhD-1jrhI
1droA-1i2hA
3lzbA-3hmnA
3ffrA-2o0rA
2z1nA-3u49A
2dlxA-2l5lA
1y81A-4nimA
1u0sA-2x3dA
2h1rA-4qvkA
1xmkA-4hzfA
1pbuA-2qmuB
3p19A-2y93A
4jxjA-2as0A
4q97A-2edxA
4q9cA-1x5aA
3rkrA-2fmuA
1b8iB-1b1bA
1wxvA-1gjzA
2p9jA-2nyvA
2zomA-1rwuA
2zglA-2a75A
2peeA-4ajtA
3jtgA-1yo5C
4i3fA-1r3dA
3zmsA-4ou0A
4q2qA-3qdoA
2ce0A-1cnoA
1kxjA-2qxyA
3mkvA-3ru6A
1ub9A-2ve8A
3i52A-2a35A
3l2cA-2kkoA
4da9A-2b69A
3erwA-1g7eA
1of9A-1e68A
3muz1-1wgoA
1o5uA-3iwzA
1z6kA-1zlpA
2fug7-2fqlA
1lddA-1z1dA
2oh3A-1biqA
1fftB-1occB
1c4kA-3eqzA
1fhgA-2yr3A
4esfA-2ve8A
1ecmA-1csmA
2k07A-4nrgA
1abeA-4wt7A
1xmkA-3kccA
2e7lC-4n8pA
1pv3A-2qupA
4ap8A-2pa2A
3syxA-1u5dA
3bq7A-1wwvA
4omyA-1hstA
1x4zA-2hazA
4lbhA-1mliA
1fx7A-2jpcA
1m6yA-5cvdA
2eo0A-2wcwA
2bv6A-1xmkA
2iu5A-2yveA
2grjA-1q3tA
1pqwA-3lf1A
2k9gA-1z9qA
1z78A-2h0bA
1lddA-2ethA
4cdlA-2qiyA
2pgwA-4it1A
3fw2A-3hczA
2zykA-4ymxA
3pr9A-2ofnA
3m1yA-3umcA
1p6xA-1ly1A
2yz1A-2ic2A
2geyA-1buqA
1gkrA-1ojxA
2ge3A-2huzA
2o2xA-2msnA
2oafA-3lbbA
2f2eA-1uhmA
1ecsA-1twuA
1st6A-3s9oA
1tllA-3crnA
2qepA-2bzlA
4n5uA-1jrhI
3dnpA-2gmwA
2cxxA-3md0A
3dxsX-2mzqA
2y69M-1l2pA
3w37A-4lx4A
3pucA-1cd1A
1u6gA-1sfxA
2javA-2ozaA
2cb2A-4fxvA
2wc1A-2qsjA
4o00A-1rq5A
3f8cA-4k2eA
2ja9A-2opvA
1wyxA-1ycsB
1y1xA-1wlzA
2qejA-1wwbX
2jgqA-1cb7B
1uemA-1k85A
4dydA-2izzA
2ys1A-1wgqA
1x5fA-1qg3A
1cf9A-3luaA
1xlxA-1so2A
1b8xA-1ttzA
3rhbA-2x64A
1wr0A-2crbA
2dl9A-2ncmA
3mpkA-2gh9A
1r18A-1mjfA
2ptfA-1uscA
2f1eA-4ktyA
1x4zA-1cd9B
1u3oA-2yuqA
2hj8A-1p1aA
1mruA-3c1xA
1ybtA-2joqA
1zmoA-3wxbA
1whdA-1v62A
2jo6A-1z01A
2zvsA-1q16B
2ldiA-1sjrA
2r55A-2rerA
1of5A-3dxoA
1t0iA-3eqzA
4q9bA-2v33A
1wjmA-2jp2A
1sfuA-1j5yA
3pm0A-3tktA
1x4yA-1ueyA
1yliA-2v1oA
2fyiA-2i48A
1z6kA-3aamA
1yzmA-3fyrA
4p8bA-4gwoA
3og9A-3bdiA
2j0qD-3b4dA
3k2zA-2p5kA
2ncmA-1smoA
1ot3A-2bdtA
1wlmA-1tizA
4gxqA-3ivrA
3eurA-1g7eA
2aawA-2yanA
3i99A-2nqwA
3c8gA-3brjA
1jmwA-1sziA
4f0fA-4md7E
4io2A-3gxaA
4gxqA-3r44A
3vm7A-2c7fA
3ulhA-2u2fA
3hz4A-2yp6A
2c60A-3phxB
1x1mA-2d5gA
5cxoA-1tp6A
1jfuA-3d21A
2i7xA-4exsA
3qz3A-2pybA
3ncmA-1t7vA
1kn6A-1u0sA
2pi2E-1z9fA
1kwgA-2ayzA
3i9sA-3fncA
1c2nA-2zonG
4wxyB-1l9xA
1uadC-1iknC
1tbxA-3eyyA
1z05A-2gtdA
3l4fD-3qjmA
1ug9A-2ds4A
4pfsA-2vo1A
4a5mA-1on1A
3q9sA-3kyiB
3orfA-1w6uA
3cxrA-2jahA
2dkqA-2cocA
1v61A-1wi1A
1j7vR-1wfnA
3b9kB-1gh7A
2a28A-1g2bA
2trcP-1senA
1v5uA-4zriA
2cfxA-2p5kA
2uz5A-1p5qA
4fxvA-1whvA
1q1oA-1x1mA
1p5qA-2ofnA
2gtrA-3t88A
1utbA-3qaxA
3rysA-1narA
1eokA-2qjgA
1jsxA-1uwvA
2zv2A-3uc4A
2fnbA-4iefB
1ua2A-3udbA
1cb7B-1vpqA
2hfhA-2lnbA
1tdjA-1wtbA
2hnaA-1l5yA
2do3A-2aklA
4q34A-1sfrA
1h75A-1kngA
3wwoA-4zv9A
3darA-2q86A
1abeA-1dbqA
1neuA-4ndmB
1vkhA-1thtA
1epfA-4jvwA
1q7mA-2fptA
1l6zA-1ie5A
3n90A-3riqA
2iepA-2ol3A
2gswA-2jk1A
2pwqA-4y1lC
2otdA-1djgA
3sr7A-1cb7B
3f8cA-1j5yA
3df8A-3deuA
2ab0A-1l5yA
4hgnA-3mc1A
4gosA-1uc6A
1j75A-1ucrA
1tiqA-2huzA
2javA-2ac3A
1jerA-1gskA
1sxdA-1wwvA
4l9nA-1e17A
3hgmA-1efvB
3cjnA-1fseA
4q9cA-1hyrC
2rbcA-1vm7A
4gwbA-2joqA
1t0bA-2fexA
2vd3A-1zbmA
1vrsD-2cv4A
2dhzA-3qijA
1tq5A-1yhfA
3ulhA-2la6A
4pf6A-1zbmA
4lxgA-1qlwA
4o9eA-1yhfA
2fkbA-1viuA
1jkuA-1nf4A
1t6lA-1vpkA
2e3vA-5c86A
1gcpA-2gqiA
2abwA-2zayA
1s1nA-1g5vA
1vvcA-2psmC
1y81A-2bd0A
2mpuA-2hyiB
3kxoA-1fovA
1xauA-1titA
1w0uA-1zljA
2ax5A-2cu3A
1j31A-1f89A
3ob9A-4ln2A
1d8jA-2zxxC
1id2A-4n20A
1e2tA-1gx3A
1kz7A-1droA
3jr7A-3pl5A
3dbxA-1pd6A
3jvdA-3hutA
3e81A-3n07A
2q01A-2oczA
2j0wA-2y3yA
2bbeA-2km8B
2jzxA-2ctlA
1iv0A-3ezwA
1u4cA-4um8A
1wxvA-1wj4A
3qp3A-1rhfA
2b7jA-5epfA
4omyA-1u2wA
1af7A-5cvdA
3uk7A-2hqoA
2jw4A-1g5vA
1bsvA-1xg5A
2ig3A-1dlyA
1ip9A-3vtwA
2fq3A-2j5pA
2lkpA-1r1uA
1fe0A-2ytcA
3k8nA-3kh7A
3gxaA-4i62A
2dbjA-4ktyA
3vfiA-1senA
4q97A-2v33A
1m3cA-2rf0A
1u39A-1wifA
1vjhA-1em2A
4h7pA-3oicA
2kbgA-2hazA
2qh0A-1q0cA
1d8jA-3bz6A
3eheA-1gy8A
1w5sA-2uz3A
1vrsD-3lefA
1sqfA-1q8cA
4gkbA-4h15A
2dl9A-2lvcA
2d1hA-3rjpA
2b5xA-2djkA
4jxjA-3douA
1jwwA-1p1tA
4i7hA-2co5A
3grwA-3qwqB
1gszA-1w6jA
1lddA-3hrmA
1sjrA-1x5pA
1i3cA-2qv0A
3ljsA-3uq6A
2q87A-2eo1A
2kbgA-1gviA
1u9jA-3u49A
2cayA-3syxA
1j6pA-2i9uA
2ofpA-1yj8A
5bncA-1w9aA
1u6tA-1hyuA
1tf2A-1q0uA
3onaB-1eigA
1wjmA-1dbhA
1utbA-2hpgA
1qo2A-3thaA
1nf3C-3i4wA
4xb5A-4kz1A
2abqA-1v19A
3l0rA-4n6mA
3u5rE-2remA
3b9kB-1smoA
2imjA-4cdlA
1r1tA-1cf7B
1gxtA-1lxjA
1opzA-1kohA
3s97C-1ehxA
2cx3A-4txoB
2ozjA-1yhfA
1zmoA-4is2A
2avgA-3b9kB
1zh5A-1qbjA
2h2wA-2zayA
1hyeA-1hyhA
1x4bA-2ghpA
4okiA-1vj0A
4n6dA-1yaeA
3bz6A-2p5kA
3uk7A-2jviA
2cauA-2pytA
2bv9A-1ojxA
2i4sA-3o46A
2do3A-2eyqA
3d7nA-4qpjC
2fujA-2hljA
1iuyA-2v7fA
1tllA-1l5yA
5byuA-2qwzA
1hnfA-1j7vR
4i7hA-2p5kA
1lddA-2g9wA
1mruA-1u5qA
1zlpA-1nqkA
2mmyA-3p5tL
1xauA-1z7zI
3m2pA-1w6uA
1y0uA-1s3jA
2py2A-1o7bT
1z91A-2pg4A
1r8nA-2mc2A
1x1zA-3tsmA
1xrjA-1vhlA
2xx3A-1q3tA
3ot1A-1ka9H
3a5cD-1jqlB
2j12B-1cidA
1ws6A-1sqfA
1qgpA-1fp1D
3mwmA-3f8cA
2qq5A-3oecA
3oekA-3qaxA
1pw9A-1bv4A
2hyjA-2p5kA
3e99A-3grdA
1ymyA-3l2iA
1iknD-1sw6A
2ij0C-3b9kB
1lzkA-2qt9A
3tefA-2r7aA
1ve6A-3dkrA
4it1A-3i6eA
3uk7A-1mvoA
1x6vA-1zp6A
2cjwA-3md0A
4ba8A-3arbA
4kqcA-5dkvA
2remA-4ruvA
1oeyA-1rlfA
3fcyA-2pshA
3tjsA-1n40A
1mwyA-2cphA
3b9cA-1y7bA
4lisA-1n5dA
4mlcA-3jy6A
2c54A-1t2aA
1s4eA-1f60B
4q9cA-1bj8A
2edyA-1a02N
2h1rA-5cvdA
1i60A-3vxgA
3k8nA-1ttzA
1rj1A-1v9vA
1n6uA-1cd9B
1wg7A-1u5dA
1b68A-2npuA
2fnoA-3h8qA
3pz8A-1v5oA
1ionA-2gf0A
1d5wA-2plnA
1whvA-2hglA
3tw9A-3i4kA
1gl4B-1epfA
1wgqA-2crfA
1a02N-1k3zA
2c54A-4z0tA
3rcmA-4ipiA
2vhlA-3be7A
3co7C-4a5mA
1jaxA-1lj8A
4glmA-1ycsB
1s4qA-1q1zA
1fj2A-3wi7A
1fl9A-1ofhA
1xpvA-3gnjA
1zugA-2r1jL
2vp8A-3ks5A
2fyfA-2fq6A
1q2lA-1hr6A
3i3yA-3kzhA
2pshA-2i3dA
1u2hA-3r8qA
1ymqA-2fdrA
4i7hA-1q1hA
2o7tA-1qbjA
2i02A-1rfeA
4fryA-1xkfA
2yz3A-2i7tA
4n8pA-4qegA
2hyeC-2od5A
1v9wA-4kunA
1vecA-3fmoB
1gqaA-1b68A
1mkmA-3l7wA
3thkA-2moxA
4iojA-2zejA
1flaA-3hv2A
1oj4A-1utaA
1xx7A-4pm0A
2dmkA-2aewA
3t8yA-3h5iA
2m6rA-2qxyA
4nogA-2o1bA
4q2pA-1wfgA
1edtA-4howA
1weeA-3kqiA
2aztA-2igtA
3co7C-2ethA
2b5xA-1fo5A
3ho7A-4eloA
2hoeA-1w1wE
1p2fA-4lzlA
2gxfA-5cxoA
3mdqA-2ewsA
2f4eA-2if4A
2o03A-1tbxA
2dnnA-2lxuA
2reyA-4q2pA
1n7gA-3wxbA
1fg3A-3dodA
3bgoP-1ahuA
1s4eA-1fwkA
3kcmA-1fo5A
1yn8A-1wjsA
2j12B-3es6B
1tn3A-1uv0A
2v1rA-1tucA
2xy1A-1z0mA
3dezA-1u9yA
5eegA-1r1uA
1uhsA-1a5jA
2b7nA-2pa2A
4k2hA-2qsjA
3n7tA-3khtA
1gl4B-3arbA
3lv8A-1e2jA
1n7gA-3un1A
4q9bA-2q87A
1s29A-2obpA
1pscA-1vqtA
3khbA-1w9yA
4aihA-5e8gA
4wxeA-4irxA
1vm6A-1zh8A
1zzmA-1w91A
2pc6A-1k0vA
3kccA-1o7fA
1nf3C-4q2pA
1i69A-4hs7A
3tfxA-2a4aA
1ot3A-1zuhA
2icsA-1vqtA
1flcA-4jggA
2pbcA-1jvwA
3f8cA-2hr3A
4fxwA-4f25A
1oplA-1k4uS
3orfA-2a35A
2lxiA-1wi8A
2hszA-1z5gA
1v98A-1r26A
2nycA-3ddjA
5c3uA-2gn0A
1ydyA-2pz0A
1ucrA-3iwzA
2xx3A-1d6jA
3a3tA-3l9vA
2q02A-1nqkA
1x5oA-1d9aA
1nkgA-2quoA
1t5iA-1q57A
2cspA-4n5uA
3hrmA-1r1uA
3ritA-3no1A
2eshA-1q1hA
1vkrA-2kyrA
3bkfA-3dxsX
1c7sA-3fs2A
2ayzA-3t8yA
2olpA-1o1mA
2lrqA-1wgsA
1eyoA-1qk7A
4anuA-1l7yA
5er6A-1y81A
2cs5A-2kojA
1xtiA-1ofuX
1tiqA-2ge3A
1ffyA-1wkaA
1bakA-3syxA
1s7fA-1vkcA
2wciA-2lqoA
1nksA-1vyvA
2qhlA-1q8mA
1neuA-1bj8A
1kbuA-5dorA
1sdjA-1w61A
3kvqA-2mklC
1sgjA-2g0wA
4lefA-5ch9A
1s5uA-1z6bA
1j75A-2f2eA
2c54A-4r1uA
2bkuB-1qgkA
4dpoA-2ew9A
1r21A-3ounA
1vizA-3ppcA
2qapA-3eb2A
1ixlA-2q78A
4yleA-5braA
3grwA-1x5yA
1pqnA-2dlxA
4npnA-2hj8A
2i79A-2hv2A
1ueqA-2vwrA
2wjgA-1zunB
2fyfA-3dodA
1n5dA-3rkuA
1vjrA-1s2oA
1wgoA-4ktyA
3dkrA-3mgaA
3fdwA-2nq3A
1ip9A-3h6nA
4jfcA-2ppyA
1titA-1cd1A
2gkgA-3luaA
2po8A-2dspB
1zpvA-2bj1A
1kwgA-1p6qA
1iv0A-2gtdA
3lu1A-3u49A
3byjA-4udgA
4pfbA-2hpgA
1ibxB-1raxA
3vlgA-1fm5A
1tllA-2wc1A
2edyA-1soxA
2i5iA-2c71A
1o6xA-1vk8A
4wf2A-3q9vA
2fyiA-4pfbA
1m7xA-4b15A
2a6bA-2qzcA
2rikA-3wihA
3lgcA-2l5lA
1bvqA-2oafA
2cqpA-2dhgA
3iosA-2lrnA
2r2oA-1wgrA
3n7tA-2gkgA
1x58A-1irzA
4l9nA-1r1uA
2ethA-3deuA
3ucxA-4lisA
1yzhA-2igtA
4o32A-1senA
2q86A-1titA
1v02A-3e96A
1f5tA-1w1wE
2lnbA-1zybA
1zxqA-2crzA
2zmcA-2chlA
1zbsA-2gupA
2dnyA-2dgxA
1sfuA-1ylfA
2go8A-4dpoA
1y81A-1gr0A
3gg7A-3zvhA
3t06A-2rsgA
1id1A-2y93A
2yd2A-2hazA
2remA-2av4A
4xhmA-3apsA
2yr3A-1wisA
1assA-1jonA
1oplA-2ya9A
3h7aA-2x6tA
3gsdA-4ox8A
1bakA-1eazA
1b4rA-3eadA
4zrmA-3v8bA
2cx3A-2b5xA
1xbsA-1zmaA
1ovnA-1x5eA
1u1sA-4emkA
4ddoA-1u0mA
1q38A-1fnfA
2edzA-2dc2A
3oicA-3eheA
1u6gA-3l7wA
1mojA-3oj5A
1wi9A-1z1dA
3i5tA-3dzzA
2cqvA-2bc4A
4p48A-1wj3A
2eenA-1d8hA
1kxjA-2plnA
3ob9A-2lj0A
1q4rA-4fxvA
3oicA-2y93A
1wikA-3ir4A
1xiwA-2yrzA
2h3gX-2fsjA
2i8tA-3eesA
2yscA-4n7fA
3pnzA-2amxA
2fyiA-1nkxA
1sfuA-3iwzA
1aoiA-1jfiA
2yuvA-1gxeA
1ehyA-1xfdA
4jhcA-1k7kA
1f5tA-3l7wA
1jqlB-2pl3A
1tiqA-2fe7A
4f25A-4a8xA
3dbxA-2nmsA
2gauA-1wi9A
1w1wE-1s3jA
1z7uA-2htjA
1flaA-1u9cA
1e6cA-1y63A
3s4kA-2v1oA
1bxrB-4qpjC
2hoeA-1zbsA
1o0vA-4q97A
2ihyA-1vplA
1w91A-4rxfA
4kbqA-1ihgA
1gowA-2v3dA
3kydD-1iyfA
4ph2A-1l6nA
2ogwA-1efdN
4ln2A-4a4fA
2nraC-3rjpA
4k2hA-3b2nA
1wjkA-2ht9A
1y1xA-1iq3A
1r1tA-1r7jA
2pceA-4it1A
2edyA-1qr4A
2rf0A-4fu6A
4jvuA-2w59A
2d1hA-2p5kA
4c0rA-4ymxA
2gswA-2hqoA
1avsA-2h2kA
1akhA-1lvaA
1z9nA-2jlpA
2pe8A-2adcA
2ednA-1lwrA
3gvgA-1ps9A
4d2kA-2byeA
1v62A-2jilA
1cefA-2z2lB
2aw2A-1t7vA
4c4kO-2jsfA
2pzjA-3rkuA
1nhaA-1d8jA
3h8qA-3vpqA
1id1A-1jvbA
3trfA-1ukyA
2fjcA-3oj5A
2hh3A-3vkeA
3wmwA-1g1aA
1eokA-1b90A
2cphA-2disA
1wgsA-2l8dA
1ub9A-4ou0A
3cu5A-2ayxA
1iq0A-1gaxA
1b34A-4xq3A
2j1lA-3ihwA
1z9zA-2lj0A
1yr6A-4basA
1pd6A-2yuxA
1hdoA-4trrA
2ol3A-1x5lA
1cnt1-3bpoA
1qdlB-2qv0A
3ecyA-4ao5A
5eyfA-4p1eA
1tn3A-1byfA
2m0cA-2msyA
1nd5A-1v37A
1l6zA-2davA
1fe0A-3md3A
1wk4A-1ro5A
1uf9A-4zo4A
3d02A-4yleA
3kwoA-2gyqA
3h12A-1n7kA
1q5vA-2jxgA
1xg5A-1vl0A
1be9A-1i16A
1g6wA-2aheA
1ussA-2xigA
4uhcA-4nvrA
2ogsA-1ufoA
2jzrA-2dj1A
2z1nA-3eheA
1t4yA-3l9uA
1v5uA-1wi1A
3f0wA-1dynA
2h1rA-2fpoA
1i5nA-2etsA
1j83A-1nqdA
2rqtA-1wjqA
1iukA-1q7gA
10mhA-2nyuA
2cqpA-2disA
1gk5A-1wheA
1kb5B-2crmA
1x1eA-3afmA
2bm4A-1bn8A
2d4uA-2hujA
2jviA-3c3mA
4joqA-3hutA
1lwrA-2hazA
1zemA-2c54A
3darA-2k7qA
3oxnA-3vv5A
1iuyA-3l7wA
3h2vE-1u2fA
2gaoA-2b8wA
3hxsA-2cvbA
3elkA-2axlA
3bb9A-3nv0B
3pimA-2joqA
3hx9A-1jwwA
2y3yA-2pc6A
1itpA-2x3dA
1ufmA-3q9vA
3kdfB-1qvcA
1epfA-1smoA
2ar5A-3p0cA
4hrxA-1nx9A
4gosA-1bj8A
3darA-1ug9A
4q34A-1imjA
2kkqA-1im3D
4j15A-4damA
2lqrA-4lfhD
1wwcA-2mklC
2vx2A-4olqA
4y5vC-1z0mA
2eo9A-2w59A
3co7C-1qbjA
1zp6A-1viaA
1w3hA-1lwhA
1xedA-2ocfD
3muz1-3wsuA
2kodA-4ph0A
1s2bA-3zpyA
1yjdC-1svcP
1fo5A-3rhbA
1avsA-1qxpA
1fp1D-1ne2A
1f97A-3wihA
4r31A-1cfzA
1v3zA-2nuhA
1xauA-1bwmA
1i27A-2od5A
2ns9A-2lpxA
2a28A-4glmA
1p6rA-1e17A
3b9kB-1c8pA
1kezA-4wy5A
1dowA-1k40A
3rhbA-1b9xC
4nu7A-4e6mA
1oscA-1ab8A
1oyiA-1fp1D
2v84A-2nvuB
4i5lC-4g9jA
3qijA-1ddwA
2cqkA-1sfuA
1gl4B-1x4yA
4mtdA-2ve8A
2gtrA-4kpkA
2vhgA-1cqmA
1kn6A-1f3vA
1zzmA-3pz9A
1ulyA-1ustA
2lxxA-2mv2A
1lsuA-2fmuA
2q7fA-1ho8A
1xsiA-3exrA
4awjA-2kjrA
1q3tA-1z6gA
3lncA-1zuhA
2oauA-1j27A
4ruvA-3fz4A
3ksmA-2fepA
1wggA-1wjuA
1be9A-2kpkA
2gmgA-3co7C
2yjjA-2wlaA
2od5A-2fe3A
2dgxA-1whxA
2pvuA-2hpgA
4l9nA-4aihA
1jqlB-1g8pA
3ot1A-3nnsA
3mbgA-1jr8A
1tu9A-1dlyA
2vp8A-3v0uA
2itbA-2pybA
2cc3A-4nhfA
3pz9A-3eb2A
1z0pA-2cazA
2hnaA-3luaA
4gudA-2plnA
2kdbA-2d5gA
1uemA-2d9qB
1i1gA-1sb6A
4kmrA-3e3mA
2dgxA-1wi8A
1b72A-1akhB
1gp1A-4evmA
3kxoA-2ht9A
1jhfA-2l54A
1jqlB-1xmiA
1gyoA-2e84A
1od7A-4y0gA
3w9yA-1s4qA
1d2fA-1elqA
1j75A-2m87A
1inpA-1lbvA
1faaA-1r26A
2mmyA-2mgzB
1b1aA-3n59A
2eshA-1ub9A
1bciA-2enjA
3sg0A-3dbiA
2v81A-1ojxA
1n7gA-4hwkA
1auyA-2izwA
1rljA-1zitA
1flaA-3mgkA
2a75A-3sh4A
1xpvA-3eurA
1ws6A-1uwvA
4ushA-2eeyA
1d0dA-1bikA
3h0fA-2l89A
1u5qA-2ac3A
2b7lA-1t9gR
3lm0A-1b6cB
3gyeA-1vhnA
4gboA-4oy7A
1z9wA-1nbuA
1e7zA-2dudA
1rt8A-1h67A
1avsA-1g33A
3umfA-2axpA
2zxyA-1cnoA
3pqjA-2ethA
1xbsA-1xiyA
2bruC-1q14A
1p4xA-3deuA
1vlqA-2b61A
2op5A-1k0vA
1k4jA-2ae6A
1s3aA-1z5yE
1u6tA-2ltkA
2ij0C-1v5jA
1axjA-2imlA
2xqnM-1w1dA
1elqA-3aovA
2q9uA-1flaA
4c2lA-1pxzA
4dbdA-4jdyA
3cn7A-1c4xA
1j5sA-3fs2A
1sevA-1mg5A
2e7iA-3n5mA
2f9sA-1okdA
1zemA-3v8bA
3zpyA-3biwE
4zk9B-2r3zA
1yq2A-1xvsA
2codA-2crfA
1sfxA-1nhaA
1t4yA-2ywiA
1tdqA-1wj3A
1h75A-3fz4A
2bv6A-1e17A
3hbwA-3phzA
2ebyA-1rzsA
2a61A-2d1hA
1udxA-3w5iA
1bd7A-2k1wA
4lfhD-2ox5A
1vieA-1x6oA
5ajhA-3pdcA
2lvcA-2e7lC
3douA-1wy7A
1ub9A-2ethA
1z05A-1zlkA
3dkpA-1jr6A
4rk1A-3kkeA
1nctA-1jsyA
1gl4B-1t7vA
1ujtA-2ocfD
1sb6A-1cvjA
2bkfA-3w1yA
2gb3A-2z61A
1vl7A-2asfA
1u08A-4fl0A
3vv1A-2a6yA
2nwqA-1u9jA
1w5sA-2dk8A
4a5mA-2p4wA
3o4rA-4trrA
1wf1A-1wexA
2fyiA-3uorA
3lefA-2khpA
1neuA-1wwaX
1s5aA-3dxoA
2eq9C-1w3dA
1rjjA-2od4A
3l8uA-2v3jA
2pgwA-2gdqA
3bc8A-4fl0A
3vm7A-1mwoA
1mwoA-2bv9A
2i9pA-1y81A
4neqA-2ilvA
1ixcA-1r7jA
4o08A-4wy5A
2h30A-2ywiA
1ci5A-1eutA
2eshA-1y0uA
4lfhD-3es6B
1ny4A-1v1qA
2fq3A-1j75A
3s3tA-1tq8A
4q97A-2vkwA
1wj5A-1q1hA
2gdzA-2a35A
1y7nA-3i4wA
2xx3A-1odfA
2cqvA-2giyA
1sxlA-1x4cA
2pmuA-1zlkA
1yhfA-1sefA
2cq2A-1x4fA
4q2qA-2p3wA
1griA-2kk6A
3ir4A-1wjkA
3eheA-3p19A
4q9cA-1qz1A
1pzmA-3n2lA
1ng2A-1ri9A
3k2aA-1e2xA
1vhsA-2fckA
1cywA-2gimA
2ht9A-4k9zA
2c60A-1rlfA
4rncA-1sfrA
4ne7A-4omcA
1lddA-1bbyA
2fb7A-3sb2A
1u9jA-1gy8A
4u2mA-2nn2A
2gqiA-2rqtA
3grwA-1pd6A
3pu5A-4lq2A
3kxoA-1ykaA
2bc4B-1owwA
2eccA-1ignA
3borA-3rvbA
1fnnA-2j5pA
2zxxC-4esfA
3ot1A-4e7oA
3co7C-1xmkA
3pz7A-3w1yA
2aj6A-1gheA
4omuA-4fooA
4u2mA-1fs1B
4pngA-4dejA
2d1hA-1lvaA
2byeA-2al3A
1xkiA-4ge1A
1xocA-4xwsA
1bakA-1p5tA
2dl9A-2k7qA
1lnwA-1r1uA
1es2A-1m6kA
4irgA-2ve8A
1w1oA-2joqA
2cqvA-1owwA
3zijA-3rhbA
1fqtA-3gcfA
2jahA-1hyhA
1fo5A-3m8nA
1ovnA-1s3aA
1lu9A-1lsuA
3e58A-3u26A
1faoA-1xx0A
1sfuA-1s7aA
1o4xA-1mbeA
3rysA-2v8zA
4q9bA-1xauA
4ba8A-2cryA
1lpmA-3qvmA
1vrsD-2pu9C
3qnmA-3kbbA
3ewiA-1nf2A
3cjnA-1leaA
1ycyA-4m75G
1ibxB-1wj4A
2gcfA-2f9dA
1dbgA-1idjA
1w1wE-2frhA
3lgcA-1t4yA
1q38A-1n6uA
2wc1A-2jk1A
2a26A-1gaxA
1ibxB-1rrbA
1ucrA-1ufmA
2bngA-2r4iA
1uemA-1qfhA
1ve3A-1yz3A
1xvxA-2yjpA
1xtiA-3fmpB
1b4bA-2ebbA
3qp3A-2q87A
2fn8A-3g85A
1yjdC-1b6uA
2fzvA-3kyiB
2h0aA-4kqcA
4o98A-4zo2A
4hzfA-2dk8A
1wgdA-3qijA
1lrtA-3vxgA
1j75A-2p8tA
1z7zI-1wisA
1tvdA-1wisA
3cinA-2gdzA
1yo6A-4z0tA
3lgcA-3ir4A
3mpkA-4pfbA
1avsA-1v1fA
3qm2A-4my5A
3fw2A-3hz4A
1pqnA-1bjxA
2wbiA-3sf6A
1yyvA-4hblA
1id1A-3oicA
5dzuA-1xzzA
1on4A-2ls5A
4qegA-3wmsA
4hw0A-2kkoA
4jdfA-4hs7A
1titA-1x4yA
4pp8A-1cwvA
1h54A-1nc5A
1s79A-1u6fA
1nrjB-3md0A
2qq5A-1bsvA
1orrA-3o38A
4s0sD-1ooaA
2jnvA-1l2fA
1wfuA-1gviA
1h5qA-2bd0A
1ve3A-1fp1D
1hqdA-3b5eA
1bvyF-2hqrA
1xwmA-4zeyA
1z6mA-4tr0A
3rdwA-4hs1A
1zemA-2x6tA
1pouA-1perL
1orrA-3e9nA
1wxmA-2d5gA
2gpyA-2as0A
2k6dA-2k9gA
1krsA-3kdfB
2cocA-1m7eA
4ba8A-3r8qA
1leaA-1b6aA
3dxsX-2leaA
2yr3A-1fstA
1dugA-4q5fA
1cf7A-2axlA
3bgoP-2j5aA
2p7hA-4oa5A
2ofpA-1iukA
1k7bA-1xfeA
3gemA-2pk3A
1xebA-4j3gA
1lssA-3i4fA
4cybA-3fvbA
1s3sG-1we7A
1b6uA-2dbjA
1ixlA-4ienA
3zvhA-2ovlA
1u2wA-1p6rA
2q86A-2eo1A
1jsxA-2pkwA
1yg2A-1tbxA
1nctA-4n68A
4gosA-3dj9A
1xmaA-1w1wE
3s5oA-2v8zA
1p2fA-2hqoA
1fo5A-3l9uA
1p9qC-4qdlE
5er6A-1ujmA
2g9oA-4fxwA
1zp6A-1g3uA
2nmsA-2d7pA
3eb2A-3na8A
4h0cA-3u0vA
2b9dA-2ewlA
2pc6A-2g9oA
3u5rE-3ewlA
1x5yA-1q38A
1hyuA-3d6iA
1eazA-2dhjA
3ulhA-1x4bA
3broA-2fokA
2h9eL-1pfxL
4jvwA-1mq8A
2g0tA-1zuhA
1lu4A-3ewlA
1b0bA-1dlyA
2axpA-3iijA
3sd7A-2fdrA
1vkhA-1sfrA
1b6uA-4s0sD
1ly1A-2ar7A
2lcwA-2mb0B
4af2A-2f9sA
1b4aA-1w1wE
3rykA-3hqxA
1okdA-1x5eA
1pqwA-1wvgA
3wmwA-2pzjA
2e5hA-2la4A
1fo5A-2es7A
2xigA-1p6rA
2o2vB-2c5lC
1cc7A-2mpuA
1n26A-1uadC
1x5hA-1x5xA
1t0iA-4d02A
1t98A-1p6rA
3c3pA-1xtpA
2a2gA-3s26A
2k3kA-3h2vE
2budA-4lnpA
1upsA-3zxfA
2waxA-4dc9A
1x1fA-1dbhA
2vx2A-4k2nA
2ov9A-2fs2A
2ditA-1x5pA
4dz1A-2thiA
1w5sA-1hstA
1oi4A-4zylA
1ng2A-2o2wA
3nywA-2j5kA
2h00A-3qv2A
3qk9A-3fsdA
2es7A-3d6iA
1byfA-1h8uA
1ahjB-2e3iA
2vp8A-1vcfA
2k8gA-2ghpA
2vrpA-1uv0A
1ewrA-2uz3A
1wmvA-2ysdA
1pd6A-1fnfA
3hebA-3lteA
2kdgA-1wf5A
1xg5A-3p19A
2ij0C-2wp3T
1u2hA-5aa7A
2cq4A-1wtbA
3ah7A-1fm0D
1vf1A-1m0uA
3pucA-1svcP
2y8uA-2i5iA
3pucA-1ogpA
2dm2A-4hgkC
2dg0A-3ii7A
1dovA-2ga0A
1y81A-1h5qA
4irgA-2sttA
1m7kA-1t7sA
1uirA-1xtpA
1ub9A-2v7fA
1titA-1ce6B
1r1zA-3biwE
1p1bA-2b25A
1vmeA-4k2hA
1tz1A-4icuA
3ip5A-3bilA
1uhmA-1bbyA
3a25A-1xxlA
2wjgA-4lv5B
3fx7A-4w4kA
1ignA-1zq3P
3hz4A-3l9sA
2yz1A-3kaaA
4h2dA-3n53A
3w9bA-2r8bA
1droA-1u5fA
2cobA-1k61A
4hqsA-1xiyA
1kqvA-4ndbA
2r2oA-2bweS
2dllA-4avpA
1yvkA-1ozpA
1wfuA-2ocfD
1nrfA-2dnsA
1fhtA-2cpeA
3lpwA-2e3vA
3b7cA-2imjA
2ij0C-1iarB
3e9qA-4nimA
2cpyA-2do4A
1pdcA-1qo6A
3o4fA-3njrA
2cpxA-1wg1A
1cidA-1ie5A
2yuvA-1ce6B
2hxsA-2h18A
4gcvA-3deuA
4xxlA-2zonG
2d9iA-2h9uA
2q87A-3dj9A
1v5uA-2y8fA
4macA-1v6eA
2fwrA-1q0uA
1dl5A-4oa5A
1wjkA-2l5oA
3otgA-3tsaA
1od7A-2ednA
3vxgA-1bwvA
1he7A-2kkqA
1lsuA-2eggA
2fjlA-1ddwA
2lvcA-1qfhA
4io2A-4jdfA
1xhoA-2ewcA
1i6wA-3bdiA
1wfuA-2ibgA
4ix8A-4zm3A
3ncmA-3qp3A
1i1sA-1tqiA
2dhjA-1w1dA
3crdA-1ygoA
2cryA-2yz1A
1lddA-2fswA
1hkqA-1sfuA
2essA-1njkA
2j5gA-3fduA
2d9cA-1hnfA
1va8A-2kpkA
1i2dA-3h05A
2bykA-3nqjA
1u2hA-3kvqA
1hlmA-1gcvB
3kxoA-1oyjA
1z7uA-1leaA
1zp6A-1ukyA
3i76A-2c4nA
2jscA-3l7wA
1d8jA-1cf7B
2lrqA-2jngA
4omyA-1r1tA
3b9kA-1q8mA
1nhaA-1p2fA
3e6mA-2pg4A
4cayA-2yfvB
4n91A-1ii5A
4k2dA-3l9uA
1id1A-3oecA
2j1lA-3fwyA
4cg3A-4j7aA
1xk8A-1r8hA
1kn6A-2vfrA
3mwmA-1xmkA
2c60A-1wjuA
1z05A-1w1wE
1o5wA-1ng3A
1xk8A-1ysjA
1gh7A-1ksrA
3mmzA-1kytA
2msnA-3qu2A
3wk4A-3u0vA
3pqjA-1u2wA
1rkuA-2gmwA
2a6tA-1nqyA
1na8A-1iu1A
2xigA-1qbjA
1yp2A-4mybA
2mhnA-3md3A
2xuaA-1nx9A
1s72Q-2e3iA
2go8A-1opzA
1vrsD-1sj6A
1tqiA-1cf7B
3lyeA-1vhnA
1ri7A-1wi9A
2ckfB-3g8zA
4awjA-2d5gA
2g9wA-2fe3A
3ncmA-2q87A
1uenA-4y0gA
1fhgA-1nctA
1wy8A-3qijA
1o63A-2pvuA
1g1cA-3r8bB
1fe0A-2cpeA
1vrsD-3h93A
4mnfA-4cztA
1fcqA-1qo2A
1u2wA-1b1bA
2cs4A-3phxB
1e52A-2etnA
1rxtA-3f0aA
1o1yA-1i3cA
2dlwA-1u5gA
1lbmA-3dg3A
3qllA-1oy0A
3co7C-2w57A
2g0tA-2gf0A
1yqgA-1wp4A
2yjjA-3k6cA
1ucrA-2co5A
1uxcA-3fyaA
4gezA-1eutA
3ot4A-3irvA
3fw2A-1ovnA
4ndmB-2ic2A
3gemA-1mg5A
1j5yA-2ve8A
