# Supplementary material for: Deep template-based protein structure prediction
Source: PLoS Comput Biol. 2021 May 3;17(5):e1008954. doi: 10.1371/journal.pcbi.1008954 (PMC8118551; doi:10.1371/journal.pcbi.1008954)
Supplement: S4 File — (ZIP) [file pcbi.1008954.s004.zip › README.txt]

Each row in the list files has format template-sequence.
